# Supplementary material for: Proteome-wide analysis of human motif-domain interactions mapped on influenza a virus
Source: BMC Bioinformatics. 2018 Jun 25;19:238. doi: 10.1186/s12859-018-2237-8 (PMC6019528; doi:10.1186/s12859-018-2237-8)
Supplement: Supplementary file 1 — Table S1. The IAV-human network mined from the Intact, Virus Mint and virus Mentha; Table S2. The 110 RegExp asociated to human motif-domains interactions mined from 3-DID; Table S3. The amino acids motifs matched with the RegExp associated to human MDIs; Table S4. The amino acids motifs that matched an epitope in the immune epitope database; Table S5. The GO annotation and function of the 46 most frequently Motifs. (XLSX 979 kb) [file 12859_2018_2237_MOESM1_ESM.xlsx]

## Sheet: Supplementary Material 2
Proteome-wide analysis of Human Motif-Domain interactions conserved on
Influenza A virus.
Carlos A. García-Pérez1, Xianwu Guo1, Juan García Navarro3, Diego Alonso Gómez Aguilar1,
Edgar E. Lara-Ramírez 2#*.
1 Centro de Biotecnología Genómica, Instituto Politécnico Nacional, Reynosa, Tamaulipas.
2 Unidad de Investigación Biomédica de Zacatecas, Instituto Mexicano del Seguro Social.
3 Oracle MDC, Guadalajara, México.
# These authors contributed equally
*Corresponding author: Edgar E. Lara-Ramírez, Unidad de Investigación Biomédica de Zacatecas,
Instituto Mexicano del Seguro Social (IMSS). Interior Alameda # 45, Colonia Centro, Zacatecas, Zac.
México, CP. 98000, Tel 01 492 922 6019, E-mail: doc_lara_ram@hotmail.com

## Sheet: Table S1
Table S1. The IAV-human network mined from the Intact, virus Mint and Virus Mentha
IAV UNIPROT ID	Protein Name	Human UNIPROT ID
A4ZNP8	NP	O43719
A5Z256	PA	O14818
A5Z256	PA	O75348
A5Z256	PA	P02795
A5Z256	PA	P03973
A5Z256	PA	P15104
A5Z256	PA	P16083
A5Z256	PA	Q14210
A5Z256	PA	Q15365
A5Z256	PA	Q5JPE7
A5Z256	PA	Q5SXM2
A5Z256	PA	Q8N668
A5Z256	PA	Q9BRB3
B2BTY8	PB1	O15287
B2BTY8	PB1	O75569
B2BTY8	PB1	Q13287
B2BTY8	PB1	Q7Z3B4
B2BTY8	PB1	Q92905
B2BTY8	PB1	Q9Y262
B2BU63	NP	O43707
B4URF5	PB1	O14818
B4URF5	PB1	P02794
B4URF5	PB1	P12004
B4URF5	PB1	P17844
B4URF5	PB1	P23141
B4URF5	PB1	P29692
B4URF5	PB1	P46781
B4URF5	PB1	P49848
B4URF5	PB1	P51948
B4URF5	PB1	P62913
B4URF5	PB1	P68104
B4URF5	PB1	Q13111
B4URF5	PB1	Q13287
B4URF5	PB1	Q15038
B4URF5	PB1	Q7RTY1
B4URF5	PB1	Q7Z3B4
B4URF5	PB1	Q8TDD1
B4URF5	PB1	Q96EB1
B4URF5	PB1	Q96P70
B4URF5	PB1	Q9H0E9
B4URF5	PB1	Q9Y262
B4URF5	PB1	Q9Y287
B4URF5	PB1	Q9Y2K1
B4URF7	PB2	P02795
B4URF7	PB2	P12004
B4URF7	PB2	P15104
B4URF7	PB2	P23141
B4URF7	PB2	P25685
B4URF7	PB2	P29692
B4URF7	PB2	P51948
B4URF7	PB2	P52294
B4URF7	PB2	P59910
B4URF7	PB2	Q13111
B4URF7	PB2	Q13287
B4URF7	PB2	Q14764
B4URF7	PB2	Q16587
B4URF7	PB2	Q8NI08
B4URF7	PB2	Q8TDD1
B4URF7	PB2	Q92905
B4URF7	PB2	Q9BRH9
B4URF7	PB2	Q9HAU4
C3W5S7	NS1	O00459
C3W5S7	NS1	O14654
C3W5S7	NS1	Q5JVF3
C3W6D7	NP	O43707
C9S3S8	NP	O43707
H9XIJ5	PB2	A2A2Z9
H9XIJ5	PB2	O00299
H9XIJ5	PB2	O15287
H9XIJ5	PB2	O75410
H9XIJ5	PB2	O75891
H9XIJ5	PB2	O75953
H9XIJ5	PB2	O75955
H9XIJ5	PB2	O95147
H9XIJ5	PB2	P01106
H9XIJ5	PB2	P02795
H9XIJ5	PB2	P04083
H9XIJ5	PB2	P05165
H9XIJ5	PB2	P0CAP2
H9XIJ5	PB2	P0CG48
H9XIJ5	PB2	P11274
H9XIJ5	PB2	P12004
H9XIJ5	PB2	P15104
H9XIJ5	PB2	P17655
H9XIJ5	PB2	P23141
H9XIJ5	PB2	P25685
H9XIJ5	PB2	P30876
H9XIJ5	PB2	P47712
H9XIJ5	PB2	P48556
H9XIJ5	PB2	P51948
H9XIJ5	PB2	P59910
H9XIJ5	PB2	P61916
H9XIJ5	PB2	P62937
H9XIJ5	PB2	Q02388
H9XIJ5	PB2	Q12824
H9XIJ5	PB2	Q13111
H9XIJ5	PB2	Q13287
H9XIJ5	PB2	Q14134
H9XIJ5	PB2	Q14203
H9XIJ5	PB2	Q14728
H9XIJ5	PB2	Q14764
H9XIJ5	PB2	Q16587
H9XIJ5	PB2	Q2QGD7
H9XIJ5	PB2	Q2TAA8
H9XIJ5	PB2	Q58WW2
H9XIJ5	PB2	Q5JPE7
H9XIJ5	PB2	Q5VTT2
H9XIJ5	PB2	Q6ZMV9
H9XIJ5	PB2	Q8IXJ9
H9XIJ5	PB2	Q8NDB6
H9XIJ5	PB2	Q8NI08
H9XIJ5	PB2	Q8TDD1
H9XIJ5	PB2	Q8TDL5
H9XIJ5	PB2	Q92667
H9XIJ5	PB2	Q92905
H9XIJ5	PB2	Q9BRH9
H9XIJ5	PB2	Q9H1D9
H9XIJ5	PB2	Q9H3M7
H9XIJ5	PB2	Q9HAU4
H9XIJ5	PB2	Q9NP64
H9XIJ5	PB2	Q9NXX6
H9XIJ5	PB2	Q9UJA3
H9XIJ5	PB2	Q9Y244
H9XIJ5	PB2	Q9Y262
H9XIJ5	PB2	Q9Y3D0
O56264	NS1	O00425
O56264	NS1	O00459
O56264	NS1	O00571
O56264	NS1	O14654
O56264	NS1	O14979
O56264	NS1	O15226
O56264	NS1	O15523
O56264	NS1	O43143
O56264	NS1	O43390
O56264	NS1	O60506
O56264	NS1	O60814
O56264	NS1	O75569
O56264	NS1	P04908
O56264	NS1	P05141
O56264	NS1	P06899
O56264	NS1	P07437
O56264	NS1	P07910
O56264	NS1	P09651
O56264	NS1	P0C0S8
O56264	NS1	P11940
O56264	NS1	P12235
O56264	NS1	P12236
O56264	NS1	P14866
O56264	NS1	P15880
O56264	NS1	P16989
O56264	NS1	P20671
O56264	NS1	P22626
O56264	NS1	P23396
O56264	NS1	P23527
O56264	NS1	P25398
O56264	NS1	P26599
O56264	NS1	P27986
O56264	NS1	P31942
O56264	NS1	P31943
O56264	NS1	P31946
O56264	NS1	P33778
O56264	NS1	P35268
O56264	NS1	P35637
O56264	NS1	P38159
O56264	NS1	P42336
O56264	NS1	P42338
O56264	NS1	P43243
O56264	NS1	P46782
O56264	NS1	P46783
O56264	NS1	P51991
O56264	NS1	P52597
O56264	NS1	P52815
O56264	NS1	P55265
O56264	NS1	P57053
O56264	NS1	P58876
O56264	NS1	P61978
O56264	NS1	P61981
O56264	NS1	P62258
O56264	NS1	P62269
O56264	NS1	P62280
O56264	NS1	P62318
O56264	NS1	P62701
O56264	NS1	P62805
O56264	NS1	P62807
O56264	NS1	P62847
O56264	NS1	P63104
O56264	NS1	P67809
O56264	NS1	P68104
O56264	NS1	P68371
O56264	NS1	P84090
O56264	NS1	Q00839
O56264	NS1	Q08211
O56264	NS1	Q08380
O56264	NS1	Q12905
O56264	NS1	Q12906
O56264	NS1	Q13151
O56264	NS1	Q13310
O56264	NS1	Q14103
O56264	NS1	Q15366
O56264	NS1	Q15717
O56264	NS1	Q16777
O56264	NS1	Q16778
O56264	NS1	Q5QNW6
O56264	NS1	Q5VTE0
O56264	NS1	Q6FI13
O56264	NS1	Q7L2E3
O56264	NS1	Q7L7L0
O56264	NS1	Q86U42
O56264	NS1	Q86V81
O56264	NS1	Q8N163
O56264	NS1	Q8N257
O56264	NS1	Q8WWM7
O56264	NS1	Q92569
O56264	NS1	Q92841
O56264	NS1	Q92900
O56264	NS1	Q93077
O56264	NS1	Q93079
O56264	NS1	Q96KK5
O56264	NS1	Q99729
O56264	NS1	Q99877
O56264	NS1	Q99878
O56264	NS1	Q99879
O56264	NS1	Q99880
O56264	NS1	Q9BTM1
O56264	NS1	Q9BUJ2
O56264	NS1	Q9H0D6
O56264	NS1	Q9HCE1
O56264	NS1	Q9NNW5
O56264	NS1	Q9NZI8
O56264	NS1	Q9UKM9
O56264	NS1	Q9Y224
O56264	NS1	Q9Y2I1
O56264	NS1	Q9Y6M1
O92551	NS1	O00459
O92551	NS1	O15226
O92551	NS1	O75569
O92551	NS1	O95793
O92551	NS1	P18583
O92551	NS1	P27986
O92551	NS1	P55265
O92551	NS1	P78352
O92551	NS1	Q03188
O92551	NS1	Q12906
O92551	NS1	Q15633
O92551	NS1	Q15942
O92551	NS1	Q96SI9
O92551	NS1	Q9NUL3
O92551	NS1	Q9NX74
O92551	NS1	Q9NY93
O92551	NS1	Q9UBW7
O92551	NS1	Q9Y692
O92551	NS1	Q9Y6X2
P03427	PB2	P51784
P03428	PB2	O14503
P03428	PB2	O14641
P03428	PB2	O43889
P03428	PB2	O75410
P03428	PB2	P02511
P03428	PB2	P0C7W6
P03428	PB2	P43360
P03428	PB2	P43364
P03428	PB2	P45984
P03428	PB2	P49736
P03428	PB2	P50222
P03428	PB2	Q12800
P03428	PB2	Q12933
P03428	PB2	Q13077
P03428	PB2	Q6P1W5
P03428	PB2	Q8N448
P03428	PB2	Q8N5I3
P03428	PB2	Q8N5R6
P03428	PB2	Q8N6Y0
P03428	PB2	Q8N9N5
P03428	PB2	Q8ND90
P03428	PB2	Q8NF50
P03428	PB2	Q8NHQ1
P03428	PB2	Q8TD10
P03428	PB2	Q92997
P03428	PB2	Q93062
P03428	PB2	Q96DZ9
P03428	PB2	Q99081
P03428	PB2	Q9H2G9
P03428	PB2	Q9P1Z2
P03428	PB2	Q9UJ41
P03428	PB2	Q9UJC3
P03431	PB1	O14503
P03431	PB1	O14641
P03431	PB1	P01871
P03431	PB1	P04233
P03431	PB1	P35637
P03431	PB1	P43364
P03431	PB1	P50222
P03431	PB1	P51116
P03431	PB1	P62917
P03431	PB1	P63279
P03431	PB1	P68104
P03431	PB1	Q06547
P03431	PB1	Q12800
P03431	PB1	Q15654
P03431	PB1	Q16656
P03431	PB1	Q8IUQ4
P03431	PB1	Q8N448
P03431	PB1	Q8N6Y0
P03431	PB1	Q8N9N5
P03431	PB1	Q8NF05
P03431	PB1	Q8NHQ1
P03431	PB1	Q92997
P03431	PB1	Q93062
P03431	PB1	Q99081
P03431	PB1	Q9H892
P03431	PB1	Q9H898
P03431	PB1	Q9NZF1
P03431	PB1	Q9UKT9
P03431	PB1	Q9UL40
P03433	PA	O00505
P03433	PA	O14639
P03433	PA	O75489
P03433	PA	P06396
P03433	PA	P10643
P03433	PA	P10746
P03433	PA	P24928
P03433	PA	P25205
P03433	PA	P33991
P03433	PA	P33992
P03433	PA	P33993
P03433	PA	P49736
P03433	PA	P50222
P03433	PA	P81877
P03433	PA	Q13315
P03433	PA	Q13362
P03433	PA	Q32MZ4
P03433	PA	Q6IB77
P03433	PA	Q6IBW4
P03433	PA	Q7LBR1
P03433	PA	Q7Z3B4
P03433	PA	Q8N448
P03433	PA	Q8N661
P03433	PA	Q8NBZ7
P03433	PA	Q96D05
P03433	PA	Q96EC8
P03433	PA	Q96FZ7
P03433	PA	Q96T21
P03433	PA	Q99942
P03433	PA	Q9BXR0
P03433	PA	Q9H3Q1
P03433	PA	Q9NTK5
P03433	PA	Q9UHQ4
P03433	PA	Q9Y224
P03433	PA	Q9Y305
P03437	HA	P13760
P03452	HA	O43889
P03452	HA	Q8N448
P03452	HA	Q9Y5P4
P03466	NP	O00505
P03466	NP	O43707
P03466	NP	O60684
P03466	NP	P43360
P03466	NP	P43364
P03466	NP	P49736
P03466	NP	P51116
P03466	NP	Q13077
P03466	NP	Q13126
P03466	NP	Q8NHQ1
P03466	NP	Q8TD10
P03466	NP	Q96IK5
P03466	NP	Q96MC5
P03466	NP	Q9Y5V3
P03468	NA	O43889
P03468	NA	P50222
P03485	M1	O14641
P03485	M1	O75569
P03485	M1	O95793
P03485	M1	P11142
P03485	M1	P15311
P03485	M1	P50222
P03485	M1	Q12800
P03485	M1	Q8N448
P03485	M1	Q92997
P03485	M1	Q96B26
P03485	M1	Q9H190
P03485	M1	Q9H898
P03495	NS1	O14503
P03495	NS1	O14641
P03495	NS1	O43521
P03495	NS1	O60814
P03495	NS1	O60869
P03495	NS1	O75525
P03495	NS1	O75569
P03495	NS1	O95639
P03495	NS1	O95793
P03495	NS1	P04049
P03495	NS1	P04908
P03495	NS1	P0C0S8
P03495	NS1	P14373
P03495	NS1	P20671
P03495	NS1	P22492
P03495	NS1	P29353
P03495	NS1	P35568
P03495	NS1	P43365
P03495	NS1	P45984
P03495	NS1	P55916
P03495	NS1	P55957
P03495	NS1	P57053
P03495	NS1	P58876
P03495	NS1	P62805
P03495	NS1	P62807
P03495	NS1	P63279
P03495	NS1	Q02539
P03495	NS1	Q07812
P03495	NS1	Q08379
P03495	NS1	Q13651
P03495	NS1	Q15633
P03495	NS1	Q16777
P03495	NS1	Q5QNW6
P03495	NS1	Q6FI13
P03495	NS1	Q6NT76
P03495	NS1	Q7L7L0
P03495	NS1	Q8N448
P03495	NS1	Q8N5R6
P03495	NS1	Q8NF50
P03495	NS1	Q92844
P03495	NS1	Q92934
P03495	NS1	Q93077
P03495	NS1	Q93079
P03495	NS1	Q96F86
P03495	NS1	Q96KK5
P03495	NS1	Q99877
P03495	NS1	Q99878
P03495	NS1	Q99879
P03495	NS1	Q99880
P03495	NS1	Q9BRK4
P03495	NS1	Q9BTM1
P03495	NS1	Q9H190
P03495	NS1	Q9H898
P03495	NS1	Q9HA38
P03495	NS1	Q9UBF8
P03495	NS1	Q9UL40
P03495	NS1	Q9Y2D8
P03495	NS1	Q9Y2T1
P03496	NS1	O00159
P03496	NS1	O00425
P03496	NS1	O00459
P03496	NS1	O00505
P03496	NS1	O14654
P03496	NS1	O14907
P03496	NS1	O14908
P03496	NS1	O14979
P03496	NS1	O15226
P03496	NS1	O43143
P03496	NS1	O43390
P03496	NS1	O60506
P03496	NS1	O75348
P03496	NS1	O75369
P03496	NS1	O75525
P03496	NS1	O75569
P03496	NS1	O75608
P03496	NS1	O95639
P03496	NS1	O95793
P03496	NS1	P00558
P03496	NS1	P04075
P03496	NS1	P04406
P03496	NS1	P05141
P03496	NS1	P05386
P03496	NS1	P05388
P03496	NS1	P06454
P03496	NS1	P06576
P03496	NS1	P06733
P03496	NS1	P06748
P03496	NS1	P07195
P03496	NS1	P07437
P03496	NS1	P07737
P03496	NS1	P07900
P03496	NS1	P07910
P03496	NS1	P08238
P03496	NS1	P08865
P03496	NS1	P09651
P03496	NS1	P10809
P03496	NS1	P11940
P03496	NS1	P12036
P03496	NS1	P12235
P03496	NS1	P12236
P03496	NS1	P12277
P03496	NS1	P13639
P03496	NS1	P14174
P03496	NS1	P14866
P03496	NS1	P15259
P03496	NS1	P15822
P03496	NS1	P15880
P03496	NS1	P16520
P03496	NS1	P16989
P03496	NS1	P18583
P03496	NS1	P18669
P03496	NS1	P19429
P03496	NS1	P21912
P03496	NS1	P22087
P03496	NS1	P22234
P03496	NS1	P22492
P03496	NS1	P22626
P03496	NS1	P23396
P03496	NS1	P23497
P03496	NS1	P23528
P03496	NS1	P26599
P03496	NS1	P27348
P03496	NS1	P27797
P03496	NS1	P27986
P03496	NS1	P29966
P03496	NS1	P30041
P03496	NS1	P31942
P03496	NS1	P31943
P03496	NS1	P31946
P03496	NS1	P35579
P03496	NS1	P35580
P03496	NS1	P35637
P03496	NS1	P36873
P03496	NS1	P38159
P03496	NS1	P40429
P03496	NS1	P40926
P03496	NS1	P42336
P03496	NS1	P42338
P03496	NS1	P43243
P03496	NS1	P45984
P03496	NS1	P46779
P03496	NS1	P46782
P03496	NS1	P46783
P03496	NS1	P48643
P03496	NS1	P49589
P03496	NS1	P51116
P03496	NS1	P51991
P03496	NS1	P52597
P03496	NS1	P55265
P03496	NS1	P55795
P03496	NS1	P57721
P03496	NS1	P60174
P03496	NS1	P60660
P03496	NS1	P61978
P03496	NS1	P61981
P03496	NS1	P62136
P03496	NS1	P62140
P03496	NS1	P62158
P03496	NS1	P62258
P03496	NS1	P62269
P03496	NS1	P62306
P03496	NS1	P62750
P03496	NS1	P62805
P03496	NS1	P62847
P03496	NS1	P62873
P03496	NS1	P62879
P03496	NS1	P62937
P03496	NS1	P63104
P03496	NS1	P63241
P03496	NS1	P63279
P03496	NS1	P67809
P03496	NS1	P68104
P03496	NS1	P68366
P03496	NS1	P68371
P03496	NS1	P80723
P03496	NS1	P84090
P03496	NS1	Q00839
P03496	NS1	Q02539
P03496	NS1	Q03188
P03496	NS1	Q05639
P03496	NS1	Q07666
P03496	NS1	Q07817
P03496	NS1	Q08211
P03496	NS1	Q08380
P03496	NS1	Q12905
P03496	NS1	Q12906
P03496	NS1	Q13105
P03496	NS1	Q13151
P03496	NS1	Q13190
P03496	NS1	Q13227
P03496	NS1	Q13310
P03496	NS1	Q14103
P03496	NS1	Q14160
P03496	NS1	Q15365
P03496	NS1	Q15366
P03496	NS1	Q15633
P03496	NS1	Q15717
P03496	NS1	Q15942
P03496	NS1	Q32P51
P03496	NS1	Q3BBV2
P03496	NS1	Q3ZCQ8
P03496	NS1	Q49A26
P03496	NS1	Q562R1
P03496	NS1	Q5JVF3
P03496	NS1	Q5SXM2
P03496	NS1	Q5TA45
P03496	NS1	Q5VTE0
P03496	NS1	Q6IS14
P03496	NS1	Q6PI77
P03496	NS1	Q71U36
P03496	NS1	Q7L2E3
P03496	NS1	Q7Z406
P03496	NS1	Q86U42
P03496	NS1	Q86YZ3
P03496	NS1	Q8N0Y7
P03496	NS1	Q8N163
P03496	NS1	Q8N448
P03496	NS1	Q8N9N5
P03496	NS1	Q8NC69
P03496	NS1	Q8NHW5
P03496	NS1	Q8WWM7
P03496	NS1	Q8WYJ6
P03496	NS1	Q92569
P03496	NS1	Q92804
P03496	NS1	Q92900
P03496	NS1	Q92966
P03496	NS1	Q96AT1
P03496	NS1	Q96HA1
P03496	NS1	Q96IP2
P03496	NS1	Q96RT1
P03496	NS1	Q96SI9
P03496	NS1	Q99729
P03496	NS1	Q9BUJ2
P03496	NS1	Q9C099
P03496	NS1	Q9GZV4
P03496	NS1	Q9H1D9
P03496	NS1	Q9H898
P03496	NS1	Q9HA38
P03496	NS1	Q9HAV0
P03496	NS1	Q9HCE1
P03496	NS1	Q9NNW5
P03496	NS1	Q9NUL3
P03496	NS1	Q9NX74
P03496	NS1	Q9NY93
P03496	NS1	Q9NYF8
P03496	NS1	Q9NZI8
P03496	NS1	Q9UBW7
P03496	NS1	Q9UKM9
P03496	NS1	Q9UL40
P03496	NS1	Q9Y230
P03496	NS1	Q9Y265
P03496	NS1	Q9Y2I1
P03496	NS1	Q9Y3I0
P03496	NS1	Q9Y692
P03496	NS1	Q9Y6M1
P03496	NS1	Q9Y6X2
P03508	NS	O43303
P03508	NS	O75348
P03508	NS	O95219
P03508	NS	O95229
P03508	NS	P01857
P03508	NS	P06733
P03508	NS	P07942
P03508	NS	P08865
P03508	NS	P15822
P03508	NS	P19429
P03508	NS	P21912
P03508	NS	P27540
P03508	NS	P35658
P03508	NS	P63010
P03508	NS	P63167
P03508	NS	Q08AM6
P03508	NS	Q13105
P03508	NS	Q13155
P03508	NS	Q13227
P03508	NS	Q13561
P03508	NS	Q49A26
P03508	NS	Q4J6C6
P03508	NS	Q5SXM2
P03508	NS	Q6PI77
P03508	NS	Q8N4C6
P03508	NS	Q8TD31
P03508	NS	Q96FJ2
P03508	NS	Q96HA1
P03508	NS	Q96MW5
P03508	NS	Q96RT1
P03508	NS	Q9H1D9
P03508	NS	Q9H257
P03508	NS	Q9H3R5
P03508	NS	Q9NS73
P03508	NS	Q9UBW7
P03508	NS	Q9UIA0
P03508	NS	Q9Y244
P03508	NS	Q9Y2V7
P03508	NS	Q9Y692
P03508	NS	Q9Y6N6
P03508	NS	Q9Y6X2
P06821	M2	O14641
P06821	M2	P24278
P06821	M2	P35520
P06821	M2	P50222
P06821	M2	Q12800
P06821	M2	Q8N448
P06821	M2	Q92997
P06821	M2	Q93062
P06821	M2	Q9Y6X0
P06827	NP	O00505
P06827	NP	O60684
P06827	NP	P24278
P06827	NP	P40692
P06827	NP	P52294
P06827	NP	Q8N6Y0
P06827	NP	Q96IK5
P06827	NP	Q96MC5
P06827	NP	Q9Y5V3
P15659	PA	P0CG47
P15659	PA	P51784
P31345	PB2	P52294
P63231	M2	O43186
P63231	M2	O43889
P63231	M2	P24278
P63231	M2	Q8N448
P63231	M2	Q9Y6X0
P63233	M1	O14641
P63233	M1	P50222
P63233	M1	Q8N448
P63233	M1	Q92997
P63233	M1	Q9H190
P69258	NS	Q12800
P69258	NS	Q13155
P69258	NS	Q96FJ2
P69277	NS1	P27986
Q0HD54	NS1	O43390
Q0HD54	NS1	O75569
Q0HD54	NS1	O95793
Q0HD54	NS1	P04908
Q0HD54	NS1	P05386
Q0HD54	NS1	P05388
Q0HD54	NS1	P07910
Q0HD54	NS1	P08865
Q0HD54	NS1	P0C0S8
Q0HD54	NS1	P16989
Q0HD54	NS1	P18124
Q0HD54	NS1	P18621
Q0HD54	NS1	P20671
Q0HD54	NS1	P30050
Q0HD54	NS1	P34931
Q0HD54	NS1	P35268
Q0HD54	NS1	P36578
Q0HD54	NS1	P38159
Q0HD54	NS1	P39019
Q0HD54	NS1	P39023
Q0HD54	NS1	P42766
Q0HD54	NS1	P46776
Q0HD54	NS1	P46778
Q0HD54	NS1	P46779
Q0HD54	NS1	P46783
Q0HD54	NS1	P49207
Q0HD54	NS1	P50914
Q0HD54	NS1	P55265
Q0HD54	NS1	P60866
Q0HD54	NS1	P61254
Q0HD54	NS1	P61313
Q0HD54	NS1	P61513
Q0HD54	NS1	P62249
Q0HD54	NS1	P62280
Q0HD54	NS1	P62424
Q0HD54	NS1	P62750
Q0HD54	NS1	P62829
Q0HD54	NS1	P62847
Q0HD54	NS1	P62854
Q0HD54	NS1	P62861
Q0HD54	NS1	P62888
Q0HD54	NS1	P62899
Q0HD54	NS1	P62910
Q0HD54	NS1	P62913
Q0HD54	NS1	P62917
Q0HD54	NS1	P63173
Q0HD54	NS1	P63220
Q0HD54	NS1	P67809
Q0HD54	NS1	P83731
Q0HD54	NS1	P83881
Q0HD54	NS1	P84098
Q0HD54	NS1	Q02878
Q0HD54	NS1	Q07020
Q0HD54	NS1	Q08211
Q0HD54	NS1	Q12905
Q0HD54	NS1	Q12906
Q0HD54	NS1	Q16777
Q0HD54	NS1	Q6FI13
Q0HD54	NS1	Q7L7L0
Q0HD54	NS1	Q8NC51
Q0HD54	NS1	Q92522
Q0HD54	NS1	Q93077
Q0HD54	NS1	Q969Q0
Q0HD54	NS1	Q96KK5
Q0HD54	NS1	Q99714
Q0HD54	NS1	Q99878
Q0HD54	NS1	Q9BTM1
Q0HD54	NS1	Q9UI10
Q0HD54	NS1	Q9UL40
Q0HD54	NS1	Q9UNX3
Q1I2B3	NS1	O00459
Q1I2B3	NS1	O14907
Q1I2B3	NS1	O15226
Q1I2B3	NS1	O75348
Q1I2B3	NS1	O75569
Q1I2B3	NS1	O95639
Q1I2B3	NS1	O95793
Q1I2B3	NS1	P15822
Q1I2B3	NS1	P18583
Q1I2B3	NS1	P27986
Q1I2B3	NS1	P49589
Q1I2B3	NS1	P55265
Q1I2B3	NS1	P62750
Q1I2B3	NS1	P68104
Q1I2B3	NS1	Q03188
Q1I2B3	NS1	Q07817
Q1I2B3	NS1	Q12906
Q1I2B3	NS1	Q14160
Q1I2B3	NS1	Q15633
Q1I2B3	NS1	Q15942
Q1I2B3	NS1	Q49A26
Q1I2B3	NS1	Q674X7
Q1I2B3	NS1	Q96SI9
Q1I2B3	NS1	Q9H1D9
Q1I2B3	NS1	Q9NUL3
Q1I2B3	NS1	Q9NX74
Q1I2B3	NS1	Q9NY93
Q1I2B3	NS1	Q9UBW7
Q1I2B3	NS1	Q9Y692
Q1I2B3	NS1	Q9Y6X2
Q1I2B4	NS2	O43303
Q1I2B4	NS2	O75348
Q1I2B4	NS2	O95219
Q1I2B4	NS2	P01857
Q1I2B4	NS2	P07942
Q1I2B4	NS2	P08865
Q1I2B4	NS2	P15822
Q1I2B4	NS2	P19429
Q1I2B4	NS2	P21912
Q1I2B4	NS2	P27540
Q1I2B4	NS2	P63010
Q1I2B4	NS2	P63167
Q1I2B4	NS2	P63208
Q1I2B4	NS2	Q08AM6
Q1I2B4	NS2	Q13155
Q1I2B4	NS2	Q13227
Q1I2B4	NS2	Q13561
Q1I2B4	NS2	Q49A26
Q1I2B4	NS2	Q5SXM2
Q1I2B4	NS2	Q6PI77
Q1I2B4	NS2	Q8N4C6
Q1I2B4	NS2	Q8NC69
Q1I2B4	NS2	Q8TD31
Q1I2B4	NS2	Q96HA1
Q1I2B4	NS2	Q96MW5
Q1I2B4	NS2	Q96RT1
Q1I2B4	NS2	Q9H1D9
Q1I2B4	NS2	Q9H257
Q1I2B4	NS2	Q9H3R5
Q1I2B4	NS2	Q9NS73
Q1I2B4	NS2	Q9UBW7
Q1I2B4	NS2	Q9UIA0
Q1I2B4	NS2	Q9Y2V7
Q1I2B4	NS2	Q9Y692
Q1I2B4	NS2	Q9Y6N6
Q1I2B4	NS2	Q9Y6X2
Q1K9E2	PA	Q8N448
Q1K9E3	PB1	P51116
Q1K9E3	PB1	Q06547
Q1K9E3	PB1	Q12800
Q1K9E3	PB1	Q15654
Q1K9E3	PB1	Q16656
Q1K9E3	PB1	Q8IUQ4
Q1K9E3	PB1	Q8N9N5
Q1K9E3	PB1	Q93062
Q1K9E3	PB1	Q99081
Q1NZ49	NS1	P04637
Q20P38	NS	O43303
Q20P38	NS	O75348
Q20P38	NS	O95219
Q20P38	NS	P01857
Q20P38	NS	P06733
Q20P38	NS	P07942
Q20P38	NS	P35658
Q20P38	NS	P63167
Q20P38	NS	Q13561
Q20P38	NS	Q4J6C6
Q20P38	NS	Q5W0U4
Q20P38	NS	Q6PI77
Q20P38	NS	Q8N4C6
Q20P38	NS	Q8TD31
Q20P38	NS	Q96MW5
Q20P38	NS	Q9H1D9
Q20P38	NS	Q9H3R5
Q20P38	NS	Q9Y6N6
Q5L4H4	NP	O43707
Q67020	PA-X	O14818
Q67020	PA-X	O15287
Q67020	PA-X	O75569
Q67020	PA-X	P02795
Q67020	PA-X	P06396
Q67020	PA-X	P12004
Q67020	PA-X	P24928
Q67020	PA-X	P29692
Q67020	PA-X	P35658
Q67020	PA-X	P61457
Q67020	PA-X	Q03001
Q67020	PA-X	Q15365
Q67020	PA-X	Q32MZ4
Q67020	PA-X	Q49A26
Q67020	PA-X	Q7Z3B4
Q67020	PA-X	Q8NBZ7
Q67020	PA-X	Q8TD26
Q67020	PA-X	Q9BV20
Q67020	PA-X	Q9BVV6
Q67020	PA-X	Q9NP64
Q67020	PA-X	Q9Y224
Q67020	PA-X	Q9Y262
Q67296	PB2	O14503
Q67296	PB2	O14641
Q67296	PB2	O75410
Q67296	PB2	P02511
Q67296	PB2	P0C7W6
Q67296	PB2	P43360
Q67296	PB2	P43364
Q67296	PB2	Q12933
Q67296	PB2	Q13077
Q67296	PB2	Q6P1W5
Q67296	PB2	Q8N448
Q67296	PB2	Q8N5I3
Q67296	PB2	Q8N6Y0
Q67296	PB2	Q8ND90
Q67296	PB2	Q8NF50
Q67296	PB2	Q8NHQ1
Q67296	PB2	Q8TD10
Q67296	PB2	Q92997
Q67296	PB2	Q93062
Q67296	PB2	Q96B26
Q67296	PB2	Q99081
Q67296	PB2	Q9H2G9
Q67296	PB2	Q9P1Z2
Q67296	PB2	Q9UJ41
Q67296	PB2	Q9UJC3
Q6DP93	NS1	O00459
Q6DP93	NS1	O14907
Q6DP93	NS1	O14908
Q6DP93	NS1	O15226
Q6DP93	NS1	O75348
Q6DP93	NS1	O75569
Q6DP93	NS1	O95639
Q6DP93	NS1	O95793
Q6DP93	NS1	P06396
Q6DP93	NS1	P15822
Q6DP93	NS1	P18583
Q6DP93	NS1	P21912
Q6DP93	NS1	P27986
Q6DP93	NS1	P45984
Q6DP93	NS1	P55265
Q6DP93	NS1	P78352
Q6DP93	NS1	Q03188
Q6DP93	NS1	Q12906
Q6DP93	NS1	Q13105
Q6DP93	NS1	Q13227
Q6DP93	NS1	Q14160
Q6DP93	NS1	Q15633
Q6DP93	NS1	Q49A26
Q6DP93	NS1	Q96RT1
Q6DP93	NS1	Q96SI9
Q6DP93	NS1	Q99759
Q6DP93	NS1	Q9C099
Q6DP93	NS1	Q9NUL3
Q6DP93	NS1	Q9NX74
Q6DP93	NS1	Q9NY93
Q6DP93	NS1	Q9UBW7
Q6DP93	NS1	Q9Y6X2
Q6DP94	NS	O14530
Q6DP94	NS	O43303
Q6DP94	NS	O75348
Q6DP94	NS	O95219
Q6DP94	NS	O95229
Q6DP94	NS	P01857
Q6DP94	NS	P06733
Q6DP94	NS	P07942
Q6DP94	NS	P08865
Q6DP94	NS	P15822
Q6DP94	NS	P19429
Q6DP94	NS	P21912
Q6DP94	NS	P27540
Q6DP94	NS	P35658
Q6DP94	NS	P63167
Q6DP94	NS	Q13155
Q6DP94	NS	Q13227
Q6DP94	NS	Q13561
Q6DP94	NS	Q15942
Q6DP94	NS	Q49A26
Q6DP94	NS	Q4J6C6
Q6DP94	NS	Q5SXM2
Q6DP94	NS	Q5W0U4
Q6DP94	NS	Q6PI77
Q6DP94	NS	Q8N4C6
Q6DP94	NS	Q8TD31
Q6DP94	NS	Q96HA1
Q6DP94	NS	Q96MW5
Q6DP94	NS	Q9BSY4
Q6DP94	NS	Q9H1D9
Q6DP94	NS	Q9H3R5
Q6DP94	NS	Q9UBW7
Q6DP94	NS	Q9Y692
Q6DP94	NS	Q9Y6N6
Q6DP94	NS	Q9Y6X2
Q6DPG0	NP	O43707
Q82506	NS1	O00459
Q82506	NS1	O14654
Q82506	NS1	P34931
Q8JR21	NP	O43707
Q91U50	NP	O43707
Q99AU3	NS1	O00459
Q99AU3	NS1	O14654
Q99AU3	NS1	O43390
Q99AU3	NS1	O60506
Q99AU3	NS1	P07437
Q99AU3	NS1	P07910
Q99AU3	NS1	P09651
Q99AU3	NS1	P11940
Q99AU3	NS1	P14866
Q99AU3	NS1	P22626
Q99AU3	NS1	P43243
Q99AU3	NS1	P55265
Q99AU3	NS1	P61978
Q99AU3	NS1	Q00839
Q99AU3	NS1	Q08211
Q99AU3	NS1	Q12905
Q99AU3	NS1	Q13310
Q99AU3	NS1	Q5JVF3
Q99AU3	NS1	Q8N163
Q99AU3	NS1	Q96PV6
Q99AU3	NS1	Q99729
Q99AU3	NS1	Q9NPA8
Q99AU3	NS1	Q9NZI8
Q9DLK6	NP	O94986
Q9DLK6	NP	P0CG47
Q9DLK6	NP	P29692
Q9DLK6	NP	P34949
Q9DLK6	NP	P51784
Q9DLK6	NP	P54105
Q9DLK6	NP	Q07666
Q9DLK6	NP	Q15365
Q9DLK6	NP	Q6P2I0
Q9DLK6	NP	Q8WXF7
Q9WPI5	NS1	O00459
Q9WPI5	NS1	O14654
Q9WPI5	NS1	O43143
Q9WPI5	NS1	O43390
Q9WPI5	NS1	O60506
Q9WPI5	NS1	P04908
Q9WPI5	NS1	P05141
Q9WPI5	NS1	P07437
Q9WPI5	NS1	P07910
Q9WPI5	NS1	P09651
Q9WPI5	NS1	P0C0S8
Q9WPI5	NS1	P11940
Q9WPI5	NS1	P12235
Q9WPI5	NS1	P12236
Q9WPI5	NS1	P14866
Q9WPI5	NS1	P20671
Q9WPI5	NS1	P22626
Q9WPI5	NS1	P23396
Q9WPI5	NS1	P25398
Q9WPI5	NS1	P27348
Q9WPI5	NS1	P31942
Q9WPI5	NS1	P31943
Q9WPI5	NS1	P31946
Q9WPI5	NS1	P35268
Q9WPI5	NS1	P35637
Q9WPI5	NS1	P42336
Q9WPI5	NS1	P43243
Q9WPI5	NS1	P52597
Q9WPI5	NS1	P61978
Q9WPI5	NS1	P62258
Q9WPI5	NS1	P62269
Q9WPI5	NS1	P62736
Q9WPI5	NS1	P62805
Q9WPI5	NS1	P62829
Q9WPI5	NS1	P63104
Q9WPI5	NS1	P63267
Q9WPI5	NS1	P67809
Q9WPI5	NS1	P68104
Q9WPI5	NS1	Q00839
Q9WPI5	NS1	Q08211
Q9WPI5	NS1	Q10570
Q9WPI5	NS1	Q12905
Q9WPI5	NS1	Q12906
Q9WPI5	NS1	Q16777
Q9WPI5	NS1	Q5JVF3
Q9WPI5	NS1	Q5VTE0
Q9WPI5	NS1	Q6FI13
Q9WPI5	NS1	Q7L2E3
Q9WPI5	NS1	Q7L7L0
Q9WPI5	NS1	Q86U42
Q9WPI5	NS1	Q8N163
Q9WPI5	NS1	Q8WWM7
Q9WPI5	NS1	Q93077
Q9WPI5	NS1	Q96KK5
Q9WPI5	NS1	Q99729
Q9WPI5	NS1	Q99878
Q9WPI5	NS1	Q9BTM1
Q9WPI5	NS1	Q9BUJ2
Q9WPI5	NS1	Q9H0C2
Q9WPI5	NS1	Q9NNW5
Q9WPI5	NS1	Q9NPA8

## Sheet: Table S2
Table S2.The 110 RegExp asociated to human motif-domains interactions mined from 3-DID
RegExp
A...D..S
AP.Y
AR[AS]E
[AS]..L[KR]..G
C[AS]R[AS]
D.LD
D.L.L.S
E...Y..E
FE.Y
[FL]PGE.G
[FV].S..F
[FV].SS[LV]F
G.[KR]K
G.PGE.G
IEN..Y
II..LN
[ILM]..[FY][FY]
[ILV]...L..[FIM]
K[KR][KR][KR][LV]
[KR]..GD..[DE]
K..RK..A
[KR][KR][KR]
L...L..[HY]
MATPL
NP.{0,1}Y
P.{0,1}P.{0,1}P.{1,2}P
P.{0,1}P.{0,2}P
P.{0,2}P.{0,2}P
P.{0,2}PP
P.E.S.K
PG.P.E.G
P.[ILV]P
P[ILV]P
PPG.PG
PP.[LV]
PP.P
P.T..VKK
Q..[ILM]..[FWY]
Q..[ILM]..[FWY][FY]
Q..Q...Q
Q.[ST][LM]..[FW]
Q..VA..T
R.KKVE
R..PDG
R..P.G
RRL.{0,1}K
R..TS
S.FI..AP
SRWDE
[ST][ILM]..[FW][FY]
[ST]P.P
[ST]P..P
[ST]..P.Y
T..IQ..V
TL[DE].[FW]
T..QD..A
TRRR..K
V.D..FY.E
[WY][FW][DE]
Y.{0,1}E.P
YDN
YE.{0,2}P
YGF.{0,1}G
Y..W...[AG]
[AG]..[FIL]N..Y
E..S.K
G.QT
KA.Q..KK
P..MV
P..MV.P
PP.{0,1}PP.{0,1}P
QR..P..Q..R
R..S.P
A..GD..N
[AGS]..L[KR]..[AG]
[DE].[FY]..[FI]
E.E.M.T
E..GE
E..[KR]...E
E.MC..Q.K
G.{0,2}G.{0,2}K
GK.{0,1}G
GK[AG]..K
GKG.{0,1}G
GRT.Y.F
GSP
I..LR..I
K[AGS]..K
K.A..R..[KR]
KGLG
KQTAR
K..RH
[KR][KR][KR][KR]
NS..P
P.{0,2}T.P
P.GQ..RS
P..KDY
PR.T
PS.K
Q..R...D
Q.W..[DE]..[LV]M
R.A.R
R[AS].S
RS.S
RT.YGF
SP.F
S.S.PN
[ST].P..P
TKQTA
TLYGF

## Sheet: Table S3
Table S3.The amino acids motifs matched with the RegExp asosiated to human MDIs
Protein	Motif Name	Regex	Strain	Motif_1	Pos_1	Motif_2	Pos_2	Motif_3	Pos_3	Motif_4	Pos_4	Motif_5	Pos_5	Motif_6	Pos_6	Motif_7	Pos_7	Motif_8	Pos_8
HA	SH2_LIG_4-1	FE.Y	H1N1	FEFY	[482,485]	FEFY	[487,490]	FEIY	[482,485]	FELY	[482,485]	FELY	[481,484]	FEFY	[491,494]	FERY	[128,131]	FEFY	[485,488]	FEFY	[481,484]	FEFY	[476,479]
HA	Bcl-2_LIG_0-5	[ILV]...L..[FIM]	H1N1	LATGLRNI	[331,338]	LVVSLRAI	[543,550]	LLVLLCAI	[5,12]	LLVTLGAI	[542,549]	LVVSLGTI	[543,550]	VDDGLLDI	[428,435]	LVIMLYTF	[5,12]	LVVCLGAI	[543,550]	LVVSLGAI	[546,553]	LLVLLCAF	[5,12]	IVVLLYTF	[14,21]	LVVLLYTF	[14,21]	LLVLLYAF	[5,12]	LVXSLGAI	[543,550]	LLILLCTF	[5,12]	LATGLRNF	[331,338]	LLVLLYTF	[5,12]	LYPNLSMF	[173,180]	LAAGLRNI	[331,338]	LMVLLCTF	[5,12]	LSVSLGAI	[543,550]	LVVTLGAI	[543,550]	LVVSLGAI	[548,555]
HA	Pkinase_Tyr_LIG_1-1	[DE].[FY]..[FI]	H1N1	ERFEMF	[129,134]	EMFEIF	[129,134]	ERYEIF	[129,134]	ESFEIF	[129,134]	DGFMDI	[430,435]	DGFLDI	[430,435]	DLYEKI	[461,466]	EKFEIF	[134,139]	DGFLDI	[424,429]	ERFEIF	[138,143]	ERFEIF	[129,134]	ERFDIF	[129,134]	DGFLDI	[433,438]	DEFIDI	[429,434]	DGFMDI	[429,434]	DGFLDI	[429,434]	EKFEIF	[129,134]	DRFEIF	[129,134]	DSFLDI	[430,435]	ERFELF	[129,134]	DGFLDI	[439,444]	DXFLDI	[430,435]	ERFEVF	[129,134]
HA	Actin_LIG_2-1	E..[KR]...E	H1N1	ESTKEKVE	[125,132]	EKVRSQLE	[464,471]	EEXKLNRE	[508,515]	EEAKLXRE	[508,515]	EESKLNKE	[507,514]	EEAKLNRE	[513,520]	EEAKLSRE	[508,515]	EEAKLTRE	[508,515]	EVAKLNRE	[508,515]	EVSKLNRE	[507,514]	EEAKLNRE	[517,524]	EYPKYSEE	[502,509]	EEAKLNRE	[502,509]	EIGKGCFE	[476,483]	EESKLKRE	[508,515]	EEAKLSRE	[507,514]	EESKLYRE	[507,514]	EESKLNRE	[508,515]	EEAKLNKE	[508,515]	EESKLSRE	[507,514]	EETKLNRE	[508,515]	EESRLNRE	[507,514]	EEARLNRE	[508,515]
HA	Bromodomain_LIG_0-8	K[AGS]..K	H1N1	KGFNK	[411,415]	KSFYK	[168,172]	GSKGFYK	[157,163]	KSFFK	[159,163]	KSQLK	[476,480]	KSXYK	[159,163]	KSTNK	[391,395]	KSQLK	[466,470]	KSNAK	[471,475]	KSTQK	[383,387]	GTKGFYK	[157,163]	KSYPK	[173,177]	KSFYK	[164,168]	KSQLK	[467,471]	KSLYK	[159,163]	GKAFNK	[410,415]	KGKEK	[186,190]	KSFXK	[159,163]	GAKGFYK	[157,163]	KSFYK	[159,163]	GKGFNK	[410,415]	KAFNK	[411,415]	KGQLK	[466,470]
HA	SH3_1_LIG_5-90	AP.Y	H5N1	APEY	[268,271]	APEY	[265,268]	APDY	[264,267]
HA	SH2_LIG_4-1	FE.Y	H5N1	FEFY	[484,487]	FEFY	[487,490]	FEFY	[480,483]	FEFY	[483,486]
HA	Bcl-2_LIG_0-5	[ILV]...L..[FIM]	H5N1	LKHLLSRI	[120,127]	IVPFLAII	[4,11]	LKHLLSRI	[117,124]	IVLLLAII	[4,11]	VAGLLLWM	[548,555]
HA	Arm_LIG_1-1	[KR][KR][KR]	H5N1	KRR	[340,342]	RRKK	[342,345]	KRRK	[341,344]	RRK	[342,344]	RKR	[341,343]	RRRK	[344,347]	KKR	[344,346]	RRR	[344,346]	RKR	[344,346]	RRR	[341,343]	RKRK	[341,344]	KKR	[347,349]	KKR	[343,345]	KRR	[341,343]	RRK	[341,343]	RRRK	[341,344]	GRRK	[341,344]	RRR	[340,342]	KRRR	[341,344]	RRRK	[340,343]	KSRRK	[340,344]	KRRK	[340,343]	RRKK	[341,344]
HA	Pkinase_Tyr_LIG_1-1	[DE].[FY]..[FI]	H5N1	DAYPTI	[170,175]	EFFRTI	[243,248]	DAYPTI	[171,176]	EFFWTI	[246,251]	EFFWTI	[242,247]	DFFWTI	[243,248]	EFFWAI	[243,248]	EFFWTI	[243,248]
HA	Actin_LIG_2-1	E..[KR]...E	H5N1	EEARLERE	[510,517]	EEARLKRE	[506,513]	EEAKLKRE	[509,516]	EEARLKRE	[509,516]	EEARLKRE	[513,520]	EEARLKRE	[510,517]	EEARLNRE	[510,517]	EEARLRRE	[509,516]	EESRLKRE	[510,517]	EEARSKRE	[509,516]
HA	Arm_LIG_3-0	[KR][KR][KR][KR]	H5N1	RKRK	[341,344]	RRKK	[342,345]	KRRK	[341,344]	RRRK	[341,344]	RRRK	[344,347]	KRRR	[341,344]	RRRK	[340,343]	KRRK	[340,343]	RRKK	[341,344]	RRRR	[341,344]
HA	PDZ_LIG_3-1	NS..P	H5N1	NSSMP	[305,309]	NSAYP	[169,173]	NSTYP	[173,177]	NSAYP	[170,174]	NSSYP	[170,174]	NSSMP	[302,306]	NSTYP	[170,174]	NSSMP	[301,305]
HA	Bcl-2_LIG_0-5	[ILV]...L..[FIM]	H3N2	LCVALLGF	[542,549]	LCLALLGF	[543,550]	LCVSLLGF	[543,550]	LSVALLGF	[543,550]	LCVALLVF	[543,550]	IIIALSYI	[3,10]	INGKLNRI	[393,400]	LCVXLLGF	[543,550]	LCAVLLGF	[543,550]	LCVTLLGF	[543,550]	LSYILCLI	[7,14]	LGVALLGF	[543,550]	LCVVLLGF	[544,551]	LCAALLGF	[543,550]	LCVALLGF	[543,550]	LCVALKGF	[543,550]	ISQTLPGI	[15,22]	LCVALFGF	[543,550]	LWVVLLGF	[543,550]	LCVVLLGF	[542,549]	LCVVLLGF	[543,550]	LRVALLGF	[543,550]	LCVALXGF	[543,550]
HA	Pkinase_Tyr_LIG_1-1	[DE].[FY]..[FI]	H3N2	EKFHQI	[405,410]	EKFXQI	[406,411]	DKFHQI	[406,411]	EKFHQI	[407,412]	EDFNWI	[139,144]	EKYHQI	[406,411]	DWFLWI	[529,534]	EKFHQI	[406,411]	ESFNWI	[139,144]	EKFHRI	[406,411]	EKFQQI	[406,411]	EEFHQI	[406,411]	EGFNWI	[139,144]	EKFHLI	[406,411]
HA	Bromodomain_LIG_0-34	G.{0,2}G.{0,2}K	H3N2	GQKGNK	[555,560]	GNGCFK	[480,485]	GIFGAK	[346,351]	GDGCFK	[479,484]	GBGCFK	[479,484]	GSGACK	[151,156]	GPRGYFK	[269,275]	GNGCFK	[479,484]	GLIGK	[399,403]	GNGFFK	[479,484]	GVGLK	[520,524]	GWEGMK	[358,363]	GWYGFK	[365,370]	GTGK	[202,205]	GGK	[278,280]	GNGCFK	[478,483]	GNGCLK	[479,484]
HA	Bromodomain_LIG_0-8	K[AGS]..K	H3N2	KSXYK	[524,528]	KSPIK	[280,284]	GKANEK	[402,407]	KSWYK	[524,528]	KSGHK	[524,528]	KSGFK	[524,528]	KSGCK	[524,528]	KSEYK	[524,528]	KSIEK	[403,407]	KGYFK	[271,275]	KSGYK	[524,528]	KGNIK	[557,561]	KAYSK	[108,112]	KSESK	[172,176]	KSDYK	[172,176]	KSEYK	[172,176]	KSGYK	[523,527]	KAGYK	[524,528]	KSGNK	[524,528]	KGNLK	[557,561]	KANEK	[403,407]	KSGYK	[525,529]
HA	SH3_1_LIG_5-90	AP.Y	H1N2	APMY	[266,269]	APWY	[266,269]
HA	PCI_LIG_1-0	E...Y..E	H1N2	ESWSYIVE	[91,98]
HA	SH2_LIG_4-1	FE.Y	H1N2	FEFY	[482,485]	FEFY	[481,484]
HA	Bcl-2_LIG_0-5	[ILV]...L..[FIM]	H1N2	LLVSLGAI	[542,549]	ILLVLQCI	[4,11]	LREQLSSI	[118,125]	LVVLLYTF	[5,12]	LLVSLGAI	[543,550]	LLILLCTF	[5,12]
HA	WW_LIG_2-53	[ST]P.P	H1N2	TPNP	[99,102]
HA	Pkinase_Tyr_LIG_1-1	[DE].[FY]..[FI]	H1N2	DGFLDI	[429,434]	ERFEIF	[129,134]	DGFLDI	[430,435]
HA	Actin_LIG_2-1	E..[KR]...E	H1N2	EESKLNRE	[507,514]	EESRLNRE	[508,515]	EESKLNRE	[508,515]
HA	Bromodomain_LIG_0-4	GK.{0,1}G	H1N2	GKNG	[169,172]
HA	Bromodomain_LIG_0-8	K[AGS]..K	H1N2	KSLYK	[159,163]	KSQLK	[466,470]
HA	PDZ_LIG_3-1	NS..P	H1N2	NSSLP	[303,307]
HA	SH3_1_LIG_5-90	AP.Y	H2N2	APEY	[263,266]
HA	SH2_LIG_4-1	FE.Y	H2N2	FEFY	[478,481]
HA	14-3-3_LIG_0-1	R..S.P	H2N2	RLLSVP	[84,89]
HA	Bromodomain_LIG_0-34	G.{0,2}G.{0,2}K	H2N2	GSSGVMK	[274,280]	GSSGIIK	[274,280]	GGSK	[144,147]	GSSGIMK	[274,280]	GRSGIMK	[274,280]
NA	CH_LIG_1-1	A...D..S	H1N1	ALPNDKHS	[138,145]	ALLNDKHS	[127,134]	ALLTDKHS	[138,145]	ALLNDKHS	[137,144]	ALLNDKHS	[122,129]	AAGEDKTS	[75,82]	ALLNDKXS	[138,145]	AVMTDGPS	[240,247]	AMLNDKHS	[138,145]	ALLDDKHS	[138,145]	ALLNDKHS	[119,126]	AAGKDKTS	[75,82]	ALLYDKHS	[138,145]	ATIQDVTS	[75,82]	ALLNDKHS	[113,120]	ALLNDRHS	[138,145]	ALLNDXHS	[138,145]	AIMTDGPS	[240,247]	ALLNDKYS	[138,145]	AXLNDKHS	[138,145]	ALLNDEHS	[138,145]	ALLNDKHS	[135,142]	ALLNDIHS	[138,145]
NA	SH3_1_LIG_5-90	AP.Y	H1N1	APIY	[271,274]	APKY	[271,274]	APNY	[271,274]	APNY	[270,273]	APNY	[246,249]	APNY	[251,254]	APDY	[271,274]	APGY	[271,274]	APYY	[271,274]	APNY	[268,271]	APSY	[271,274]	APTY	[271,274]	EAPNYHYE	[270,277]
NA	Bromodomain_LIG_0-34	G.{0,2}G.{0,2}K	H1N1	GISGPDK	[194,200]	GTDGVK	[342,347]	GEGK	[77,80]	GANGVK	[341,346]	GASGVK	[342,347]	GANGVK	[331,336]	GXNGVK	[342,347]	GGK	[41,43]	GWTGTDK	[379,385]	GANGVK	[326,331]	GSNGVK	[342,347]	GWTGK	[379,383]	GTNGVK	[342,347]	GANGVK	[339,344]	GTGK	[147,150]	GANGVK	[322,327]	GKGK	[77,80]	GKGK	[259,262]	GAKGVK	[342,347]	GANGVK	[327,332]	GGRPK	[428,432]	GANGVK	[323,328]	GGDK	[77,80]
NA	CH_LIG_1-1	A...D..S	H5N1	ALLNDKHS	[125,132]	ALLNDKHS	[118,125]	ALLNDQHS	[118,125]	ALLNDKHS	[124,131]	ALLNDKHS	[119,126]	ALLNDKHS	[138,145]	ALINDKHS	[118,125]
NA	SH3_1_LIG_5-90	AP.Y	H5N1	APNY	[258,261]	EAPNYHYE	[250,257]	APNY	[252,255]	APNY	[271,274]	APNY	[257,260]	APNY	[251,254]
NA	Bromodomain_LIG_0-34	G.{0,2}G.{0,2}K	H5N1	GAYGIK	[322,327]	GAYGVK	[323,328]	GTYGVK	[328,333]	GAYGVK	[322,327]	GGVK	[324,327]	GAXGVK	[322,327]	GAYGVK	[328,333]	GAYGIK	[342,347]	GTYGVK	[322,327]	GAHGVK	[322,327]	GAYGVK	[329,334]
NA	PCNA_N_LIG_4-7	Q..[ILM]..[FWY]	H3N2	QCBITGF	[91,97]	QCGIXGF	[91,97]	QCNLTGF	[91,97]	QCKITGF	[91,97]	QCGITGF	[91,97]	QCVITGF	[91,97]	QCYITGF	[91,97]	QCNITGF	[69,75]	QCNIAGF	[91,97]	QCQITGF	[91,97]	QCGITGF	[92,98]	QCDITGF	[91,97]	QCDISGF	[91,97]	QCSITGF	[91,97]	QCNITGF	[64,70]	QCNITGF	[91,97]	QCDIKGF	[91,97]	QIAILIF	[25,31]	QCEITGF	[91,97]	QCGIIGF	[91,97]	QCDIAGF	[91,97]	QCDITGF	[92,98]	QCKIAGF	[91,97]
NA	WW_LIG_2-68	[ST]..P.Y	H3N2	SCYPRY	[275,280]	SCYPRY	[257,262]	SCYPRY	[285,290]	SCYPXY	[279,284]	SCYPQY	[279,284]	SCYPRY	[279,284]	SCYPRY	[280,285]	SIVPSY	[311,316]	SCYPLY	[279,284]	SCYPRY	[273,278]	SCFPRY	[279,284]	SCYPRY	[252,257]	SCYPRY	[278,283]
NA	14-3-3_LIG_0-1	R..S.P	H3N2	RKWSKP	[91,96]	RNWSKP	[84,89]	REWSKP	[85,90]	RTWSKP	[85,90]	RNWSRP	[85,90]	RNWSKP	[58,63]	RIWSKP	[85,90]	RNWSXP	[85,90]	RKWSKP	[85,90]	RNWSKP	[63,68]	RNWSEP	[85,90]	RDWSKP	[85,90]	RSWSKP	[85,90]	RNWSNP	[85,90]	RHWSKP	[85,90]	RNWSKP	[85,90]	RNWSKP	[86,91]
NA	Pkinase_Tyr_LIG_1-1	[DE].[FY]..[FI]	H3N2	ETFKAI	[375,380]	ETFKVI	[348,353]	EIFKVI	[375,380]	ETFKVI	[369,374]	ETFKVF	[375,380]	ETFKXI	[375,380]	ETFKVI	[375,380]	ETFKVI	[374,379]	ETFKVI	[353,358]	ETFQVI	[375,380]	ETFRVI	[375,380]	ETFKVI	[371,376]	ETFKVI	[376,381]	ETFXVI	[381,386]
NA	Actin_LIG_2-1	E..[KR]...E	H3N2	EASRLGYE	[368,375]	EELRLGYE	[368,375]	ELIRGREE	[425,432]	ETSRLGFE	[368,375]	EEFRLGYE	[368,375]	ERSRLGYE	[368,375]	EESRSGYE	[368,375]	ETLRSGYE	[368,375]	ELIRGRNE	[425,432]	EKLRSGYE	[346,353]	ELIRGRKE	[431,438]	EXIRGRKE	[425,432]	EKLRSGYE	[364,371]	ELIRGRRE	[425,432]	ELIRGRKE	[424,431]	EKSRLGYE	[368,375]	ELMRGRKE	[425,432]	EKFRAGYE	[368,375]	ETLRLGYE	[368,375]	ELVRGRKE	[425,432]	EKLRSGYE	[369,376]	EKLRLGYE	[368,375]	EKLRTGYE	[368,375]
NA	Bromodomain_LIG_0-34	G.{0,2}G.{0,2}K	H3N2	GNGVK	[342,346]	GHGMK	[346,350]	GHGLKGWA	[346,353]	GHGVK	[319,323]	GQGK	[135,138]	GAHGVK	[345,350]	GXGVK	[346,350]	GDGK	[196,199]	GHGVK	[342,346]	GKHGVK	[345,350]	GGRK	[428,431]	GSHGMK	[345,350]	GGK	[429,431]	GTHGVK	[345,350]	GHGVK	[352,356]	GCHGVK	[345,350]	GNQGVK	[345,350]	GQGVK	[346,350]	GGWSK	[381,385]	GPGK	[125,128]	GDNGVK	[345,350]	GRGNK	[399,403]	GDHGVK	[345,350]
NA	Bromodomain_LIG_0-6	GK[AG]..K	H3N2	GKADTK	[221,226]	GKADTK	[242,247]	GKANTK	[248,253]	GKAVTK	[248,253]	GKADTK	[244,249]	GKAYTK	[248,253]	GKADTK	[247,252]	GKADTK	[249,254]	GKADAK	[248,253]	GKADTK	[226,231]	GKAETK	[248,253]	GKADTK	[248,253]	GKADTK	[254,259]
NA	Bromodomain_LIG_0-8	K[AGS]..K	H3N2	KADTK	[250,254]	GKADTK	[242,247]	KANSK	[385,389]	KANTK	[249,253]	KADTK	[243,247]	KAYTK	[249,253]	KAVTK	[249,253]	GKADTK	[249,254]	GKADAK	[248,253]	KAGVK	[2,6]	KADTK	[248,252]	KSRSK	[334,338]	KADTK	[255,259]	KGWSK	[381,385]	GKADTK	[221,226]	KSDTK	[249,253]	GKANTK	[248,253]	GKAVTK	[248,253]	GKADTK	[244,249]	KSKLK	[387,391]	GKAYTK	[248,253]	GKADTK	[247,252]	KADTK	[245,249]
NA	PCNA_N_LIG_4-7	Q..[ILM]..[FWY]	H1N2	QCNITGF	[91,97]	QCKITGF	[91,97]	QCQITGF	[91,97]	QCDITGF	[91,97]	QCGITGF	[91,97]
NA	WW_LIG_2-68	[ST]..P.Y	H1N2	SCYPPY	[279,284]	SCYPRY	[279,284]
NA	14-3-3_LIG_0-1	R..S.P	H1N2	RNWSKP	[85,90]
NA	Pkinase_Tyr_LIG_1-1	[DE].[FY]..[FI]	H1N2	ETFKVI	[375,380]
NA	Actin_LIG_2-1	E..[KR]...E	H1N2	EKLRSGYE	[368,375]	EELRSGYE	[368,375]	ELIRGRKE	[425,432]	ETLRLGYE	[368,375]	ETSRLGYE	[368,375]
NA	Bromodomain_LIG_0-34	G.{0,2}G.{0,2}K	H1N2	GNQGVK	[345,350]	GSHGVK	[345,350]	GTYGK	[451,455]	GHGVK	[346,350]
NA	Bromodomain_LIG_0-6	GK[AG]..K	H1N2	GKADTK	[248,253]
NA	Bromodomain_LIG_0-8	K[AGS]..K	H1N2	KANSK	[385,389]	KADTK	[249,253]	GKADTK	[248,253]
NA	PCNA_N_LIG_4-7	Q..[ILM]..[FWY]	H2N2	QCHITGF	[91,97]	QCKITGF	[91,97]	QCQITGF	[91,97]
NA	WW_LIG_2-68	[ST]..P.Y	H2N2	SCYPRY	[279,284]
NA	14-3-3_LIG_0-1	R..S.P	H2N2	RSWSKP	[85,90]	RNWSKP	[85,90]
NA	Pkinase_Tyr_LIG_1-1	[DE].[FY]..[FI]	H2N2	ETFKVI	[375,380]
NA	Bromodomain_LIG_0-34	G.{0,2}G.{0,2}K	H2N2	GNPGVK	[345,350]	GTQGVK	[345,350]	GYPGVK	[345,350]	GNQGVK	[345,350]
M1	Arm_LIG_1-1	[KR][KR][KR]	H1N1	RRR	[76,78]	KRK	[104,106]	RKR	[76,78]
M1	PCI_LIG_1-1	L...L..[HY]	H1N1	LLDNLQAY	[233,240]	LLTELETY	[3,10]	LLESLQAY	[233,240]	LLENLQAY	[233,240]	LIENLQAY	[233,240]	LLGNLQAY	[233,240]	LLENLQXY	[233,240]	LLENLQVY	[233,240]	LLENLQTY	[233,240]	LLXNLQAY	[233,240]	LLEILQAY	[233,240]	LLKNLQAY	[233,240]	LFENLQAY	[233,240]
M1	Arm_LIG_1-1	[KR][KR][KR]	H5N1	RRR	[76,78]	KRK	[104,106]
M1	PCI_LIG_1-1	L...L..[HY]	H5N1	LLENLQTY	[233,240]	LLDNLQAY	[233,240]	LLENLQAY	[233,240]	LIENLQAY	[233,240]
M1	Arm_LIG_1-1	[KR][KR][KR]	H3N2	RRR	[76,78]	KRK	[242,244]
M1	PCI_LIG_1-1	L...L..[HY]	H3N2	LLVNLQTY	[233,240]	LLENLQIY	[233,240]	LLEKLQTY	[233,240]	LLENLQAY	[233,240]	LLETLQTY	[233,240]	LRDDLLEH	[229,236]	LLENLQXY	[233,240]	LLEXLQTY	[233,240]	LLKNLQTY	[233,240]	LLENLQTY	[233,240]	LLENLQSY	[233,240]	LLANLQTY	[233,240]	LLGNLQTY	[233,240]	LLENLQNY	[233,240]	LLDNLQTY	[233,240]	LIENLQTY	[233,240]
M1	Arm_LIG_1-1	[KR][KR][KR]	H1N2	RRR	[76,78]
M1	PCI_LIG_1-1	L...L..[HY]	H1N2	LLENLQTY	[233,240]	LLENLQAY	[233,240]
M1	Arm_LIG_1-1	[KR][KR][KR]	H2N2	RRR	[76,78]
M1	PCI_LIG_1-1	L...L..[HY]	H2N2	LLENLQAY	[233,240]
M2	Bcl-2_LIG_0-5	[ILV]...L..[FIM]	H1N1	IIGTLHLI	[32,39]	VHLTLWII	[36,43]	IIGILYLI	[32,39]	IIGFLHLI	[32,39]	IIGILHLI	[23,30]	IIEILHLI	[32,39]	IIGILHVI	[32,39]	VHLVLWII	[36,43]	IIGILHLI	[32,39]	VVGILHLI	[32,39]	VHLILXII	[36,43]	VHLILWII	[36,43]	IVGILHLI	[32,39]	VHLILWII	[31,38]	IIGVLHLI	[32,39]	IIGILHLM	[32,39]	VHLILWVI	[36,43]	VHLILWTI	[36,43]
M2	Bcl-2_LIG_0-5	[ILV]...L..[FIM]	H5N1	IIGILHLI	[32,39]	VIGILHLI	[32,39]	IIGVLHLI	[32,39]
M2	RNA_pol_Rpb2_7_LIG_1-17	RRL.{0,1}K	H5N1	RRLK	[53,56]
M2	Bcl-2_LIG_0-5	[ILV]...L..[FIM]	H3N2	IIGILXLI	[32,39]	ILGILHLI	[32,39]	LHLTLWII	[36,43]	IIGILHLI	[32,39]	IIGILHLI	[10,17]	VIGILHLI	[32,39]	IVGILHLI	[32,39]	ITGILHLI	[32,39]	IIGILPLI	[32,39]	IIGVLHLI	[32,39]	IIGILRLI	[32,39]	ILHLLLWI	[35,42]	IIGILHLM	[32,39]	IIGILHLI	[24,31]
M2	Bcl-2_LIG_0-5	[ILV]...L..[FIM]	H1N2	IIGILHLI	[32,39]
M2	Bcl-2_LIG_0-5	[ILV]...L..[FIM]	H2N2	IIGILHLI	[32,39]	ILGILHLI	[32,39]	IVGILHLI	[32,39]	IIGILHFI	[32,39]
NS1	Bcl-2_LIG_0-5	[ILV]...L..[FIM]	H1N1	VSRYLTDM	[86,93]	ILILLRAF	[143,150]	VDCFLWQI	[11,18]	VDCXLWHI	[11,18]	LMPRLKII	[105,112]	LKANLSVI	[130,137]	ISETLQRF	[194,201]	VSKTLQRF	[194,201]	VDCILWHI	[11,18]	VDCYLWHI	[11,18]	VDXFLWHI	[11,18]	VSETLQRF	[194,201]	VECFLWHI	[11,18]	VSETLRRF	[194,201]	IFDRLETI	[137,144]	VSKNLQRF	[194,201]	VRMDLAIM	[117,124]	VSENLQRF	[194,201]	VSEILQRF	[194,201]	IFGRLETI	[137,144]	VSKTLQRF	[188,195]	VDCFLWHI	[11,18]	VDCFLWNI	[11,18]
NS1	Arm_LIG_1-1	[KR][KR][KR]	H1N1	KKRK	[218,221]	RRK	[108,110]	KKK	[108,110]	KKR	[218,220]	RRR	[19,21]	KRK	[213,215]	KRR	[44,46]	KKK	[70,72]	KRK	[108,110]	RKR	[19,21]	KRK	[219,221]	RKK	[108,110]
NS1	SH3_1_LIG_5-3	P.{0,1}P.{0,2}P	H1N1	PPLIP	[212,216]	PLPSLP	[156,161]	PPLSP	[212,216]	PPFP	[212,215]	PVPSLP	[162,167]	PPLP	[212,215]	PSPP	[212,215]	PSPSLP	[162,167]	PLPP	[213,216]	PLPSIP	[162,167]	PPFTP	[212,216]	PLPSLP	[163,168]	PFPP	[213,216]	PPLTP	[212,216]	PLPSXP	[162,167]	PXPSLP	[162,167]	PLPFLP	[162,167]	PLPFFP	[162,167]	PPFFP	[212,216]	PLPSLP	[162,167]	PLPSJP	[162,167]	PPLTP	[206,210]	PPFSP	[212,216]
NS1	WW_LIG_2-21	P.{0,2}P.{0,2}P	H1N1	PSSPP	[212,216]	PPLIP	[212,216]	PSLPP	[212,216]	PLPSLP	[156,161]	PPLSP	[212,216]	PPFP	[212,215]	PVPSLP	[162,167]	RPSSPP	[211,216]	PPLP	[212,215]	PSPP	[212,215]	PSLPP	[213,217]	PSPSLP	[162,167]	PLPP	[213,216]	PLPSIP	[162,167]	PPFTP	[212,216]	PLPSLP	[163,168]	PFPP	[213,216]	PPLTP	[212,216]	PLPSXP	[162,167]	PTLPP	[212,216]	PXPSLP	[162,167]	PLPFLP	[162,167]	PLPFFP	[162,167]
NS1	WW_LIG_2-11	P.{0,2}PP	H1N1	PSSPP	[212,216]	RPSSPP	[211,216]	PSPP	[212,215]	PFPP	[213,216]	PSJPP	[212,216]	PSLPP	[213,217]	PSLPP	[212,216]	PTLPP	[212,216]	PLPP	[213,216]	SPPP	[213,216]	PLLPP	[212,216]
NS1	SH3_1_LIG_5-19	P.[ILV]P	H1N1	PSIP	[164,167]	PPLIP	[212,216]	PSLPP	[212,216]	PTLP	[212,215]	PLPSLP	[156,161]	PSLP	[212,215]	PVPSLP	[162,167]	PLLP	[212,215]	PPLP	[212,215]	PSLP	[213,216]	PSLPP	[213,217]	PSPSLP	[162,167]	PLPSIP	[162,167]	PLPSLP	[163,168]	PSLP	[164,167]	PYLP	[164,167]	PSLP	[158,161]	PTLPP	[212,216]	PXPSLP	[162,167]	PLPFLP	[162,167]	PLLPP	[212,216]	PSLP	[165,168]	RRPSLP	[210,215]
NS1	SH3_1_LIG_5-25	P[ILV]P	H1N1	SPLP	[155,158]	PLPSLP	[156,161]	SPLP	[162,165]	PVPSLP	[162,167]	PPLP	[212,215]	TPLP	[161,164]	PLP	[163,165]	PLP	[156,158]	PLPP	[213,216]	PLPSIP	[162,167]	PLPSLP	[163,168]	PLP	[213,215]	PVP	[83,85]	PLPSXP	[162,167]	PLPFLP	[162,167]	PLPFFP	[162,167]	SPVP	[161,164]	PVP	[162,164]	PLPSLP	[162,167]	PIP	[105,107]	SPLP	[161,164]	PLPSJP	[162,167]	PLP	[162,164]
NS1	WW_LIG_2-53	[ST]P.P	H1N1	SPLP	[155,158]	SPSP	[161,164]	TPLP	[161,164]	SPLP	[161,164]	SPLP	[162,165]	SPXP	[161,164]	SPPP	[213,216]	SPVP	[161,164]
NS1	WD40_LIG_7-1	R.A.R	H1N1	RLAWR	[200,204]	RFAWR	[201,205]	RYAWR	[200,204]	RFARR	[200,204]	RFAWR	[194,198]	RFAWR	[200,204]	RFAGR	[200,204]	RTATR	[55,59]
NS1	Arm_LIG_1-1	[KR][KR][KR]	H5N1	KRK	[214,216]	RKR	[19,21]	KRK	[219,221]
NS1	SH3_1_LIG_5-3	P.{0,1}P.{0,2}P	H5N1	PPLP	[207,210]	PLPSLP	[157,162]	PLPSLP	[162,167]	PPLP	[212,215]	SPLPP	[212,216]	PFPP	[208,211]	PLPP	[208,211]	PLPFLP	[157,162]	PLPP	[213,216]	PFPSLP	[162,167]
NS1	WW_LIG_2-21	P.{0,2}P.{0,2}P	H5N1	PPLP	[207,210]	PLPSLP	[157,162]	PLPSLP	[162,167]	PPLP	[212,215]	SPLPP	[212,216]	PFPP	[208,211]	PLPP	[208,211]	PLPFLP	[157,162]	PLPP	[213,216]	PFPSLP	[162,167]
NS1	WW_LIG_2-11	P.{0,2}PP	H5N1	SPLPP	[212,216]	PFPP	[208,211]	PLPP	[208,211]	PLPP	[213,216]
NS1	SH3_1_LIG_5-19	P.[ILV]P	H5N1	PPLP	[207,210]	PSLP	[164,167]	PLPSLP	[157,162]	PLPSLP	[162,167]	PPLP	[212,215]	PFLP	[159,162]	PLPFLP	[157,162]	PSLP	[159,162]	PLLP	[208,211]	PFPSLP	[162,167]
NS1	SH3_1_LIG_5-25	P[ILV]P	H5N1	SPLP	[156,159]	PLPSLP	[157,162]	PLP	[213,215]	PLP	[157,159]	PPLP	[207,210]	SPLP	[212,215]	PLPSLP	[162,167]	PPLP	[212,215]	SPLPP	[212,216]	PLPP	[208,211]	SPLP	[161,164]	PLPFLP	[157,162]	PLP	[162,164]	PLPP	[213,216]	PLP	[208,210]
NS1	WW_LIG_2-53	[ST]P.P	H5N1	SPLP	[156,159]	SPLP	[212,215]	SPLPP	[212,216]	SPLP	[161,164]	SPFP	[161,164]
NS1	WD40_LIG_7-1	R.A.R	H5N1	RAATR	[55,59]	RYAWR	[195,199]	RCAWR	[195,199]	RFADR	[21,25]	RFAWR	[195,199]	RTATR	[55,59]
NS1	Bcl-2_LIG_0-5	[ILV]...L..[FIM]	H3N2	VDCFLWYI	[11,18]	ILGRLETI	[137,144]	IXDRLETI	[137,144]	IFDRLESI	[137,144]	VSKNLQSF	[194,201]	ISKNLQRF	[194,201]	VDCXLWHI	[11,18]	IFGRLETI	[138,145]	VFDRLETI	[137,144]	IFGRLEAI	[137,144]	VSKTLQRF	[194,201]	IFGQLETI	[137,144]	VSETLQRF	[194,201]	VSKNLQKF	[194,201]	VSKNLQRF	[195,202]	IFDRLETI	[137,144]	VSKNLQRF	[194,201]	VSENLQRF	[194,201]	IFGRLETM	[137,144]	VSNNLQRF	[194,201]	IFDRLGTI	[137,144]	VDCFLGHI	[11,18]	IFEQLENI	[137,144]
NS1	SH3_1_LIG_5-3	P.{0,1}P.{0,2}P	H3N2	PLPYFP	[162,167]	PPLIP	[212,216]	PLPXFP	[162,167]	PSPTP	[212,216]	PPFAP	[212,216]	PPFP	[212,215]	PVPSLP	[162,167]	PLPSFP	[161,166]	PPLXP	[212,216]	PPHTP	[212,216]	PFPSFP	[162,167]	PPLAP	[212,216]	PPTP	[213,216]	PPFTP	[212,216]	PPP	[212,214]	PXPSFP	[162,167]	PPLTP	[211,215]	PPXTP	[212,216]	PFPP	[213,216]	PSPSFP	[162,167]	PLPSXP	[162,167]	PPLTP	[212,216]	PPPTP	[212,216]
NS1	WW_LIG_2-21	P.{0,2}P.{0,2}P	H3N2	PLPYFP	[162,167]	PPLIP	[212,216]	PLPXFP	[162,167]	PSLPP	[212,216]	PSPTP	[212,216]	PPFAP	[212,216]	PPFP	[212,215]	PVPSLP	[162,167]	PLPSFP	[161,166]	PPLXP	[212,216]	PPHTP	[212,216]	PFPSFP	[162,167]	PPLAP	[212,216]	PPTP	[213,216]	PPFTP	[212,216]	PPP	[212,214]	PXPSFP	[162,167]	PPLTP	[211,215]	PPXTP	[212,216]	PFPP	[213,216]	PSPSFP	[162,167]	PLPSXP	[162,167]	PPLTP	[212,216]
NS1	SH3_1_LIG_5-25	P[ILV]P	H3N2	PLPYFP	[162,167]	PLPXFP	[162,167]	PLPSXP	[162,167]	SPLP	[162,165]	PLPFFP	[162,167]	PLP	[161,163]	SPVP	[161,164]	PLPSFP	[163,168]	PVPSLP	[162,167]	PLPSFP	[161,166]	PVP	[162,164]	PLPSLP	[162,167]	PLP	[163,165]	SPLP	[161,164]	SPLP	[160,163]	PLP	[162,164]	PLPSFP	[162,167]
NS1	WW_LIG_2-53	[ST]P.P	H3N2	SPSP	[161,164]	TPAP	[84,87]	SPMP	[161,164]	SPLP	[161,164]	PSPTP	[212,216]	SPLP	[160,163]	SPTP	[213,216]	SPLP	[162,165]	TPAPRY	[84,89]	SPXP	[161,164]	SPFP	[161,164]	SPVP	[161,164]
NS1	WD40_LIG_7-1	R.A.R	H3N2	RFAWR	[201,205]	RYAWR	[200,204]	RFAWR	[200,204]	RFAWR	[199,203]	RFAXR	[200,204]
NS1	Bcl-2_LIG_0-5	[ILV]...L..[FIM]	H1N2	IFDRLETI	[137,144]	VSKNLQRF	[194,201]	VDCFLWHI	[11,18]	VSKTLQRF	[194,201]
NS1	Arm_LIG_1-1	[KR][KR][KR]	H1N2	KRR	[44,46]	RKR	[19,21]	KRK	[219,221]
NS1	SH3_1_LIG_5-3	P.{0,1}P.{0,2}P	H1N2	PLPSLP	[162,167]	PPLTP	[212,216]	PLPSFP	[162,167]
NS1	WW_LIG_2-21	P.{0,2}P.{0,2}P	H1N2	PLPSLP	[162,167]	PPLTP	[212,216]	PSLPP	[212,216]	PLPSFP	[162,167]
NS1	SH3_1_LIG_5-19	P.[ILV]P	H1N2	PSLP	[164,167]	PLPSLP	[162,167]	PSLPP	[212,216]	PSLP	[212,215]
NS1	SH3_1_LIG_5-25	P[ILV]P	H1N2	PLPSLP	[162,167]	SPLP	[161,164]	PLP	[162,164]	PLPSFP	[162,167]
NS1	WW_LIG_2-53	[ST]P.P	H1N2	SPLP	[161,164]
NS1	WD40_LIG_7-1	R.A.R	H1N2	RFAWR	[200,204]
NS1	Bcl-2_LIG_0-5	[ILV]...L..[FIM]	H2N2	VSKILQRF	[194,201]	VSKTLQRF	[194,201]	VSETLQRF	[194,201]
NS1	Arm_LIG_1-1	[KR][KR][KR]	H2N2	RRR	[44,46]	KRK	[219,221]
NS1	SH3_1_LIG_5-3	P.{0,1}P.{0,2}P	H2N2	PLPSLP	[162,167]	PPLTP	[212,216]
NS1	WW_LIG_2-21	P.{0,2}P.{0,2}P	H2N2	PLPSLP	[162,167]	PPLTP	[212,216]
NS1	SH3_1_LIG_5-19	P.[ILV]P	H2N2	PSLP	[164,167]	PLPSLP	[162,167]
NS1	SH3_1_LIG_5-25	P[ILV]P	H2N2	PLPSLP	[162,167]	SPLP	[161,164]	PLP	[162,164]
NS1	WW_LIG_2-53	[ST]P.P	H2N2	SPLP	[161,164]
NS1	WD40_LIG_7-1	R.A.R	H2N2	RFAWR	[200,204]
NS2	Actin_LIG_2-1	E..[KR]...E	H1N1	EELRWLIE	[74,81]	EEIRWMIE	[74,81]	EEIRWLIE	[74,81]	EEMRWLIE	[74,81]	EEIRWLVE	[74,81]	EEIKWLIE	[74,81]	EQIRWLIE	[74,81]	EEIRWLTE	[74,81]	EETRWLIE	[74,81]	EEIRWSIE	[74,81]	EEXRWLIE	[74,81]	EEIRGLIE	[74,81]	EEVRLLIE	[74,81]	EEIRWLFE	[74,81]	EEVRWLIE	[74,81]
NS2	14-3-3_LIG_2-10	R[AS].S	H1N1	RSSS	[22,25]	RSFS	[114,117]	RAFSFP	[114,119]	RAFS	[114,117]	RALS	[114,117]
NS2	Enolase_C_LIG_0-1	E..S.K	H5N1	EQLSQK	[62,67]	EQLSQK	[65,70]	EQLSRK	[67,72]	EQLSQK	[67,72]
NS2	Actin_LIG_2-1	E..[KR]...E	H5N1	EEIRWMIE	[74,81]	EEIRWLIE	[74,81]	EEIRWLIE	[69,76]	EEMRWLIE	[74,81]	EEVRWLIE	[74,81]	EEIRWLIE	[72,79]
NS2	Actin_LIG_2-1	E..[KR]...E	H3N2	EETRWLIE	[74,81]	EEIRWLXE	[74,81]	EEIRWLIE	[74,81]	EKIRWLIE	[74,81]	EEMRWLIE	[74,81]	EEXRWLIE	[74,81]	EEIKWLIE	[74,81]	EEVRWLIE	[74,81]	EEIRWLTE	[74,81]
NS2	Actin_LIG_2-1	E..[KR]...E	H1N2	EEIRWLIE	[74,81]
NS2	Actin_LIG_2-1	E..[KR]...E	H2N2	EEIRWLIE	[74,81]
NP	PCI_LIG_1-0	E...Y..E	H1N1	ELIJYDKE	[107,114]	ELVLYDKE	[107,114]	ELIIYDKE	[107,114]	ELIXYDKE	[107,114]	ELILYEKE	[107,114]	ELILYDKE	[107,114]	EIILYDKE	[107,114]	ELTLYDKE	[107,114]
NP	PCNA_N_LIG_4-11	[ILM]..[FY][FY]	H1N1	IVPFF	[475,479]	IGKFY	[36,40]	IXRFY	[36,40]	IGRFY	[36,40]
NP	Bcl-2_LIG_0-5	[ILV]...L..[FIM]	H1N1	IAMELIRM	[189,196]	VAMELIRM	[189,196]	LAMELIRM	[189,196]	LVMELIRM	[189,196]	IAXELIRM	[189,196]	LIMELIRM	[189,196]	VTAGLTHI	[129,136]	IVMELIRM	[189,196]	IXMELIRM	[189,196]	IVLELIRM	[189,196]	ITMELIRM	[189,196]	IAMELVRM	[189,196]	IAMELTRM	[189,196]	IAMELIGM	[189,196]
NP	SH3_1_LIG_5-19	P.[ILV]P	H1N1	TNPIVP	[293,298]	TTPIVP	[472,477]	SPIVP	[473,477]	TNPVVP	[472,477]	PNLP	[416,419]	TNPTVP	[472,477]	TNPILP	[472,477]	PIVP	[295,298]	TDPIVP	[472,477]	PVVP	[474,477]	TPIVP	[473,477]	TNPIVP	[472,477]	TSPIVP	[472,477]	PTVP	[474,477]	PILP	[474,477]	PNPIVP	[472,477]	TKPIVP	[472,477]	PIVP	[474,477]
NP	WW_LIG_2-68	[ST]..P.Y	H1N1	TGGPIY	[92,97]	TGGPTY	[92,97]	TXGPIY	[92,97]	TGGPXY	[92,97]	TGGPVY	[92,97]
NP	Pkinase_Tyr_LIG_1-3	E..GE	H1N1	ETGGE	[14,18]	ETXGE	[14,18]	ETEGE	[14,18]	EXGGE	[14,18]	ETDGE	[14,18]	ETSGE	[14,18]	EIGGE	[14,18]
NP	WW_LIG_2-0	[ST].P..P	H1N1	TNPIVP	[293,298]	TDPIVP	[472,477]	TTPIVP	[472,477]	TNPIVP	[472,477]	TSPIVP	[472,477]	TLPRRP	[171,176]	TNPVVP	[472,477]	TNPTVP	[472,477]	TNPILP	[472,477]	TKPIVP	[472,477]
NP	PCI_LIG_1-0	E...Y..E	H5N1	ELVLYDKE	[107,114]	ELILYDKE	[107,114]
NP	PCNA_N_LIG_4-11	[ILM]..[FY][FY]	H5N1	IGRFY	[36,40]
NP	Arm_LIG_1-1	[KR][KR][KR]	H5N1	RRR	[98,100]	KKR	[98,100]	KRR	[98,100]
NP	SH3_1_LIG_5-19	P.[ILV]P	H5N1	TNPIVP	[472,477]	PIVP	[474,477]
NP	Ank_2_LIG_0-8	R..P.G	H5N1	RVVPRG	[351,356]	RVIPRG	[351,356]	RMVPRG	[351,356]
NP	WW_LIG_2-68	[ST]..P.Y	H5N1	TGGPIY	[92,97]	TGGPVY	[92,97]
NP	SH2_LIG_4-0	YDN	H5N1	YDN	[496,498]
NP	Pkinase_Tyr_LIG_1-3	E..GE	H5N1	NSSLP	[303,307]
NP	WW_LIG_2-0	[ST].P..P	H5N1	ETGGE	[14,18]	ETSGE	[14,18]
NP	14-3-3_LIG_2-10	R[AS].S	H5N1	RSGS	[175,178]
NP	PCI_LIG_1-0	E...Y..E	H3N2	ELVLYDEE	[107,114]	ELVLYXKE	[107,114]	ELALYDKE	[107,114]	ELVLYDKE	[107,114]	ELVLYEKE	[107,114]	ELILYDKE	[107,114]	ELVPYDKE	[107,114]	ELVLYNKE	[107,114]	ELILYDKE	[113,120]	EIVLYDKE	[107,114]
NP	PCNA_N_LIG_4-11	[ILM]..[FY][FY]	H3N2	IGRYY	[36,40]	IEEYY	[483,487]	IGKFY	[36,40]	IGKFY	[42,46]	LGRFY	[36,40]	IGRFY	[36,40]
NP	SH3_1_LIG_5-19	P.[ILV]P	H3N2	SPIVP	[473,477]	PIVP	[480,483]	TNPVVP	[472,477]	TNPTVP	[472,477]	PIVPP	[474,478]	TNPLVP	[472,477]	PVVP	[474,477]	TNPIVP	[472,477]	TSPIVP	[472,477]	PTVP	[474,477]	SPIVP	[479,483]	PIVP	[474,477]	PLVP	[474,477]	TSPIVP	[478,483]
NP	WW_LIG_2-68	[ST]..P.Y	H3N2	TGGPLY	[92,97]	TGGPIY	[98,103]	TGGPIY	[92,97]	TGGPTY	[92,97]	TXGPIY	[92,97]	TGGPVY	[92,97]
NP	SH2_LIG_4-0	YDN	H3N2	YDN	[496,498]
NP	Bromodomain_LIG_0-34	G.{0,2}G.{0,2}K	H3N2	GESGRK	[209,214]	GGK	[101,103]	GYGFEK	[288,293]	GEXGRK	[209,214]	GIGK	[35,38]	GGK	[85,87]	GENGRK	[209,214]	GIGK	[41,44]	GDNGRK	[209,214]
NP	WW_LIG_2-0	[ST].P..P	H3N2	TNPLVP	[472,477]	TNPIVP	[472,477]	TSPIVP	[472,477]	TNPVVP	[472,477]	TNPTVP	[472,477]	TNPIAP	[472,477]	TSPIVP	[478,483]
NP	PCI_LIG_1-0	E...Y..E	H1N2	ELVLYDKE	[107,114]	ELILYDKE	[107,114]
NP	PCNA_N_LIG_4-11	[ILM]..[FY][FY]	H1N2	IGKFY	[36,40]	IGRFY	[36,40]
NP	SH3_1_LIG_5-19	P.[ILV]P	H1N2	TNPIVP	[472,477]	TSPIVP	[472,477]	SPIVP	[473,477]	PIVP	[474,477]
NP	WW_LIG_2-68	[ST]..P.Y	H1N2	TGGPIY	[92,97]
NP	SH2_LIG_4-0	YDN	H1N2	YDN	[496,498]
NP	Bromodomain_LIG_0-34	G.{0,2}G.{0,2}K	H1N2	GIGK	[35,38]	GENGRK	[209,214]
NP	WW_LIG_2-0	[ST].P..P	H1N2	TNPIVP	[472,477]	TSPIVP	[472,477]
NP	PCI_LIG_1-0	E...Y..E	H2N2	ELALYDKE	[107,114]	ELVLYDKE	[107,114]	ELILYDKE	[107,114]
NP	PCNA_N_LIG_4-11	[ILM]..[FY][FY]	H2N2	IGRFY	[36,40]
NP	SH3_1_LIG_5-19	P.[ILV]P	H2N2	TNPIVP	[472,477]	PIVP	[474,477]
NP	WW_LIG_2-68	[ST]..P.Y	H2N2	TGGPIY	[92,97]
NP	SH2_LIG_4-0	YDN	H2N2	YDN	[496,498]
NP	Pkinase_Tyr_LIG_1-3	E..GE	H2N2	ETDGE	[14,18]
NP	Bromodomain_LIG_0-34	G.{0,2}G.{0,2}K	H2N2	GGK	[101,103]	GYGFEK	[288,293]	GENGRK	[209,214]
NP	WW_LIG_2-0	[ST].P..P	H2N2	TNPIVP	[472,477]
PA	PCI_LIG_1-0	E...Y..E	H1N1	EVXIYYLE	[126,133]	EVNIYYLE	[126,133]	EVHIYYLE	[125,132]	EVHIYYRE	[126,133]	EDPDYEGE	[293,300]	EVHMYYLE	[126,133]	EVHVYYLE	[126,133]	EVHIYYLE	[117,124]	EIHIYYLE	[126,133]	EVHXYYLE	[126,133]	EVHIYYME	[126,133]	EVHIYYLE	[126,133]	EVHTYYLE	[126,133]	EVHIYYLE	[124,131]	EDPSYEGE	[293,300]	EVHIYYVE	[126,133]	EAHIYYLE	[126,133]	EVHIYYLE	[118,125]	EVHLYYLE	[126,133]	EXXIYYLE	[126,133]	EDPNYEGE	[293,300]	EXHIYYLE	[126,133]
PA	Filamin_LIG_0-5	[FV].S..F	H1N1	FMSMEF	[520,525]	VESNKF	[30,35]	FISMEF	[520,525]	FVSMEF	[518,523]	FVSMDF	[520,525]	FVSMEF	[520,525]	FVSMEF	[511,516]	FVSMEF	[512,517]	FASMEF	[520,525]	FVSMEF	[521,526]	FVSMEF	[519,524]
PA	Ribosomal_L4_LIG_1-1	G.[KR]K	H1N1	GIRK	[494,497]	GRRK	[485,488]	GIKK	[99,102]	GRRK	[493,496]	GRRK	[494,497]	GRRK	[492,495]	GVKK	[99,102]	GGRRK	[493,497]	GAKK	[99,102]	GWKK	[316,319]	GRRK	[486,489]	GRRK	[495,498]
PA	PCNA_N_LIG_4-11	[ILM]..[FY][FY]	H1N1	MKTFF	[310,314]	METFF	[311,315]	IEPFF	[257,261]	MKTFF	[309,313]	LPDFY	[106,110]	MKAFF	[311,315]	EIHIYYLE	[126,133]	LKQYY	[390,394]	MKTFF	[303,307]	MKTFF	[312,316]	IKTFF	[311,315]	MKTFF	[311,315]	MRTFF	[302,306]	IHIYY	[127,131]	MRTFF	[311,315]	MXTFF	[311,315]
PA	Bcl-2_LIG_0-5	[ILV]...L..[FIM]	H1N1	LLQXLQQI	[585,592]	VLEELQDI	[341,348]	VXTXLQDI	[341,348]	LMDALKLI	[284,291]	LRLSLIHI	[550,557]	VLVELQDI	[341,348]	IGGKLSQM	[242,249]	IWIELDEI	[421,428]	VLAELQEI	[341,348]	LWIELDEI	[421,428]	IKTRLYTI	[171,178]	VXTELQDI	[341,348]	LYDALKCM	[304,311]	VLAXLQDI	[341,348]	VLEELQGI	[341,348]	VLIELQDI	[341,348]	IKTRLFTI	[162,169]	VLAELRDI	[341,348]	IWMELDEI	[421,428]	VLAELQBI	[341,348]	VLAELXDI	[341,348]	VLAELLDI	[341,348]	LLQALQQI	[585,592]
PA	Arm_LIG_1-1	[KR][KR][KR]	H1N1	RRK	[495,497]	RRK	[493,495]	RRR	[494,496]	GRRK	[493,496]	KRR	[441,443]	GRRK	[492,495]	GGRRK	[493,497]	GRRK	[486,489]	RRR	[441,443]	GRRK	[485,488]	RRK	[486,488]	KKK	[603,605]	RRK	[496,498]	RRKTS	[495,499]	GRRK	[494,497]	RRR	[495,497]	RRRK	[494,497]	RRK	[487,489]	GRRK	[495,498]	RRK	[494,496]	KRR	[73,75]
PA	PID_LIG_2-1	NP.{0,1}Y	H1N1	NPNY	[322,325]	NPNY	[323,326]	GKGINPNY	[327,334]	NPNY	[329,332]	NPSY	[331,334]	NPNY	[331,334]	NPNY	[330,333]	NPNY	[332,335]
PA	WW_LIG_2-53	[ST]P.P	H1N1	TPLP	[264,267]	TPRP	[256,259]	SPPP	[218,221]	TPQP	[264,267]	SPRP	[264,267]	TPSP	[264,267]	TPRP	[264,267]	TPRP	[255,258]	PTPRP	[263,267]	TPRP	[265,268]	TPXP	[264,267]	TPCP	[264,267]	TPRP	[263,266]	TPHP	[264,267]	TPRP	[262,265]
PA	SH2_LIG_4-5	Y.{0,1}E.P	H1N1	YGEBP	[24,28]	YGENP	[24,28]	YGEGP	[24,28]	YGEEP	[24,28]	YGEDP	[24,28]	YGEDP	[23,27]
PA	Pkinase_Tyr_LIG_1-1	[DE].[FY]..[FI]	H1N1	EKYCVI	[538,543]	DNFQLI	[478,483]	DRFIEI	[115,120]	DDFXLI	[478,483]	DYFQLI	[478,483]	DDFQMI	[478,483]	DDFQLI	[476,481]	DDFQLI	[478,483]	DDFQLI	[470,475]	ENFRAF	[227,232]	DDYKDI	[382,387]	DDFQLI	[469,474]	DDFQLI	[479,484]	DXFQLI	[478,483]	DGFQLI	[478,483]	DEFQMI	[478,483]	DEFQLI	[478,483]	DDFQLI	[477,482]	DVFQLI	[478,483]	EDFAPI	[430,435]
PA	Actin_LIG_2-1	E..[KR]...E	H1N1	ESPRGMEE	[623,630]	ESPRGVEE	[624,631]	ESPRGLEE	[623,630]	EANKIKSE	[134,141]	ESPRGVVE	[623,630]	ESPRGVEE	[621,628]	ETPRGVEE	[623,630]	ESPRGAEE	[623,630]	ESPRGVEE	[615,622]	ESPRGVEE	[622,629]	EXPRGVEE	[623,630]	EKAKEYGE	[18,25]	ESPREVEE	[623,630]	EFFKNKSE	[610,617]	ESPRGVEE	[623,630]	EDPRHEGE	[293,300]	ESPRGVGE	[623,630]	ESPKGVEE	[623,630]	EDPRQEGE	[293,300]	ENFRAYVE	[227,234]	ESPKGVEE	[614,621]	ESPRRVEE	[623,630]
PA	Bromodomain_LIG_0-34	G.{0,2}G.{0,2}K	H1N1	GIGK	[99,102]	GSIGK	[630,634]	GEGPK	[25,29]	GSIGK	[622,626]	GSIGK	[623,627]	GSIGK	[629,633]	GGLYK	[684,688]	GGDPK	[25,29]	GGRRK	[493,497]	GVGDLK	[386,391]	IGGKLSQM	[242,249]	GXIGK	[631,635]	GSIGK	[632,636]	GGLK	[388,391]	GFIGK	[631,635]	GVGK	[99,102]	GAIGK	[631,635]	GSIGK	[631,635]	GAGK	[99,102]	GGK	[243,245]	GSLGK	[631,635]	GPIGK	[631,635]
PA	PCI_LIG_1-0	E...Y..E	H5N1	EVHTYYLE	[126,133]	EVHTYYME	[126,133]	EAHIYYLE	[126,133]	EVHVYYLE	[126,133]	EIHIYYLE	[126,133]	EVHIYYLE	[126,133]
PA	Filamin_LIG_0-5	[FV].S..F	H5N1	FVSMEF	[520,525]
PA	Ribosomal_L4_LIG_1-1	G.[KR]K	H5N1	GRRK	[494,497]	GWKK	[316,319]
PA	PCNA_N_LIG_4-11	[ILM]..[FY][FY]	H5N1	MKTFF	[311,315]	IHIYY	[127,131]	MRTFF	[311,315]	EIHIYYLE	[126,133]
PA	Bcl-2_LIG_0-5	[ILV]...L..[FIM]	H5N1	VMAELQDI	[341,348]	IWIELDEI	[421,428]	IKTRLFTI	[171,178]	VLAELQDI	[341,348]	VKTRLFTI	[171,178]	IEGKLSQM	[242,249]	VLTELQDI	[341,348]	VLSELQDI	[341,348]	LLQSLQQI	[585,592]
PA	Arm_LIG_1-1	[KR][KR][KR]	H5N1	RRK	[495,497]	RRR	[494,496]	GRRK	[494,497]	RRR	[495,497]	RRRK	[494,497]
PA	PID_LIG_2-1	NP.{0,1}Y	H5N1	NPNY	[331,334]	AKGINPNY	[327,334]
PA	WW_LIG_2-21	P.{0,2}P.{0,2}P	H5N1	PEGPP	[271,275]	PDGPP	[271,275]	PPCP	[274,277]	PPNFP	[220,224]
PA	WW_LIG_2-11	P.{0,2}PP	H5N1	PEGPP	[271,275]	PDGPP	[271,275]
PA	WW_LIG_2-53	[ST]P.P	H5N1	TPRP	[264,267]	TPHP	[264,267]
PA	SH2_LIG_4-5	Y.{0,1}E.P	H5N1	YGESP	[24,28]	YGENP	[24,28]	YGEGP	[24,28]	YGEDP	[24,28]
PA	Pkinase_Tyr_LIG_1-1	[DE].[FY]..[FI]	H5N1	DRFIEI	[115,120]	EDFQLI	[478,483]	DDFQMI	[478,483]	DDFQLI	[478,483]	DEFQLI	[478,483]
PA	Actin_LIG_2-1	E..[KR]...E	H5N1	ESPKRVEE	[623,630]	ESPRGVEE	[623,630]	ESPKGGEE	[623,630]	ESPKGVEE	[623,630]	ESPKGMEE	[623,630]
PA	14-3-3_LIG_2-10	R[AS].S	H5N1	RSES	[57,60]	RSLS	[401,404]
PA	14-3-3_LIG_0-5	RS.S	H5N1	RSES	[57,60]	RSLS	[401,404]
PA	PCI_LIG_1-0	E...Y..E	H3N2	EVHIYYIE	[126,133]	EVNIYYLE	[126,133]	EVHIYYFE	[126,133]	EVHIYYLE	[125,132]	EVHMYYLE	[126,133]	EVHVYYLE	[126,133]	EIHIYYLE	[126,133]	EVHIYYLE	[126,133]	EVHTYYLE	[126,133]	EDPSYEGE	[293,300]	EAHIYYLE	[126,133]	EVHLYYLE	[126,133]	EVYIYYLE	[126,133]	EXHIYYLE	[126,133]	EVQIYYLE	[126,133]
PA	Filamin_LIG_0-5	[FV].S..F	H3N2	FMSMEF	[520,525]	FLSMEF	[520,525]	FVSMEF	[499,504]	FVSLEF	[520,525]	FVSMEF	[520,525]	FVSMEF	[519,524]
PA	Ribosomal_L4_LIG_1-1	G.[KR]K	H3N2	GIRK	[494,497]	GXRK	[494,497]	GGRK	[494,497]	GARK	[99,102]	GRRK	[493,496]	GRRK	[473,476]	GRRK	[494,497]	GGRRK	[493,497]	GAKK	[99,102]	GMRK	[494,497]
PA	PCNA_N_LIG_4-11	[ILM]..[FY][FY]	H3N2	IRTFF	[311,315]	IKTFY	[311,315]	IEPFF	[257,261]	LKTFF	[311,315]	LWDFF	[187,191]	LPPYF	[219,223]	EIHIYYLE	[126,133]	IKTFF	[311,315]	IKTFF	[290,294]	MKTFF	[311,315]	IRKFF	[311,315]	IKPFF	[311,315]	IHIYY	[127,131]	MRTFF	[311,315]	IKTFF	[310,314]	IKKFF	[311,315]
PA	Bcl-2_LIG_0-5	[ILV]...L..[FIM]	H3N2	LGQSLQQI	[585,592]	VLSELQNI	[341,348]	LLQSLHQI	[585,592]	LLQXLQQI	[585,592]	VLSELHDI	[341,348]	VWMELDEI	[421,428]	VLSELLDI	[341,348]	IKGKLSQM	[242,249]	IKTWLFTI	[171,178]	VLSELRDI	[341,348]	VWIELDKI	[421,428]	IWIELDEI	[421,428]	VWIELEEI	[421,428]	VLLELQDI	[341,348]	VWLELDEI	[421,428]	VWIXLDEI	[421,428]	VKTRLFTI	[171,178]	ILSELQDI	[341,348]	VLAELRDI	[341,348]	VLSELQGI	[341,348]	IWMELDEI	[421,428]	VNAKLEPF	[253,260]	LLQPLQQI	[585,592]
PA	Arm_LIG_1-1	[KR][KR][KR]	H3N2	RRK	[495,497]	GRRK	[493,496]	GRRK	[473,476]	RKK	[170,172]	KRR	[441,443]	GGRRK	[493,497]	RRR	[582,584]	RRR	[441,443]	RRK	[474,476]	RRKTS	[495,499]	GRRK	[494,497]	RRR	[495,497]	RRK	[494,496]
PA	WW_LIG_2-21	P.{0,2}P.{0,2}P	H3N2	PSGPP	[271,275]	PRGPP	[271,275]	PTGPP	[271,275]	PIGPP	[271,275]	PHGPP	[271,275]	PGGPP	[271,275]	PDGPP	[271,275]	PSGPP	[270,274]	PNGPP	[250,254]	PKGPP	[271,275]	PNGPP	[271,275]	PPNFP	[220,224]
PA	WW_LIG_2-11	P.{0,2}PP	H3N2	PSGPP	[271,275]	PRGPP	[271,275]	PTGPP	[271,275]	PIGPP	[271,275]	PHGPP	[271,275]	PGGPP	[271,275]	PDGPP	[271,275]	PSGPP	[270,274]	PNGPP	[250,254]	PKGPP	[271,275]	PNGPP	[271,275]
PA	WW_LIG_2-53	[ST]P.P	H3N2	TPRP	[264,267]	TPTP	[264,267]	TPGP	[264,267]	TPRP	[263,266]	TPIP	[264,267]	TPRP	[243,246]	TPKP	[264,267]
PA	Pkinase_Tyr_LIG_1-1	[DE].[FY]..[FI]	H3N2	DDFQII	[478,483]	DDYQLI	[478,483]	EKYCVI	[538,543]	DNFQLI	[478,483]	DRFIEI	[115,120]	EPFLKI	[258,263]	EPFLRI	[258,263]	DDFQLI	[457,462]	DDFQLI	[478,483]	DEFQLI	[478,483]	EKFEII	[203,208]	DVFQLI	[478,483]	DDFQLI	[477,482]	ENFRDI	[382,387]
PA	Actin_LIG_2-1	E..[KR]...E	H3N2	ETPKGVEE	[623,630]	ESPKGIEE	[623,630]	ESPKGMEE	[623,630]	ESPKGLEE	[623,630]	ESPKGAEE	[623,630]	ESPKGVXE	[623,630]	EKAKEYGE	[18,25]	ERGKETIE	[195,202]	ESPKRVEE	[623,630]	EPPKGVEE	[623,630]	EFFKNKSE	[610,617]	ESPRGVEE	[623,630]	ESPKEVEE	[623,630]	ESPKGVEE	[622,629]	ESPKGVEE	[623,630]	ESPKGVEE	[602,609]	ESPKGXEE	[623,630]
PA	Bromodomain_LIG_0-34	G.{0,2}G.{0,2}K	H3N2	GSIGK	[630,634]	GAGK	[78,81]	GGRK	[494,497]	GAGRPK	[99,104]	GGLYK	[684,688]	GSGK	[99,102]	GGRRK	[493,497]	GGDLK	[25,29]	GSIGK	[610,614]	GXGK	[99,102]	GXIGK	[631,635]	GTGK	[99,102]	GFIGK	[631,635]	GVGK	[99,102]	GSIGK	[631,635]	GAGK	[99,102]	GTIGK	[631,635]	GAGK	[98,101]	GGSPK	[622,626]	GSLGK	[631,635]	GPIGK	[631,635]
PA	14-3-3_LIG_2-10	R[AS].S	H3N2	RSFS	[401,404]	RSIS	[401,404]	RSLS	[400,403]	RSLS	[401,404]	RSLS	[380,383]	RALS	[401,404]	RSPS	[401,404]
PA	14-3-3_LIG_0-5	RS.S	H3N2	RSFS	[401,404]	RSIS	[401,404]	RSLS	[400,403]	RSLS	[401,404]	RSLS	[380,383]	RSPS	[401,404]
PA	PCI_LIG_1-0	E...Y..E	H1N2	EVHIYYLE	[126,133]
PA	Filamin_LIG_0-5	[FV].S..F	H1N2	FMSMEF	[520,525]	FVSMEF	[520,525]
PA	Ribosomal_L4_LIG_1-1	G.[KR]K	H1N2	GRRK	[494,497]
PA	PCNA_N_LIG_4-11	[ILM]..[FY][FY]	H1N2	IKTFF	[311,315]	MKTFF	[311,315]	MRTFF	[311,315]
PA	Bcl-2_LIG_0-5	[ILV]...L..[FIM]	H1N2	IWIELDEI	[421,428]	IKTRLFTI	[171,178]	VLAELQDI	[341,348]	VWIELDEI	[421,428]	IEGKLSQM	[242,249]	VLSELQDI	[341,348]	LLQSLQQI	[585,592]
PA	Arm_LIG_1-1	[KR][KR][KR]	H1N2	RRK	[495,497]	GRRK	[494,497]	RRR	[495,497]
PA	WW_LIG_2-21	P.{0,2}P.{0,2}P	H1N2	PDGPP	[271,275]	PNGPP	[271,275]
PA	WW_LIG_2-11	P.{0,2}PP	H1N2	PDGPP	[271,275]	PNGPP	[271,275]
PA	WW_LIG_2-53	[ST]P.P	H1N2	TPRP	[264,267]
PA	Pkinase_Tyr_LIG_1-1	[DE].[FY]..[FI]	H1N2	EKYCVI	[538,543]	DDFQLI	[478,483]
PA	Actin_LIG_2-1	E..[KR]...E	H1N2	ESPRGVEE	[623,630]	ESPKGVEE	[623,630]
PA	Bromodomain_LIG_0-34	G.{0,2}G.{0,2}K	H1N2	GSIGK	[631,635]	GAGK	[99,102]
PA	14-3-3_LIG_2-10	R[AS].S	H1N2	RSLS	[401,404]
PA	14-3-3_LIG_0-5	RS.S	H1N2	RSLS	[401,404]
PA	PCI_LIG_1-0	E...Y..E	H2N2	EVHLYYLE	[126,133]	EVHIYYLE	[126,133]
PA	Filamin_LIG_0-5	[FV].S..F	H2N2	FVSMEF	[520,525]
PA	Ribosomal_L4_LIG_1-1	G.[KR]K	H2N2	GRRK	[494,497]	GAKK	[99,102]
PA	PCNA_N_LIG_4-11	[ILM]..[FY][FY]	H2N2	MKTFF	[311,315]	MRTFF	[311,315]
PA	Bcl-2_LIG_0-5	[ILV]...L..[FIM]	H2N2	IGEDLAPI	[428,435]	IWIELDEI	[421,428]	LRSALGQM	[550,557]	IKTRLFTI	[171,178]	VLAELQDI	[341,348]	IWVELDEI	[421,428]	VWIELDEI	[421,428]	LLAELQDI	[341,348]	IEGKLSQM	[242,249]	LLQSLQQI	[585,592]
PA	Arm_LIG_1-1	[KR][KR][KR]	H2N2	RRK	[495,497]	GRRK	[494,497]
PA	PID_LIG_2-1	NP.{0,1}Y	H2N2	NPNY	[331,334]
PA	WW_LIG_2-21	P.{0,2}P.{0,2}P	H2N2	PDGPP	[271,275]
PA	WW_LIG_2-11	P.{0,2}PP	H2N2	PDGPP	[271,275]
PA	WW_LIG_2-53	[ST]P.P	H2N2	TPRP	[264,267]
PA	Pkinase_Tyr_LIG_1-1	[DE].[FY]..[FI]	H2N2	DDFQLI	[478,483]
PA	Actin_LIG_2-1	E..[KR]...E	H2N2	EFFKNKSE	[610,617]	ESPRGVEE	[623,630]	ESPKGVEE	[623,630]
PA	Bromodomain_LIG_0-34	G.{0,2}G.{0,2}K	H2N2	GSIGK	[631,635]
PA	14-3-3_LIG_2-10	R[AS].S	H2N2	RSLS	[401,404]
PA	14-3-3_LIG_0-5	RS.S	H2N2	RSLS	[401,404]
PA-X	PCI_LIG_1-0	E...Y..E	H1N1	EVHTYYLE	[126,133]	EVHIYYLE	[124,131]	EVNIYYLE	[126,133]	EVHLYYLE	[126,133]	EVHIYYLE	[125,132]	EVHIYYRE	[126,133]	EVHMYYLE	[126,133]	EXXIYYLE	[126,133]	EVHVYYLE	[126,133]	EIHIYYLE	[126,133]	EVHIYYLE	[126,133]
PA-X	Bcl-2_LIG_0-5	[ILV]...L..[FIM]	H1N1	IKTRLFTI	[171,178]	VSITLEPM	[225,232]	IKTRLYTI	[171,178]	IKTRLFTI	[169,176]	VLKTLEPM	[225,232]	IKTRLFTI	[170,177]
PA-X	SH2_LIG_4-5	Y.{0,1}E.P	H1N1	YGEBP	[24,28]	YGENP	[24,28]	YGEEP	[24,28]	YGEDP	[24,28]
PA-X	PCI_LIG_1-0	E...Y..E	H5N1	EVHTYYLE	[126,133]	EAHIYYLE	[126,133]	EVHVYYLE	[126,133]	EVHIYYLE	[126,133]
PA-X	Bcl-2_LIG_0-5	[ILV]...L..[FIM]	H5N1	IKTRLFTI	[171,178]
PA-X	SH2_LIG_4-5	Y.{0,1}E.P	H5N1	YGENP	[24,28]	YGEDP	[24,28]
PA-X	WD40_LIG_7-1	R.A.R	H5N1	REAKR	[195,199]
PA-X	PCI_LIG_1-0	E...Y..E	H3N2	EVHTYYLE	[126,133]	EVHIYYIE	[126,133]	EVHIYYFE	[126,133]	EAHIYYLE	[126,133]	EVHLYYLE	[126,133]	EVHIYYLE	[125,132]	EVHMYYLE	[126,133]	EVYIYYLE	[126,133]	EIHIYYLE	[126,133]	EXHIYYLE	[126,133]	EVQIYYLE	[126,133]	EVHIYYLE	[126,133]
PA-X	Bcl-2_LIG_0-5	[ILV]...L..[FIM]	H3N2	IKTRLFXI	[171,178]	IKTRLFTI	[171,178]	VKTRLFTI	[171,178]	IKTRLFTM	[171,178]	VLRILEPM	[225,232]	IKTRLFTI	[150,157]	IKTRLFTI	[170,177]
PA-X	Bromodomain_LIG_0-34	G.{0,2}G.{0,2}K	H3N2	GXGK	[99,102]	GAGK	[78,81]	GTGK	[99,102]	GVGK	[99,102]	GAGK	[99,102]	GAGK	[98,101]	GSGK	[99,102]	GGDLK	[25,29]
PA-X	PCI_LIG_1-0	E...Y..E	H1N2	EVHIYYLE	[126,133]
PA-X	Bcl-2_LIG_0-5	[ILV]...L..[FIM]	H1N2	IKTRLFTI	[171,178]
PA-X	WD40_LIG_7-1	R.A.R	H1N2	REAKR	[195,199]
PA-X	PCI_LIG_1-0	E...Y..E	H2N2	EVHIYYLE	[126,133]
PA-X	Bcl-2_LIG_0-5	[ILV]...L..[FIM]	H2N2	IKTRLFTI	[171,178]
PA-X	WW_LIG_2-7	GSP	H2N2	GSP	[213,215]
PB1	Ribosomal_L4_LIG_1-1	G.[KR]K	H1N1	GKKK	[206,209]	GKKK	[204,207]	GQKK	[427,430]	GXKK	[206,209]	GQRK	[427,430]	GTKK	[206,209]	GQKK	[425,428]	GXKK	[427,430]	GRKK	[206,209]	GKRK	[206,209]	GSKK	[206,209]	GKKK	[427,430]
PB1	Bcl-2_LIG_0-5	[ILV]...L..[FIM]	H1N1	VSIDLKYF	[374,381]	VSGRLIDF	[159,166]	LCNPLNPF	[622,629]	LYNPLNPF	[624,631]	LCNPLNPF	[626,633]	LRMFLAMI	[315,322]	LCNXLNPF	[624,631]	LCNSLNPF	[624,631]	LIDFLKDI	[163,170]	ISIDLKYF	[374,381]	VNPTLLFI	[3,10]	VNIDLKYF	[374,381]	LKWELMDI	[611,618]	VNSCLETM	[104,111]	LCNPLNPF	[624,631]	LKDVLESM	[167,174]	ICNPLNPF	[624,631]	LCNHLNPF	[624,631]	LCSPLNPF	[624,631]	LCNPLNLF	[624,631]
PB1	Arm_LIG_1-1	[KR][KR][KR]	H1N1	KKK	[428,430]	KKR	[213,215]	RRKK	[754,757]	QRKRRVRD	[184,191]	RKRR	[185,188]	KKR	[207,209]	GGKLKRRA	[233,240]	KKR	[386,388]	EPTRKKIE	[383,390]	KKRRV	[187,191]	ESTKKKVE	[383,390]	KKR	[479,481]	GRKK	[206,209]	KKR	[428,430]	ESTKKKNE	[383,390]	RKK	[206,208]	QRKRRVID	[186,193]	QRKRKVRD	[186,193]	KKK	[207,209]	RRR	[187,189]	QRKRSVRD	[186,193]	ESTKRKIE	[383,390]	GKRK	[206,209]
PB1	SH3_1_LIG_5-25	P[ILV]P	H1N1	PLP	[72,74]	PLPDEP	[72,77]	PIP	[72,74]	PVP	[72,74]
PB1	PCNA_N_LIG_4-7	Q..[ILM]..[FWY]	H1N1	QLFIKDY	[549,555]	QIALQLF	[545,551]	QMAIQLF	[545,551]	QMALQLF	[547,553]	QMALQLF	[543,549]	QMSLQLF	[545,551]	QMALQMF	[545,551]	QMALQLF	[545,551]	QMVLQLF	[545,551]	QMALKLF	[545,551]
PB1	WW_LIG_2-68	[ST]..P.Y	H1N1	TGXPPY	[25,30]	TGNPPY	[25,30]	TGDPPY	[25,30]	TGHPPY	[25,30]
PB1	SH2_LIG_4-11	[WY][FW][DE]	H1N1	WWD	[435,437]	WWD	[437,439]	WWE	[437,439]
PB1	Dynein_light_LIG_0-9	G.QT	H1N1	GIQT	[458,461]	GHQT	[125,128]	GRQT	[123,126]	GLQT	[125,128]	LTQGLQTY	[122,129]	GRQT	[125,128]	GCQT	[125,128]
PB1	Pkinase_Tyr_LIG_1-1	[DE].[FY]..[FI]	H1N1	DWFRNI	[331,336]	EGFSEI	[738,743]	EEFSDI	[738,743]	EEFAEI	[738,743]	DDFALI	[445,450]	DLFEKF	[694,699]	DDFVLI	[445,450]	EGFAEI	[738,743]	DDFALI	[443,448]	EDFAEI	[738,743]	EIFFTI	[297,302]	EEFSEI	[736,741]	EWFRNI	[331,336]	EWFRNI	[329,334]	EKFSEI	[738,743]	DEFAEI	[738,743]	EEFVEI	[738,743]	EEFXEI	[738,743]	DAFALI	[445,450]	EEFYEI	[738,743]	EXFSEI	[738,743]	EEFSEI	[738,743]	EWFKNI	[331,336]
PB1	Actin_LIG_2-1	E..[KR]...E	H1N1	ESTKKRIE	[383,390]	ESTKEKIE	[383,390]	ESTKKKIE	[381,388]	EPTRKKIE	[383,390]	ESTKKKVE	[383,390]	EATRKKIE	[383,390]	ESERIKKE	[731,738]	ESGRVKKE	[731,738]	ESTKRRIE	[383,390]	ESTKKKNE	[383,390]	ESGRIXKE	[731,738]	ESGRIKKE	[733,740]	ESGRTKKE	[731,738]	ESGRIKRE	[731,738]	ESTKRKIE	[383,390]	ESGKIKKE	[731,738]	ESGRIGKE	[731,738]	ESGRIEKE	[731,738]	ESGRIKKE	[731,738]	ESIKKKIE	[383,390]	ESGRIMKE	[731,738]	ESTRKKIE	[383,390]	ESGRINKE	[731,738]
PB1	Bromodomain_LIG_0-34	G.{0,2}G.{0,2}K	H1N1	ESGRIGKE	[731,738]	GGKLKRRA	[233,240]	GQKGYTK	[427,433]	GERGK	[231,235]	GGNEK	[272,276]	GGK	[233,235]	GHGPVK	[648,653]	GRIGK	[733,737]	GGNEK	[274,278]
PB1	Bromodomain_LIG_0-4	GK.{0,1}G	H1N1	GKG	[736,738]	GKEG	[736,739]	GKG	[350,352]	GKG	[352,354]
PB1	Arm_LIG_3-0	[KR][KR][KR][KR]	H1N1	RRKK	[754,757]	QRKRRVRD	[184,191]	RKRR	[185,188]	KKRR	[187,190]	KKRRV	[187,191]	QRKRRMRD	[186,193]	RKRK	[187,190]	QRKRRIRD	[186,193]	RKKK	[206,209]	RKRR	[187,190]	QKKRRVRD	[186,193]	QRRRRVRD	[186,193]	QRKRRVKD	[186,193]	KKKR	[207,210]	KKRRL	[208,212]	QRKRRVID	[186,193]	QRKRKVRD	[186,193]	RRRR	[187,190]	RKKR	[187,190]	QRKRRVSD	[186,193]	QRKRRVRD	[186,193]
PB1	Bcl-2_LIG_2-4	Q..R...D	H1N1	QRKRRVRD	[184,191]	QRKRRMRD	[186,193]	QRKRRIRD	[186,193]	QKKRRVRD	[186,193]	QRRRRVRD	[186,193]	QRKRRVKD	[186,193]	QRKRRVID	[186,193]	QRERRVRD	[186,193]	QRKRKVRD	[186,193]	QRKRIVRD	[186,193]	QRKRRVSD	[186,193]	QRKRSVRD	[186,193]	QRKRRVRD	[186,193]	QRXRRVRD	[186,193]
PB1	Ribosomal_L4_LIG_1-1	G.[KR]K	H5N1	GKKK	[206,209]	GQKK	[427,430]	GXKK	[206,209]
PB1	Bcl-2_LIG_0-5	[ILV]...L..[FIM]	H5N1	LCNPLNPF	[624,631]
PB1	Arm_LIG_1-1	[KR][KR][KR]	H5N1	GKKK	[206,209]	QRKRGVRD	[186,193]	KKR	[386,388]	RKK	[386,388]	QRKRRLRD	[186,193]	ESTRKKIE	[383,390]	ETTKKRIE	[383,390]	QRKRRIRD	[186,193]	ELTKKKIE	[383,390]	ETTKKKIE	[383,390]	RKRR	[187,190]	KKK	[479,481]	ELTKRKIE	[383,390]	KRR	[237,239]	RKR	[187,189]	KRK	[386,388]	EITKKKIE	[383,390]	KKK	[207,209]	RKKR	[187,190]	ESTKKKIE	[383,390]	KKK	[386,388]	RKK	[187,189]	RKR	[668,670]
PB1	SH3_1_LIG_5-25	P[ILV]P	H5N1	PLP	[72,74]
PB1	PCNA_N_LIG_4-7	Q..[ILM]..[FWY]	H5N1	QMALQLF	[545,551]
PB1	WW_LIG_2-68	[ST]..P.Y	H5N1	TGDPPY	[25,30]
PB1	SH2_LIG_4-11	[WY][FW][DE]	H5N1	WWD	[437,439]
PB1	Enolase_C_LIG_0-1	E..S.K	H5N1	ESKSMK	[358,363]
PB1	Dynein_light_LIG_0-9	G.QT	H5N1	GRQT	[125,128]
PB1	Pkinase_Tyr_LIG_1-1	[DE].[FY]..[FI]	H5N1	EGFAEI	[738,743]	EAFAEI	[738,743]	EDFAEI	[738,743]	EEFAEI	[738,743]	DDFALI	[445,450]	DEFAEI	[738,743]
PB1	Actin_LIG_2-1	E..[KR]...E	H5N1	ETTKKKIE	[383,390]	ESGRVKKE	[731,738]	ELTKRKIE	[383,390]	ESGRIKKE	[731,738]	ESTRTKIE	[383,390]	EITKKKIE	[383,390]	ESTRKKIE	[383,390]	ESTKKKIE	[383,390]	ELTKNKIE	[383,390]	ETTKKRIE	[383,390]	ELTKKKIE	[383,390]
PB1	Bromodomain_LIG_0-34	G.{0,2}G.{0,2}K	H5N1	GRQGK	[754,758]	GGNEK	[274,278]
PB1	Bromodomain_LIG_0-4	GK.{0,1}G	H5N1	GKG	[352,354]
PB1	Arm_LIG_3-0	[KR][KR][KR][KR]	H5N1	RKRR	[187,190]	QRKRRLRD	[186,193]	RKKR	[187,190]	QRKRRVRD	[186,193]	QRKRRIRD	[186,193]
PB1	Bcl-2_LIG_2-4	Q..R...D	H5N1	QRKRGVRD	[186,193]	QRKRRLRD	[186,193]	QRKRRVRD	[186,193]	QRKRRIRD	[186,193]
PB1	Ribosomal_L4_LIG_1-1	G.[KR]K	H3N2	GKKK	[206,209]	GRKK	[427,430]	GQKK	[427,430]	GRKK	[754,757]	GIKK	[734,737]	GQRK	[427,430]	GHKK	[427,430]	GKKK	[427,430]	GKRK	[206,209]
PB1	Bcl-2_LIG_0-5	[ILV]...L..[FIM]	H3N2	VSIDLKYF	[374,381]	LCNPLNPF	[624,631]	ISMELPSF	[505,512]	LCHPLNPF	[624,631]	LXNPLNPF	[624,631]	LKDVLESM	[167,174]	ICNPLNPF	[624,631]	LCNPLSPF	[624,631]	LCNSLNPF	[624,631]	ISSMLEAM	[711,718]	LIDFLKDI	[163,170]	VNPTLLFI	[3,10]
PB1	Arm_LIG_1-1	[KR][KR][KR]	H3N2	KKK	[428,430]	KKR	[213,215]	RRKK	[754,757]	KKR	[207,209]	EPTRKKIE	[383,390]	ESPRKKIE	[383,390]	GRKK	[754,757]	ETTRKKIE	[383,390]	QRKRKVRD	[186,193]	KKK	[207,209]	RRR	[187,189]	QRKRSVRD	[186,193]	RRK	[386,388]	GKKK	[427,430]	GKRK	[206,209]	ESTRKRIE	[383,390]	KKRRV	[208,212]	KRKKL	[360,364]	ELTRKKIE	[383,390]	QRKRRIRD	[186,193]	EXTRKKIE	[383,390]	KKK	[479,481]	KRK	[237,239]
PB1	SH3_1_LIG_5-25	P[ILV]P	H3N2	PLP	[72,74]	PIP	[72,74]
PB1	PCNA_N_LIG_4-7	Q..[ILM]..[FWY]	H3N2	QAGMDRFY	[460,467]	QLFIKDY	[549,555]	QLALQLF	[545,551]	QMAIQLF	[545,551]	QAGMDRF	[460,466]	QLLIKDY	[549,555]	LQLFLKDY	[548,555]	QMALQLF	[545,551]	QVALQLF	[545,551]	QMALQXF	[545,551]	QMALQFF	[545,551]
PB1	WW_LIG_2-68	[ST]..P.Y	H3N2	TGNPPY	[25,30]	TGYPPY	[25,30]	TGDPPY	[25,30]	TGEPPY	[25,30]	SIDPKY	[375,380]
PB1	SH2_LIG_4-11	[WY][FW][DE]	H3N2	WWD	[437,439]
PB1	Dynein_light_LIG_0-9	G.QT	H3N2	GHQT	[125,128]	GMQT	[245,248]	GRQT	[125,128]
PB1	Pkinase_Tyr_LIG_1-1	[DE].[FY]..[FI]	H3N2	EEFVEI	[738,743]	DWFRNI	[331,336]	DDFAJI	[445,450]	EEFXEI	[738,743]	EEFYEI	[738,743]	EXFSEI	[738,743]	EEFSEI	[738,743]	EEFTEI	[738,743]	EEFSDI	[738,743]	EEFAEI	[738,743]	DDFALI	[445,450]	DEFSEI	[738,743]	DDFVLI	[445,450]	DDFAXI	[445,450]	EEFFEI	[738,743]	DRFYRI	[464,469]	DDFTLI	[445,450]	EWFXNI	[331,336]	EDFSEI	[738,743]	EEFSGI	[738,743]	EWFRNI	[331,336]	EKFSEI	[738,743]
PB1	Actin_LIG_2-1	E..[KR]...E	H3N2	ESGRIKNE	[731,738]	EAGRIKKE	[731,738]	EPTRKKIE	[383,390]	EFGRIKKE	[731,738]	ESPRKKIE	[383,390]	ESGRVKKE	[731,738]	ESGRIXKE	[731,738]	ETTRKKIE	[383,390]	ESGRTKKE	[731,738]	ESRRIKKE	[731,738]	ESGRIKRE	[731,738]	ESGKIKKE	[731,738]	ESTRKRIE	[383,390]	ESGRIEKE	[731,738]	ESTRKTIE	[383,390]	ESGRIKKE	[731,738]	ELTRKKIE	[383,390]	ESGRMKKE	[731,738]	ESTRMKIE	[383,390]	ESTRKKIE	[383,390]	ESGRINKE	[731,738]	ESGRIKEE	[731,738]	ESGRIQKE	[731,738]
PB1	Bromodomain_LIG_0-34	G.{0,2}G.{0,2}K	H3N2	GRGK	[51,54]	GGIK	[733,736]	GGIEK	[733,737]	GGNTK	[304,308]	GKGK	[51,54]	GGK	[52,54]	GGNEK	[274,278]
PB1	Bromodomain_LIG_0-4	GK.{0,1}G	H3N2	GKG	[51,53]	GKGK	[51,54]	GKG	[352,354]
PB1	Arm_LIG_3-0	[KR][KR][KR][KR]	H3N2	KKRRV	[208,212]	RRKK	[754,757]	KRKKL	[360,364]	QRKRRVED	[186,193]	QRKRRLRD	[186,193]	RKRK	[187,190]	QRKRRIRD	[186,193]	QRKRRXRD	[186,193]	RKRR	[187,190]	QRKRRVKD	[186,193]	QRRRRVRD	[186,193]	KKKR	[207,210]	KRKK	[360,363]	QRKRKVRD	[186,193]	RKKR	[187,190]	RRRR	[187,190]	RRRK	[754,757]	QRKRRVRD	[186,193]
PB1	Bcl-2_LIG_2-4	Q..R...D	H3N2	QRKRRXRD	[186,193]	QRKRRVKD	[186,193]	QRRRRVRD	[186,193]	QRKRKVRD	[186,193]	QRKRXVRD	[186,193]	QRKRRVED	[186,193]	QRKRRLRD	[186,193]	QRKRSVRD	[186,193]	QRKRRVRD	[186,193]	QRKRRIRD	[186,193]
PB1	Bromodomain_LIG_0-8	K[AGS]..K	H3N2	KGKWK	[52,56]	KSMDK	[172,176]	KSTRK	[383,387]
PB1	Ribosomal_L4_LIG_1-1	G.[KR]K	H1N2	GKKK	[206,209]	GQKK	[427,430]
PB1	Bcl-2_LIG_0-5	[ILV]...L..[FIM]	H1N2	LCNPLNPF	[624,631]
PB1	Arm_LIG_1-1	[KR][KR][KR]	H1N2	GKKK	[206,209]	RKRR	[187,190]	KKK	[479,481]	KRR	[237,239]	RKK	[386,388]	RKR	[187,189]	KKK	[207,209]	ESTRKKIE	[383,390]	QRKRRVRD	[186,193]
PB1	SH3_1_LIG_5-25	P[ILV]P	H1N2	PLP	[72,74]
PB1	PCNA_N_LIG_4-7	Q..[ILM]..[FWY]	H1N2	QMALQLF	[545,551]
PB1	WW_LIG_2-68	[ST]..P.Y	H1N2	TGDPPY	[25,30]
PB1	SH2_LIG_4-11	[WY][FW][DE]	H1N2	WWD	[437,439]
PB1	Dynein_light_LIG_0-9	G.QT	H1N2	GRQT	[125,128]
PB1	Pkinase_Tyr_LIG_1-1	[DE].[FY]..[FI]	H1N2	EEFSEI	[738,743]	EEFAEI	[738,743]	DDFALI	[445,450]	EWFRNI	[331,336]
PB1	Actin_LIG_2-1	E..[KR]...E	H1N2	ESGRIKKE	[731,738]	ESTRKKIE	[383,390]
PB1	Bromodomain_LIG_0-34	G.{0,2}G.{0,2}K	H1N2	GGNEK	[274,278]
PB1	Bromodomain_LIG_0-4	GK.{0,1}G	H1N2	GKG	[352,354]
PB1	Arm_LIG_3-0	[KR][KR][KR][KR]	H1N2	RKRR	[187,190]	QRKRRVRD	[186,193]
PB1	Bcl-2_LIG_2-4	Q..R...D	H1N2	QRKRRVRD	[186,193]
PB1	Bcl-2_LIG_0-5	[ILV]...L..[FIM]	H2N2	LCNPLNPF	[624,631]	LCNHLNPF	[624,631]
PB1	Arm_LIG_1-1	[KR][KR][KR]	H2N2	GKKK	[206,209]	KKR	[213,215]	RKK	[386,388]	ESTRKKIE	[383,390]	RKRR	[187,190]	KKK	[479,481]	KRR	[237,239]	RKR	[187,189]	KKK	[207,209]	KRK	[479,481]	ESTKKKIE	[383,390]	KKK	[386,388]	QRKRRVRD	[186,193]
PB1	Pkinase_Tyr_LIG_1-1	[DE].[FY]..[FI]	H2N2	EEFAEI	[738,743]	DDFALI	[445,450]
PB1	Bromodomain_LIG_0-34	G.{0,2}G.{0,2}K	H2N2	GGNEK	[274,278]
PB2	Arm_LIG_1-1	[KR][KR][KR]	H1N1	KRK	[718,720]	KKKK	[187,190]	KRKR	[441,444]	KRKR	[734,737]	KKK	[187,189]	RRR	[142,144]	KRKR	[737,740]	KRK	[712,714]	KRK	[732,734]	KRKR	[736,739]	KRKR	[718,721]	KRR	[353,355]	RRK	[736,738]	KRKR	[732,735]	KRK	[736,738]	KKK	[189,191]	KRK	[441,443]	KRK	[737,739]	RRKR	[736,739]	RKR	[142,144]	KRR	[142,144]	RRK	[142,144]	RRR	[589,591]
PB2	PCNA_N_LIG_4-7	Q..[ILM]..[FWY]	H1N1	QWIISNW	[551,557]	QWIITNW	[551,557]	QWIIRKW	[551,557]	QWIIRNW	[551,557]	QWIIKNW	[551,557]	QWIIRSW	[551,557]	QWIIRYW	[551,557]	QWIIRXW	[551,557]	QWIIINW	[551,557]	QWVIRNW	[256,262]	QWLIRNW	[551,557]	QWVIRNW	[551,557]	QWIIRNW	[552,558]
PB2	PDZ_LIG_7-1	R..TS	H1N1	RVLTS	[175,179]	RTLTS	[175,179]	RIITS	[175,179]	RLLTS	[175,179]	RMLTS	[175,179]	RVDTS	[144,148]	RILTS	[175,179]
PB2	SH2_LIG_4-11	[WY][FW][DE]	H1N1	YFE	[118,120]	YFD	[118,120]	YWE	[556,558]
PB2	Ank_2_LIG_1-3	QR..P..Q..R	H1N1	QRLNPMHQLLR	[426,436]	QRLNPMYQLLR	[426,436]	QRLNPMHQILR	[426,436]	QRLNPMHQFLR	[426,436]	QRLNPLHQLLR	[426,436]	QRLNPMHQLSR	[426,436]	QRLNPMHQLLR	[427,437]	QRLNPMHQPLR	[426,436]
PB2	Pkinase_Tyr_LIG_1-1	[DE].[FY]..[FI]	H1N1	EGYEEF	[358,363]	EGYEGF	[358,363]	DTYQWI	[548,553]	EXYEEF	[358,363]	EGYEEF	[359,364]	EPFQSI	[578,583]	EDYEEF	[358,363]	DGYEEF	[358,363]	EGFEEF	[358,363]	DRFLRI	[499,504]	DVFGTF	[605,610]	EGYEKF	[358,363]
PB2	Arm_LIG_3-0	[KR][KR][KR][KR]	H1N1	KKKK	[187,190]	KRKR	[441,444]	KRKR	[734,737]	RRKR	[736,739]	KRKR	[712,715]	KRKR	[737,740]	KRKR	[732,735]	KRKR	[736,739]	KRKR	[718,721]
PB2	WD40_LIG_7-1	R.A.R	H1N1	RKATR	[375,379]	RKATR	[585,589]	RKATR	[376,380]	RKANR	[375,379]
PB2	BRCT_LIG_4-1	SP.F	H1N1	SPIF	[653,656]	SPXF	[653,656]	SPVF	[653,656]	SPAF	[653,656]	SPVF	[654,657]	SPLF	[653,656]	SPVF	[358,361]
PB2	Arm_LIG_1-1	[KR][KR][KR]	H5N1	KRK	[189,191]	RRR	[142,144]	RRR	[146,148]	KRKR	[736,739]	RRR	[367,369]	KRKR	[740,743]	KRK	[736,738]	KRK	[740,742]
PB2	PCNA_N_LIG_4-7	Q..[ILM]..[FWY]	H5N1	QDVIMEF	[160,166]	QWIIRNW	[551,557]	QWIIRNW	[555,561]
PB2	PDZ_LIG_7-1	R..TS	H5N1	RILTS	[179,183]	RILTS	[175,179]
PB2	SH2_LIG_4-11	[WY][FW][DE]	H5N1	YFE	[122,124]	YFE	[118,120]	YFD	[118,120]
PB2	Ank_2_LIG_1-3	QR..P..Q..R	H5N1	QRLNPMHQLLR	[426,436]	QRLNPMHQLLR	[430,440]	QRLSPMHQLLR	[426,436]
PB2	Pkinase_Tyr_LIG_1-1	[DE].[FY]..[FI]	H5N1	EGYEEF	[358,363]	EGYEEF	[362,367]
PB2	Bromodomain_LIG_0-4	GK.{0,1}G	H5N1	GKAG	[682,685]
PB2	Arm_LIG_3-0	[KR][KR][KR][KR]	H5N1	KRKR	[736,739]	KRKR	[740,743]
PB2	WD40_LIG_7-1	R.A.R	H5N1	RKATR	[375,379]	RKATR	[379,383]
PB2	BRCT_LIG_4-1	SP.F	H5N1	SPVF	[653,656]	SPVF	[657,660]	SPAF	[653,656]
PB2	Arm_LIG_1-1	[KR][KR][KR]	H3N2	RKK	[213,215]	RRR	[138,140]	KRK	[737,739]	KKKK	[187,190]	KRK	[735,737]	KKK	[187,189]	KRRR	[736,739]	RRR	[142,144]	RRR	[141,143]	KRKR	[737,740]	KKK	[339,341]	KRK	[732,734]	KRKR	[736,739]	KRKR	[735,738]	RKR	[142,144]	RRK	[142,144]	KRR	[736,738]	KRKR	[732,735]	KRK	[736,738]	RKKR	[213,216]	KKK	[189,191]
PB2	PCNA_N_LIG_4-7	Q..[ILM]..[FWY]	H3N2	QWIIRNW	[547,553]	QWILRNW	[551,557]	QWIIRNW	[551,557]	QWIIKNW	[551,557]	QXIIRNW	[551,557]	QWIIRSW	[551,557]	QWIIRNW	[550,556]	QNVIMEF	[160,166]	QWTIRNW	[551,557]	QWVIKNW	[551,557]	QWLIRNW	[551,557]	QWIIRDW	[551,557]	QWVIRNW	[551,557]	QWIIXNW	[551,557]	QWIIRNW	[552,558]
PB2	PDZ_LIG_7-1	R..TS	H3N2	RILTS	[174,178]	RILTS	[171,175]	RVLTS	[175,179]	RTLTS	[175,179]	RIITS	[175,179]	RKYTS	[32,36]	RILTS	[175,179]
PB2	SH2_LIG_4-11	[WY][FW][DE]	H3N2	YFE	[118,120]	YFD	[118,120]	YFD	[114,116]	YFD	[117,119]
PB2	Ank_2_LIG_1-3	QR..P..Q..R	H3N2	QRLNPMHQLLR	[426,436]	QRLNPMYQLLR	[426,436]	QRLNPMHQFLR	[426,436]	QRLNPMHQLLR	[427,437]	QRLNPMHQLLR	[422,432]	QRLNPMHQLLR	[425,435]
PB2	Pkinase_Tyr_LIG_1-1	[DE].[FY]..[FI]	H3N2	EGYEEF	[358,363]	EGYEEF	[357,362]	EGYGEF	[358,363]	EGYEEF	[359,364]	DEYSSI	[486,491]	DGYEEF	[358,363]	EGFEEF	[358,363]	DRFLRI	[499,504]	DVFGTF	[605,610]	EGYEEF	[354,359]
PB2	Arm_LIG_3-0	[KR][KR][KR][KR]	H3N2	KKKK	[187,190]	KRRR	[736,739]	KRKR	[737,740]	KRKR	[732,735]	KRKR	[736,739]	KRKR	[735,738]	RKKR	[213,216]
PB2	WD40_LIG_7-1	R.A.R	H3N2	RKATR	[375,379]	RKATR	[374,378]	RKATR	[376,380]	RRATR	[375,379]	RKATR	[371,375]
PB2	BRCT_LIG_4-1	SP.F	H3N2	SPVF	[649,652]	SPSF	[320,323]	SPIF	[653,656]	SPVF	[653,656]	SPVF	[652,655]	SPAF	[653,656]	SPVF	[654,657]	SPLF	[653,656]
PB2	Arm_LIG_1-1	[KR][KR][KR]	H1N2	RRR	[142,144]	KRKR	[736,739]	KRK	[736,738]
PB2	PCNA_N_LIG_4-7	Q..[ILM]..[FWY]	H1N2	QWIIRNW	[551,557]	QWIIRHW	[551,557]
PB2	PDZ_LIG_7-1	R..TS	H1N2	RILTS	[175,179]
PB2	SH2_LIG_4-11	[WY][FW][DE]	H1N2	YFE	[118,120]	YFD	[118,120]
PB2	Ank_2_LIG_1-3	QR..P..Q..R	H1N2	QRLNPMHQLLR	[426,436]
PB2	Pkinase_Tyr_LIG_1-1	[DE].[FY]..[FI]	H1N2	EGYEEF	[358,363]	DVFGTF	[605,610]
PB2	Arm_LIG_3-0	[KR][KR][KR][KR]	H1N2	KRKR	[736,739]
PB2	WD40_LIG_7-1	R.A.R	H1N2	RKATR	[375,379]
PB2	BRCT_LIG_4-1	SP.F	H1N2	SPVF	[653,656]
PB2	Arm_LIG_1-1	[KR][KR][KR]	H2N2	RRR	[142,144]	KRKR	[736,739]	KRK	[736,738]
PB2	PCNA_N_LIG_4-7	Q..[ILM]..[FWY]	H2N2	QWIIRNW	[551,557]
PB2	PDZ_LIG_7-1	R..TS	H2N2	RILTS	[175,179]
PB2	SH2_LIG_4-11	[WY][FW][DE]	H2N2	YFE	[118,120]
PB2	Ank_2_LIG_1-3	QR..P..Q..R	H2N2	QRLNPMHQLLR	[426,436]
PB2	Pkinase_Tyr_LIG_1-1	[DE].[FY]..[FI]	H2N2	EGYEEF	[358,363]
PB2	Arm_LIG_3-0	[KR][KR][KR][KR]	H2N2	KRKR	[736,739]
PB2	WD40_LIG_7-1	R.A.R	H2N2	RKATR	[375,379]
PB2	BRCT_LIG_4-1	SP.F	H2N2	SPIF	[653,656]	SPVF	[653,656]	SPAF	[653,656]
PB1-F2	Dynein_light_LIG_0-9	G.QT	H5N1	GQQT	[24,27]
PB1-F2	Pkinase_Tyr_LIG_1-1	[DE].[FY]..[FI]	H5N1	DHYLKI	[40,45]	DHYLRI	[2,7]	DHYLRI	[40,45]	DHYLKI	[2,7]
PB1-F2	Pkinase_Tyr_LIG_1-1	[DE].[FY]..[FI]	H3N2	DHYLII	[40,45]	DHYLKI	[40,45]	DQYLRI	[40,45]	DHYLGI	[40,45]	DHYQKI	[40,45]	DRYLRI	[40,45]	DXYLRI	[40,45]	DHYLXI	[40,45]	DPYLRI	[40,45]	DHYLRI	[2,7]	DHYLWI	[40,45]	DHYLVI	[40,45]	DHYMRI	[40,45]	DHYLRI	[40,45]	DHYLMI	[40,45]	DHYLKI	[2,7]	DHYQRI	[40,45]	DHYRRI	[40,45]	DHYLMI	[2,7]	DHYPRI	[40,45]
PB1-F2	WD40_LIG_1-5	PS.K	H3N2	PSLK	[24,27]	PSSK	[62,65]	PSLK	[62,65]	LWPSLKNH	[60,67]	PSNK	[82,85]
PB1-F2	Pkinase_Tyr_LIG_1-1	[DE].[FY]..[FI]	H1N2	DHYLRI	[40,45]
PB1-F2	Bromodomain_LIG_0-8	K[AGS]..K	H1N2	KSFNK	[81,85]
PB1-F2	WD40_LIG_1-5	PS.K	H1N2	PSLK	[62,65]
PB1-F2	Dynein_light_LIG_0-9	G.QT	H2N2	GQQT	[24,27]	GKQT	[24,27]
[truncated: 126 more columns]

## Sheet: Table S4
Table S4. The motif amino acids that matched an epitope in the immune epitope database.
Protein1	position	Motif	Motif Name	RegExp	Related Epitopes (IEDB accession)	Reference
HA	430 - 435	DGFLDI	Pkinase_Tyr_LIG_1-1	[DE].[FY]..[FI]	113324, 8384, 67920, 128403, 151067, 204431, 212054, 215958, 538701	[1–4]
	129 - 134	ERFEIF	Pkinase_Tyr_LIG_1-1	[DE].[FY]..[FI]	57751, 129995, 15631, 62335, 15630, 51554, 95826, 128569, 51553, 95364, 124708, 124744, 152510, 2919, 61153, 71125, 113376, 113887, 181470, 207714, 221225, 226508	[3,2,5–11]
NA	375 - 380	ETFKVI	Pkinase_Tyr_LIG_1-1	[DE].[FY]..[FI]	14370, 127819
	425 - 432	ELIRGRKE	Actin_LIG_2-1	E..[KR]...E	127798
	248 - 253	GKADTK	Bromodomain_LIG_0-6	GK[AG]..K	127667, 127855
NS1	200 - 204	RFAWR	WD40_LIG_7-1	R.A.R	97440	[12]
NP	14 - 18	ETDGE	Pkinase_Tyr_LIG_1-3	E..GE	129149, 4697	[13–15]
	209 - 214	GENGRK	Bromodomain_LIG_0-34	G.{0,2}G.{0,2}K	18366, 129469, 129740, 18365, 27612, 43952	[14,16–18]
PA	478 - 483	DDFQLI	Pkinase_Tyr_LIG_1-1	[DE].[FY]..[FI]	3070, 5963, 7773, 41220, 178446	[19–21]
	631 - 635	GSIGK	Bromodomain_LIG_0-34	G.{0,2}G.{0,2}K	68162, 97592	[12]
PB1	331 - 336	EWFRNI	Pkinase_Tyr_LIG_1-1	[DE].[FY]..[FI]	97586, 129513, 212643, 217203	[1,15,22]
	445 - 450	DDFALI	Pkinase_Tyr_LIG_1-1	[DE].[FY]..[FI]	60935, 60934, 52428, 52429, 204418, 214657, 221554	[1,57]
	738 - 743	EEFSEI	Pkinase_Tyr_LIG_1-1	[DE].[FY]..[FI]	204755, 210655, 212957	[1]
	731 - 738	ESGRIKKE	Actin_LIG_2-1	E..[KR]...E	204346, 204755	[1]
	274 - 278	GGNEK	Bromodomain_LIG_0-34	G.{0,2}G.{0,2}K	97353, 213212, 219201, 220762	[1,23]
	187 - 190	RKRR	Arm_LIG_3-0	[KR][KR][KR][KR]	29115, 206698, 208806	[1]
	186 - 193	QRKRRVRD	Arm_LIG_3-0	[KR][KR][KR][KR]	29115, 208806	[1]
PB1-F2	40 - 45	DHYLRI	Pkinase_Tyr_LIG_1-1	[DE].[FY]..[FI]	97462, 97574	[12]
PB2	358 - 363	EGYEEF	Pkinase_Tyr_LIG_1-1	[DE].[FY]..[FI]	23687, 23688, 97293, 128849	[12]
	426 - 436	QRLNPMHQLLR	Ank_2_LIG_1-3	QR..P..Q..R	38306, 97519, 124653	[23]
	375 - 379	RKATR	WD40_LIG_7-1	R.A.R	129717, 27287	[15]
References
1	De la Herrán-Arita AK, Kornum BR, Mahlios J, Jiang W, Lin L, Hou T, et al. CD4+ T cell autoimmunity to hypocretin/orexin and cross-reactivity to a 2009 H1N1 influenza A epitope in narcolepsy. Sci Transl Med. 2013;5:216ra176.
2	Duvvuri VR, Duvvuri B, Jamnik V, Gubbay JB, Wu J, Wu GE. T cell memory to evolutionarily conserved and shared hemagglutinin epitopes of H1N1 viruses: a pilot scale study. BMC Infect Dis. 2013;13:204.
3	Klausberger M, Tscheliessnig R, Neff S, Nachbagauer R, Wohlbold TJ, Wilde M, et al. Globular Head-Displayed Conserved Influenza H1 Hemagglutinin Stalk Epitopes Confer Protection against Heterologous H1N1 Virus. PloS One. 2016;11:e0153579.
4	Zhao R, Cui S, Guo L, Wu C, Gonzalez R, Paranhos-Baccalà G, et al. Identification of a highly conserved H1 subtype-specific epitope with diagnostic potential in the hemagglutinin protein of influenza A virus. PloS One. 2011;6:e23374.
5	Chow I-T, James EA, Gates TJ, Tan V, Moustakas AK, Papadopoulos GK, et al. Differential binding of pyruvate dehydrogenase complex-E2 epitopes by DRB1*08:01 and DRB1*11:01 Is predicted by their structural motifs and correlates with disease risk. J Immunol Baltim Md 1950. 2013;190:4516–24.
6	Hiremath J, Kang K, Xia M, Elaish M, Binjawadagi B, Ouyang K, et al. Entrapment of H1N1 Influenza Virus Derived Conserved Peptides in PLGA Nanoparticles Enhances T Cell Response and Vaccine Efficacy in Pigs. PloS One. 2016;11:e0151922.
7	Knowlden ZAG, Sant AJ. CD4 T cell epitope specificity determines follicular versus non-follicular helper differentiation in the polyclonal response to influenza infection or vaccination. Sci Rep. 2016;6:28287.
8	Nayak JL, Alam S, Sant AJ. Cutting edge: Heterosubtypic influenza infection antagonizes elicitation of immunological reactivity to hemagglutinin. J Immunol Baltim Md 1950. 2013;191:1001–5.
9	Valkenburg SA, Li OTW, Mak PWY, Mok CKP, Nicholls JM, Guan Y, et al. IL-15 adjuvanted multivalent vaccinia-based universal influenza vaccine requires CD4+ T cells for heterosubtypic protection. Proc Natl Acad Sci U S A. 2014;111:5676–81.
10	Weissler KA, Garcia V, Kropf E, Aitken M, Bedoya F, Wolf AI, et al. Distinct modes of antigen presentation promote the formation, differentiation, and activity of foxp3+ regulatory T cells in vivo. J Immunol Baltim Md 1950. 2015;194:3784–97.
11	Yang J, James E, Gates TJ, DeLong JH, LaFond RE, Malhotra U, et al. CD4+ T cells recognize unique and conserved 2009 H1N1 influenza hemagglutinin epitopes after natural infection and vaccination. Int Immunol. 2013;25:447–57.
12	Khurana S, Suguitan AL, Rivera Y, Simmons CP, Lanzavecchia A, Sallusto F, et al. Antigenic fingerprinting of H5N1 avian influenza using convalescent sera and monoclonal antibodies reveals potential vaccine and diagnostic targets. PLoS Med. 2009;6:e1000049.
13	Brett SJ, Blau J, Hughes-Jenkins CM, Rhodes J, Liew FY, Tite JP. Human T cell recognition of influenza A nucleoprotein. Specificity and genetic restriction of immunodominant T helper cell epitopes. J Immunol Baltim Md 1950. 1991;147:984–91.
14	Chaves FA, Lee AH, Nayak JL, Richards KA, Sant AJ. The utility and limitations of current Web-available algorithms to predict peptides recognized by CD4 T cells in response to pathogen infection. J Immunol Baltim Md 1950. 2012;188:4235–48.
15	Tan PT, Heiny AT, Miotto O, Salmon J, Marques ETA, Lemonnier F, et al. Conservation and diversity of influenza A H1N1 HLA-restricted T cell epitope candidates for epitope-based vaccines. PloS One. 2010;5:e8754.
16	Francis JN, Thaburet J-F, Bonnet D, Sizer PJ, Brown CB, Georges B. Increasing cellular immunogenicity to peptide-based vaccine candidates using a fluorocarbon antigen delivery system. Vaccine. 2015;33:1071–6.
17	Powell TJ, Fox A, Peng Y, Quynh Mai LT, Lien VTK, Hang NLK, et al. Identification of H5N1-specific T-cell responses in a high-risk cohort in vietnam indicates the existence of potential asymptomatic infections. J Infect Dis. 2012;205:20–7.
18	Wilkinson TM, Li CKF, Chui CSC, Huang AKY, Perkins M, Liebner JC, et al. Preexisting influenza-specific CD4+ T cells correlate with disease protection against influenza challenge in humans. Nat Med. 2012;18:274–80.
19	Crowe SR, Miller SC, Brown DM, Adams PS, Dutton RW, Harmsen AG, et al. Uneven distribution of MHC class II epitopes within the influenza virus. Vaccine. 2006;24:457–67.
20	Ishizuka J, Grebe K, Shenderov E, Peters B, Chen Q, Peng Y, et al. Quantitating T cell cross-reactivity for unrelated peptide antigens. J Immunol Baltim Md 1950. 2009;183:4337–45.
21	Zhong W, Reche PA, Lai C-C, Reinhold B, Reinherz EL. Genome-wide characterization of a viral cytotoxic T lymphocyte epitope repertoire. J Biol Chem. 2003;278:45135–44.
22	Wahl A, Schafer F, Bardet W, Buchli R, Air GM, Hildebrand WH. HLA class I molecules consistently present internal influenza epitopes. Proc Natl Acad Sci U S A. 2009;106:540–5.
23	Lee LY-H, Ha DLA, Simmons C, de Jong MD, Chau NVV, Schumacher R, et al. Memory T cells established by seasonal human influenza A infection cross-react with avian influenza A (H5N1) in healthy individuals. J Clin Invest. 2008;118:3478–90.

## Sheet: Table S5
Table S4. The GO annotation and function of the 46 most frequently Motifs.
REGEXP	Mofif-domain	Domain	Name	Related GO	GO term	Function
A...D..S	CH_LIG_1-1	CH	Calponin homology (CH) domain	GO:0005515	Protein Binding	Involved in actin binding in some members of the family
AP.Y	SH3_1_LIG_5-90	SH3_1	Src homology-3 domain	GO:0035556, GO:0005515	Protein Binding, signal trasduction	essential for protein-protein interactions and signal transduction
[DE].[FY]..[FI]	Pkinase_Tyr_LIG_1-1	Pkinase_Tyr	tyrosine kinase	GO:0004672, GO:0006468	Protein Kinase Activity, Protein phosphorylation	function in mechanism in communicating signals within a cell (signal transduction) and regulating cellular activit
E..GE	Pkinase_Tyr_LIG_1-3	Pkinase_Tyr	tyrosine kinase	GO:0004672, GO:0006469	Protein Kinase Activity, Protein phosphorylation	function in mechanism in communicating signals within a cell (signal transduction) and regulating cellular activit
E..[KR]...E	Actin_LIG_2-1	Actin	Actin	GO:0090527	actin filament reorganization	participates in many important cellular processes, including muscle contraction, cell motility, cell division and cytokinesis, vesicle and organelle movement, cell signaling, and the establishment and maintenance of cell junctions and cell shape
E..S.K	Enolase_C_LIG_0-1	Enolase_C	Enolase	GO:0006096	glycolytic process	Metalloenzyme responsible for the catalysis of the conversion of 2-phosphoglycerate (2-PG) to phosphoenolpyruvate (PEP), the ninth and penultimate step of glycolysis
E...Y..E	PCI_LIG_1-0	PCI	PCI also calle PINT	GO:0005515	Protein Binding	also been called the PINT motif (Proteasome, Int-6, Nip-1 and TRIP-15), part of larger multi-protein complexes
FE.Y	SH2_LIG_4-1	SH2	Src Homology 2) domai	GO:0035556	Intracellular signal trasduction	recognize the phosphorylated state of tyrosine residues, thereby allowing SH2 domain-containing proteins to localize to tyrosine-phosphorylated sites
[FV].S..F	Filamin_LIG_0-5	Filamin	Filamin	GO:0015629	Actin cytoskeleton	participates in many important cellular processes, including muscle contraction, cell motility, cell division and cytokinesis, vesicle and organelle movement, cell signaling, and the establishment and maintenance of cell junctions and cell shape
G.{0,2}G.{0,2}K	Bromodomain_LIG_0-34	Bromodomain	Bromodomain	GO:0005515	Protein Binding	"readers" of lysine acetylation, are responsible in transducing the signal carried by acetylated lysine residues and translating it into various normal or abnormal phenotype,crhomatine remodelling
GK.{0,1}G	Bromodomain_LIG_0-4	Bromodomain	Bromodomain	GO:0005516	Protein Binding	"readers" of lysine acetylation, are responsible in transducing the signal carried by acetylated lysine residues and translating it into various normal or abnormal phenotype,crhomatine remodelling
GK[AG]..K	Bromodomain_LIG_0-6	Bromodomain	Bromodomain	GO:0005515	Protein Binding	"readers" of lysine acetylation, are responsible in transducing the signal carried by acetylated lysine residues and translating it into various normal or abnormal phenotype,crhomatine remodelling
G.[KR]K	Ribosomal_L4_LIG_1-1	Ribosomal_L4	ribosomal	GO:0003735, GO:0006412, GO:0005840	Structural constituent of ribosome, translation, Ribosome	catalyse mRNA-directed protein synthesis in all organisms
GSP	WW_LIG_2-7	WW	ww	GO:0005515	Protein Binding	mediate regulatory protein complexes in various signaling networks, including the Hippo signaling pathway.
G.QT	Dynein_light_LIG_0-9	Dynein_light	Dynein_light	GO:0007017, GO:0030286	Microtubule-based process, Dynein complex	cytoskeletal motor proteins that move along microtubules in cells
[ILM]..[FY][FY]	PCNA_N_LIG_4-11	PCNA_N	Proliferating cell nuclear antigen	GO:0003677, GO:0006275	DNA binding, Regulation of DNA replication	plays a key role in the control of eukaryotic DNA replication
[ILV]...L..[FIM]	Bcl-2_LIG_0-5	Bcl-2	bcl-2	GO:0042981	Regulation of apoptotic process	promote or inhibit apoptosis, and control apoptosis by governing mitochondrial outer membrane permeabilization
K[AGS]..K	Bromodomain_LIG_0-8	Bromodomain	Bromodomain	GO:0005515	Protein Binding	"readers" of lysine acetylation, are responsible in transducing the signal carried by acetylated lysine residues and translating it into various normal or abnormal phenotype,crhomatine remodelling
[KR][KR][KR]	Arm_LIG_1-1	Arm	Arm	GO:0005515	Protein Binding	transducing WNT signals during embryonic development.
[KR][KR][KR][KR]	Arm_LIG_3-0	Arm	Arm	GO:0005515	Protein Binding	transducing WNT signals during embryonic development.
L...L..[HY]	PCI_LIG_1-1	PCI	PCI also calle PINT	GO:0005515	Protein Binding	also been called the PINT motif (Proteasome, Int-6, Nip-1 and TRIP-15), part of larger multi-protein complexes
NP.{0,1}Y	PID_LIG_2-1	PID	Phosphotyrosine interaction domain	GO:0005515	Protein Binding	unction as adaptors or scaffolds to organise the signaling complexes involved in wide-ranging physiological processes including neural development, immunity, tissue homeostasis and cell growth
NS..P	PDZ_LIG_3-1	PDZ	pdz	GO:0005515	Protein Binding	key role in anchoring receptor proteins in the membrane to cytoskeletal components, Localizing cellular elements, and regulating cellular pathways
P.{0,1}P.{0,2}P	SH3_1_LIG_5-3	SH3_1	Src homology-3 domain	GO:0005515	Protein Binding	essential for protein-protein interactions and signal transduction
P.{0,2}P.{0,2}P	WW_LIG_2-21	WW	ww	GO:0005515	Protein Binding	mediate regulatory protein complexes in various signaling networks, including the Hippo signaling pathway.
P.{0,2}PP	WW_LIG_2-11	WW	ww	GO:0005515	Protein Binding	mediate regulatory protein complexes in various signaling networks, including the Hippo signaling pathway.
P.[ILV]P	SH3_1_LIG_5-19	SH3_1	SH3_1	GO:0035556, GO:0005515	Intracellular signal trasduction	essential for protein-protein interactions and signal transduction
P[ILV]P	SH3_1_LIG_5-25	SH3_1	SH3_1	GO:0035556, GO:0005515	Intracellular signal trasduction	essential for protein-protein interactions and signal transduction
PS.K	WD40_LIG_1-5	WD40	beta-transducin repeat	GO:0005515	Protein Binding	functions ranging from signal transduction and transcription regulation to cell cycle control, autophagy and apoptosis.
Q..[ILM]..[FWY]	PCNA_N_LIG_4-7	PCNA_N	Proliferating cell nuclear antigen	GO:0003677, GO:0006275	DNA binding, Regulation of DNA replication	plays a key role in the control of eukaryotic DNA replication
Q..R...D	Bcl-2_LIG_2-4	Bcl-2	bcl-2	GO:0042981	Regulation of apoptotic process	promote or inhibit apoptosis, and control apoptosis by governing mitochondrial outer membrane permeabilization
QR..P..Q..R	Ank_2_LIG_1-3	Ank_2	ankyrin repeat	GO:0005515	Protein Binding	mediate protein–protein interactions and are among the most common structural motifs in known proteins, function such as transcriptional initiators, cell cycle regulators, cytoskeletal, ion transporters, and signal transducers.
R.A.R	WD40_LIG_7-1	WD40	beta-transducin repeat	GO:0005515	Protein Binding	functions ranging from signal transduction and transcription regulation to cell cycle control, autophagy and apoptosis.
R[AS].S	14-3-3_LIG_2-10	14-3-3	14-3-3	GO:0005515	Protein Binding	bind a multitude of functionally diverse signaling proteins, including kinases, phosphatases, and transmembrane receptors.
R..P.G	Ank_2_LIG_0-8	Ank_2	ankyrin repeat	GO:0005515	Protein Binding	mediate protein–protein interactions and are among the most common structural motifs in known proteins, function such as transcriptional initiators, cell cycle regulators, cytoskeletal, ion transporters, and signal transducers.
RRL.{0,1}K	RNA_pol_Rpb2_7_LIG_1-17	RNA_pol_Rpb2_7	RNA_pol_Rpb2_7	GO:0003677, GO:0003899, GO:0006351	DNA binding, DNA-directed 5'-3' RNA polymerase activity, Transcription, DNA-templated	catalyse the DNA dependent polymerisation of RNA.
R..S.P	14-3-3_LIG_0-1	14-3-3	14-3-3	GO:0005515	Protein Binding	bind a multitude of functionally diverse signaling proteins, including kinases, phosphatases, and transmembrane receptors.
RS.S	14-3-3_LIG_0-5	14-3-3	14-3-3	GO:0005515	Protein Binding	bind a multitude of functionally diverse signaling proteins, including kinases, phosphatases, and transmembrane receptors.
R..TS	PDZ_LIG_7-1	PDZ	pdz	GO:0005515	Protein Binding	key role in anchoring receptor proteins in the membrane to cytoskeletal components, Localizing cellular elements, and regulating cellular pathways
SP.F	BRCT_LIG_4-1	BRCT	BRCA1 C Terminus	GO:0000075	Cell cycle check point	involved in cell cycle checkpoint functions responsive to DNA damage
[ST].P..P	WW_LIG_2-0	WW	ww	GO:0005515	Protein Binding	mediate regulatory protein complexes in various signaling networks, including the Hippo signaling pathway.
[ST]P.P	WW_LIG_2-53	WW	ww	GO:0005515	Protein Binding	mediate regulatory protein complexes in various signaling networks, including the Hippo signaling pathway.
[ST]..P.Y	WW_LIG_2-68	WW	ww	GO:0005515	Protein Binding	mediate regulatory protein complexes in various signaling networks, including the Hippo signaling pathway.
[WY][FW][DE]	SH2_LIG_4-11	SH2	Src Homology 2) domai	GO:0035556	Intracellular signal trasduction	recognize the phosphorylated state of tyrosine residues, thereby allowing SH2 domain-containing proteins to localize to tyrosine-phosphorylated sites
Y.{0,1}E.P	SH2_LIG_4-5	SH2	Src Homology 2) domai	GO:0035556	Intracellular signal trasduction	recognize the phosphorylated state of tyrosine residues, thereby allowing SH2 domain-containing proteins to localize to tyrosine-phosphorylated sites
YDN	SH2_LIG_4-0	SH2	Src Homology 2) domai	GO:0035556	Intracellular signal trasduction	recognize the phosphorylated state of tyrosine residues, thereby allowing SH2 domain-containing proteins to localize to tyrosine-phosphorylated sites
