# Supplementary material for: Proteome-wide analysis of human motif-domain interactions mapped on influenza a virus
Source: BMC Bioinformatics. 2018 Jun 25;19:238. doi: 10.1186/s12859-018-2237-8 (PMC6019528; doi:10.1186/s12859-018-2237-8)
Supplement: Supplementary file 2 — The MySQL database. (TAR 71770 kb) [file 12859_2018_2237_MOESM2_ESM.tar]

Archive with 1 entries (1 files):
- new_influenza_motifs.sql
