# Supplementary material for: Proteome-wide analysis of human motif-domain interactions mapped on influenza a virus
Source: BMC Bioinformatics. 2018 Jun 25;19:238. doi: 10.1186/s12859-018-2237-8 (PMC6019528; doi:10.1186/s12859-018-2237-8)
Supplement: Supplementary file 2 — The MySQL database. (TAR 71770 kb) [file 12859_2018_2237_MOESM2_ESM.tar › new_influenza_motifs.sql]

-- MySQL dump 10.13  Distrib 5.7.21, for Linux (x86_64)
--
-- Host: localhost    Database: influenza_motifsdb
-- ------------------------------------------------------
-- Server version	5.7.21-0ubuntu0.16.04.1

/*!40101 SET @OLD_CHARACTER_SET_CLIENT=@@CHARACTER_SET_CLIENT */;
/*!40101 SET @OLD_CHARACTER_SET_RESULTS=@@CHARACTER_SET_RESULTS */;
/*!40101 SET @OLD_COLLATION_CONNECTION=@@COLLATION_CONNECTION */;
/*!40101 SET NAMES utf8 */;
/*!40103 SET @OLD_TIME_ZONE=@@TIME_ZONE */;
/*!40103 SET TIME_ZONE='+00:00' */;
/*!40014 SET @OLD_UNIQUE_CHECKS=@@UNIQUE_CHECKS, UNIQUE_CHECKS=0 */;
/*!40014 SET @OLD_FOREIGN_KEY_CHECKS=@@FOREIGN_KEY_CHECKS, FOREIGN_KEY_CHECKS=0 */;
/*!40101 SET @OLD_SQL_MODE=@@SQL_MODE, SQL_MODE='NO_AUTO_VALUE_ON_ZERO' */;
/*!40111 SET @OLD_SQL_NOTES=@@SQL_NOTES, SQL_NOTES=0 */;

--
-- Table structure for table `tbmotifs`
--

CREATE DATABASE IF NOT EXISTS influenza_motifsdb;
USE influenza_motifsdb;

DROP TABLE IF EXISTS `tbmotifs`;
/*!40101 SET @saved_cs_client     = @@character_set_client */;
/*!40101 SET character_set_client = utf8 */;
CREATE TABLE `tbmotifs` (
  `ID` int(20) NOT NULL AUTO_INCREMENT,
  `IDVARIATION` varchar(30) DEFAULT NULL,
  `ORIGINAL_SHUFFLE` varchar(30) DEFAULT NULL,
  `PROTEIN` varchar(30) DEFAULT NULL,
  `STRAIN` varchar(20) DEFAULT NULL,
  `LOCATION` varchar(50) DEFAULT NULL,
  `DATE` int(50) DEFAULT NULL,
  `START` int(10) NOT NULL,
  `END` int(10) NOT NULL,
  `MOTIFS` varchar(60) DEFAULT NULL,
  PRIMARY KEY (`ID`),
  UNIQUE KEY `IDVARIATION` (`IDVARIATION`,`ORIGINAL_SHUFFLE`,`START`,`END`,`MOTIFS`)
) ENGINE=InnoDB AUTO_INCREMENT=1061931 DEFAULT CHARSET=latin1;
/*!40101 SET character_set_client = @saved_cs_client */;

--
-- Dumping data for table `tbmotifs`
--

LOCK TABLES `tbmotifs` WRITE;
/*!40000 ALTER TABLE `tbmotifs` DISABLE KEYS */;
INSERT INTO `tbmotifs` VALUES (1,'A0A023LUR8','original','PA-X','H1N1','WISCONSIN',1976,115,120,'DRFIEI'),(2,'A0A023LUR8','original','PA-X','H1N1','WISCONSIN',1976,195,199,'REAKR'),(3,'A0A023LUR8','original','PA-X','H1N1','WISCONSIN',1976,99,102,'GVGK'),(4,'A0A023ZYQ6','original','PA-X','H1N1','UGANDA',2009,99,102,'GAGK'),(5,'A0A0K0P3S7','original','PA-X','H1N1','SINGAPORE',2009,115,120,'DRFIEI'),(6,'R9WJG2','original','PA-X','H1N1','HICKOX',1940,195,199,'REAKR'),(7,'R9WKP1','original','PA-X','H1N1','DENVER',1957,213,215,'GSP'),(8,'R9WM94','original','PA-X','H1N1','BELLAMY',1942,195,199,'REAKR'),(9,'S5FRW4','original','PA-X','H1N1','BH',1935,195,199,'REAKR'),(10,'S5FS93','original','PA-X','H1N1','NEW JERSEY',1976,115,120,'DRFIEI'),(11,'S5FS93','original','PA-X','H1N1','NEW JERSEY',1976,195,199,'REAKR'),(12,'S5FS93','original','PA-X','H1N1','NEW JERSEY',1976,99,102,'GVGK'),(13,'S5FT34','original','PA-X','H1N1','FORT MONMOUTH',1947,115,120,'DRFIEI'),(14,'S5FT34','original','PA-X','H1N1','FORT MONMOUTH',1947,195,199,'REAKR'),(15,'S5FT60','original','PA-X','H1N1','WEISS',1943,195,199,'REAKR'),(16,'S5FZJ6','original','PA-X','H1N1','CAMERON',1946,195,199,'REAKR'),(17,'S5G2B0','original','PA-X','H1N1','ROMA',1949,213,215,'GSP'),(18,'S5IKZ5','original','PA-X','H1N1','INDIA',2012,195,199,'REAKR'),(19,'U3LW77','original','PA-X','H1N1','JIANGSU',2011,213,215,'GSP'),(20,'A0A023IT01','original','NP','H1N1','KAZAN',2013,14,18,'ETGGE'),(21,'A0A023IT01','original','NP','H1N1','KAZAN',2013,293,298,'TNPIVP'),(22,'A0A023ITB7','original','NP','H1N1','MOSCOW OBLAST',2013,14,18,'ETGGE'),(23,'A0A023ITB7','original','NP','H1N1','MOSCOW OBLAST',2013,472,477,'TNPIVP'),(24,'A0A023LLT0','original','NP','H1N1','KOWLOON',2011,14,18,'ETGGE'),(25,'A0A023LLT0','original','NP','H1N1','KOWLOON',2011,472,477,'TNPIVP'),(26,'A0A023LMG0','original','NP','H1N1','NETHERLANDS',2009,14,18,'ETGGE'),(27,'A0A023LMG0','original','NP','H1N1','NETHERLANDS',2009,472,477,'TNPIVP'),(28,'A0A023LPC1','original','NP','H1N1','WESTMEAD',2011,14,18,'ETGGE'),(29,'A0A023LPC1','original','NP','H1N1','WESTMEAD',2011,472,477,'TNPIVP'),(30,'A0A023LPT8','original','NP','H1N1','DAYTON',2012,14,18,'ETGGE'),(31,'A0A023LPT8','original','NP','H1N1','DAYTON',2012,472,477,'TNPIVP'),(32,'A0A023ZXD4','original','NP','H1N1','UGANDA',2009,14,18,'ETGGE'),(33,'A0A023ZXD4','original','NP','H1N1','UGANDA',2009,472,477,'TNPIVP'),(34,'A0A023ZY15','original','NP','H1N1','UGANDA',2010,14,18,'ETGGE'),(35,'A0A023ZY15','original','NP','H1N1','UGANDA',2010,472,477,'TNPIVP'),(36,'A0A023ZYB6','original','NP','H1N1','UGANDA',2010,14,18,'ETGGE'),(37,'A0A023ZYB6','original','NP','H1N1','UGANDA',2010,472,477,'TNPIVP'),(38,'A0A023ZYB8','original','NP','H1N1','UGANDA',2010,14,18,'ETGGE'),(39,'A0A023ZYB8','original','NP','H1N1','UGANDA',2010,472,477,'TNPIVP'),(40,'A0A023ZYJ8','original','NP','H1N1','UGANDA',2009,14,18,'ETGGE'),(41,'A0A023ZYJ8','original','NP','H1N1','UGANDA',2009,472,477,'TNPIVP'),(42,'A0A023ZZB7','original','NP','H1N1','UGANDA',2009,14,18,'ETDGE'),(43,'A0A023ZZB7','original','NP','H1N1','UGANDA',2009,472,477,'TNPIVP'),(44,'A0A023ZZB7','original','NP','H1N1','UGANDA',2009,209,214,'GENGRK'),(45,'A0A023ZZC6','original','NP','H1N1','UGANDA',2009,14,18,'ETGGE'),(46,'A0A023ZZC6','original','NP','H1N1','UGANDA',2009,472,477,'TNPIVP'),(47,'A0A024CKJ5','original','NP','H1N1','NICARAGUA',2011,14,18,'ETGGE'),(48,'A0A024CKJ5','original','NP','H1N1','NICARAGUA',2011,472,477,'TNPIVP'),(49,'A0A024CKZ3','original','NP','H1N1','NICARAGUA',2011,14,18,'ETGGE'),(50,'A0A024CKZ3','original','NP','H1N1','NICARAGUA',2011,472,477,'TNPIVP'),(51,'A0A024CL24','original','NP','H1N1','NICARAGUA',2011,14,18,'ETGGE'),(52,'A0A024CL24','original','NP','H1N1','NICARAGUA',2011,472,477,'TNPIVP'),(53,'A0A024CL30','original','NP','H1N1','NICARAGUA',2011,14,18,'ETGGE'),(54,'A0A024CL30','original','NP','H1N1','NICARAGUA',2011,472,477,'TNPIVP'),(55,'A0A024CLC3','original','NP','H1N1','NICARAGUA',2011,14,18,'ETGGE'),(56,'A0A024CLC3','original','NP','H1N1','NICARAGUA',2011,472,477,'TNPIVP'),(57,'A0A024CLG7','original','NP','H1N1','NICARAGUA',2011,14,18,'ETGGE'),(58,'A0A024CLG7','original','NP','H1N1','NICARAGUA',2011,472,477,'TNPIVP'),(59,'A0A024CLT1','original','NP','H1N1','NICARAGUA',2011,14,18,'ETGGE'),(60,'A0A024CLT1','original','NP','H1N1','NICARAGUA',2011,472,477,'TNPIVP'),(61,'A0A024CZW9','original','NP','H1N1','CALIFORNIA',2009,14,18,'ETGGE'),(62,'A0A024CZW9','original','NP','H1N1','CALIFORNIA',2009,472,477,'TNPIVP'),(63,'A0A059TB20','original','NP','H1N1','NEPAL',2012,14,18,'ETGGE'),(64,'A0A059TB20','original','NP','H1N1','NEPAL',2012,472,477,'TNPIVP'),(65,'A0A061BRZ9','original','NP','H1N1','BRETAGNE',2009,14,18,'ETGGE'),(66,'A0A061BRZ9','original','NP','H1N1','BRETAGNE',2009,472,477,'TNPIVP'),(67,'A0A075BUL3','original','NP','H1N1','QINGDAO',2009,14,18,'ETGGE'),(68,'A0A075BUL3','original','NP','H1N1','QINGDAO',2009,472,477,'TNPIVP'),(69,'A0A075BW54','original','NP','H1N1','QINGDAO',2009,14,18,'ETGGE'),(70,'A0A075BW54','original','NP','H1N1','QINGDAO',2009,472,477,'TNPIVP'),(71,'A0A075BW64','original','NP','H1N1','QINGDAO',2011,14,18,'ETGGE'),(72,'A0A075BW64','original','NP','H1N1','QINGDAO',2011,472,477,'TNPIVP'),(73,'A0A075EWD8','original','NP','H1N1','SANTIAGO',2011,14,18,'ETGGE'),(74,'A0A075EWD8','original','NP','H1N1','SANTIAGO',2011,472,477,'TNPIVP'),(75,'A0A076FLE1','original','NP','H1N1','HELSINKI',2014,14,18,'ETGGE'),(76,'A0A076FLE1','original','NP','H1N1','HELSINKI',2014,472,477,'TNPIVP'),(77,'A0A076FNF8','original','NP','H1N1','HELSINKI',2014,14,18,'ETGGE'),(78,'A0A076FNF8','original','NP','H1N1','HELSINKI',2014,472,477,'TNPIVP'),(79,'A0A077HEK2','original','NP','H1N1','NICARAGUA',2013,14,18,'ETGGE'),(80,'A0A077HEK2','original','NP','H1N1','NICARAGUA',2013,472,477,'TNPIVP'),(81,'A0A077HES2','original','NP','H1N1','NICARAGUA',2013,14,18,'ETGGE'),(82,'A0A077HES2','original','NP','H1N1','NICARAGUA',2013,472,477,'TNPIVP'),(83,'A0A077HEY9','original','NP','H1N1','NICARAGUA',2013,14,18,'ETGGE'),(84,'A0A077HEY9','original','NP','H1N1','NICARAGUA',2013,472,477,'TNPIVP'),(85,'A0A077HF31','original','NP','H1N1','NICARAGUA',2013,14,18,'ETGGE'),(86,'A0A077HF31','original','NP','H1N1','NICARAGUA',2013,89,92,'PRKT'),(87,'A0A077HF31','original','NP','H1N1','NICARAGUA',2013,472,477,'TNPIVP'),(88,'A0A077HF66','original','NP','H1N1','NICARAGUA',2013,14,18,'ETGGE'),(89,'A0A077HF66','original','NP','H1N1','NICARAGUA',2013,472,477,'TNPIVP'),(90,'A0A077HF74','original','NP','H1N1','NICARAGUA',2013,14,18,'ETGGE'),(91,'A0A077HF74','original','NP','H1N1','NICARAGUA',2013,472,477,'TNPIVP'),(92,'A0A077HFA3','original','NP','H1N1','NICARAGUA',2013,14,18,'ETGGE'),(93,'A0A077HFA3','original','NP','H1N1','NICARAGUA',2013,472,477,'TNPIVP'),(94,'A0A077HGB9','original','NP','H1N1','NICARAGUA',2013,14,18,'ETGGE'),(95,'A0A077HGB9','original','NP','H1N1','NICARAGUA',2013,472,477,'TNPIVP'),(96,'A0A077HGV5','original','NP','H1N1','NICARAGUA',2013,14,18,'ETGGE'),(97,'A0A077HGV5','original','NP','H1N1','NICARAGUA',2013,472,477,'TNPIVP'),(98,'A0A077HJ52','original','NP','H1N1','NICARAGUA',2013,14,18,'ETGGE'),(99,'A0A077HJ52','original','NP','H1N1','NICARAGUA',2013,472,477,'TNPIVP'),(100,'A0A088FX71','original','NP','H1N1','NEW YORK',2013,14,18,'ETGGE'),(101,'A0A088FX71','original','NP','H1N1','NEW YORK',2013,472,477,'TNPIVP'),(102,'A0A088FXN8','original','NP','H1N1','NEW YORK',2013,14,18,'ETGGE'),(103,'A0A088FXN8','original','NP','H1N1','NEW YORK',2013,472,477,'TNPIVP'),(104,'A0A088FXY5','original','NP','H1N1','NEW YORK',2013,14,18,'ETGGE'),(105,'A0A088FYE0','original','NP','H1N1','NEW YORK',2014,14,18,'ETGGE'),(106,'A0A088FYE0','original','NP','H1N1','NEW YORK',2014,472,477,'TNPIVP'),(107,'A0A088FYV5','original','NP','H1N1','NEW YORK',2013,14,18,'ETGGE'),(108,'A0A088FYZ8','original','NP','H1N1','NEW YORK',2014,14,18,'ETGGE'),(109,'A0A088FYZ8','original','NP','H1N1','NEW YORK',2014,472,477,'TNPIVP'),(110,'A0A088FZ80','original','NP','H1N1','NEW YORK',2014,14,18,'ETGGE'),(111,'A0A088FZ80','original','NP','H1N1','NEW YORK',2014,472,477,'TNPIVP'),(112,'A0A088G062','original','NP','H1N1','NEW YORK',2014,14,18,'ETGGE'),(113,'A0A088G062','original','NP','H1N1','NEW YORK',2014,472,477,'TNPIVP'),(114,'A0A088G0Y3','original','NP','H1N1','NEW YORK',2014,14,18,'ETGGE'),(115,'A0A088G0Y3','original','NP','H1N1','NEW YORK',2014,472,477,'TNPIVP'),(116,'A0A088G1D4','original','NP','H1N1','NEW YORK',2013,14,18,'ETGGE'),(117,'A0A088G1D4','original','NP','H1N1','NEW YORK',2013,472,477,'TNPIVP'),(118,'A0A088G1G2','original','NP','H1N1','NEW YORK',2013,14,18,'ETGGE'),(119,'A0A088G1G2','original','NP','H1N1','NEW YORK',2013,472,477,'TNPIVP'),(120,'A0A088G2I5','original','NP','H1N1','NEW YORK',2014,14,18,'ETGGE'),(121,'A0A088G2I5','original','NP','H1N1','NEW YORK',2014,472,477,'TNPIVP'),(122,'A0A089G1G6','original','NP','H1N1','HELSINKI',2014,14,18,'ETGGE'),(123,'A0A089G1G6','original','NP','H1N1','HELSINKI',2014,472,477,'TNPIVP'),(124,'A0A089G1S5','original','NP','H1N1','HELSINKI',2014,14,18,'ETGGE'),(125,'A0A089G1S5','original','NP','H1N1','HELSINKI',2014,472,477,'TNPIVP'),(126,'A0A089G253','original','NP','H1N1','HELSINKI',2014,14,18,'ETGGE'),(127,'A0A089G253','original','NP','H1N1','HELSINKI',2014,472,477,'TNPIVP'),(128,'A0A089G2X4','original','NP','H1N1','HELSINKI',2013,14,18,'ETGGE'),(129,'A0A089G2X4','original','NP','H1N1','HELSINKI',2013,472,477,'TNPIVP'),(130,'A0A089G484','original','NP','H1N1','HELSINKI',2014,14,18,'ETGGE'),(131,'A0A089G484','original','NP','H1N1','HELSINKI',2014,472,477,'TNPIVP'),(132,'A0A089G4Z1','original','NP','H1N1','HELSINKI',2014,14,18,'ETGGE'),(133,'A0A089G4Z1','original','NP','H1N1','HELSINKI',2014,472,477,'TNPIVP'),(134,'A0A089G5A8','original','NP','H1N1','HELSINKI',2012,14,18,'ETGGE'),(135,'A0A089G5A8','original','NP','H1N1','HELSINKI',2012,472,477,'TNPIVP'),(136,'A0A089G5X4','original','NP','H1N1','HELSINKI',2014,14,18,'ETGGE'),(137,'A0A089G5X4','original','NP','H1N1','HELSINKI',2014,472,477,'TNPIVP'),(138,'A0A089G696','original','NP','H1N1','HELSINKI',2014,14,18,'ETGGE'),(139,'A0A089G696','original','NP','H1N1','HELSINKI',2014,472,477,'TNPIVP'),(140,'A0A089G696','original','NP','H1N1','HELSINKI',2014,117,121,'RRAWR'),(141,'A0A089H798','original','NP','H1N1','HELSINKI',2014,14,18,'ETGGE'),(142,'A0A089H798','original','NP','H1N1','HELSINKI',2014,472,477,'TNPIVP'),(143,'A0A089H8E2','original','NP','H1N1','HELSINKI',2014,14,18,'ETGGE'),(144,'A0A089H8E2','original','NP','H1N1','HELSINKI',2014,472,477,'TNPIVP'),(145,'A0A097F2X2','original','NP','H1N1','FINLAND',2010,14,18,'ETGGE'),(146,'A0A097F2X2','original','NP','H1N1','FINLAND',2010,472,477,'TNPIVP'),(147,'A0A097F363','original','NP','H1N1','FINLAND',2010,14,18,'ETGGE'),(148,'A0A097F363','original','NP','H1N1','FINLAND',2010,472,477,'TNPIVP'),(149,'A0A097F3D6','original','NP','H1N1','FINLAND',2012,14,18,'ETGGE'),(150,'A0A097F3D6','original','NP','H1N1','FINLAND',2012,472,477,'TNPIVP'),(151,'A0A0B6F7A7','original','NP','H1N1','NICARAGUA',2013,14,18,'ETGGE'),(152,'A0A0B6F7A7','original','NP','H1N1','NICARAGUA',2013,472,477,'TNPIVP'),(153,'A0A0B6F809','original','NP','H1N1','NICARAGUA',2013,14,18,'ETGGE'),(154,'A0A0B6F809','original','NP','H1N1','NICARAGUA',2013,472,477,'TNPIVP'),(155,'A0A0D3S2E7','original','NP','H1N1','NANCHANG',2010,14,18,'ETDGE'),(156,'A0A0D3S2E7','original','NP','H1N1','NANCHANG',2010,209,214,'GENGRK'),(157,'A0A0D6A5S2','original','NP','H1N1','OKINAWA',2013,14,18,'ETGGE'),(158,'A0A0D6A5S2','original','NP','H1N1','OKINAWA',2013,472,477,'TNPIVP'),(159,'A0A0E9GZT6','original','NP','H1N1','ENGLAND',2010,14,18,'ETGGE'),(160,'A0A0E9GZT6','original','NP','H1N1','ENGLAND',2010,472,477,'TNPIVP'),(161,'A0A0F7W1B9','original','NP','H1N1','ENGLAND',2010,14,18,'ETGGE'),(162,'A0A0F7W1B9','original','NP','H1N1','ENGLAND',2010,472,477,'TNPIVP'),(163,'A0A0F7W864','original','NP','H1N1','ENGLAND',2010,14,18,'ETGGE'),(164,'A0A0F7W864','original','NP','H1N1','ENGLAND',2010,472,477,'TNPIVP'),(165,'A0A0F7W9H3','original','NP','H1N1','ENGLAND',2010,14,18,'ETGGE'),(166,'A0A0F7W9H3','original','NP','H1N1','ENGLAND',2010,472,477,'TNPIVP'),(167,'A0A0F7W9N7','original','NP','H1N1','ENGLAND',2010,14,18,'ETGGE'),(168,'A0A0F7W9N7','original','NP','H1N1','ENGLAND',2010,472,477,'TNPIVP'),(169,'A0A0F7WAB8','original','NP','H1N1','ENGLAND',2010,14,18,'ETGGE'),(170,'A0A0F7WAB8','original','NP','H1N1','ENGLAND',2010,472,477,'TNPIVP'),(171,'A0A0F7WAH1','original','NP','H1N1','ENGLAND',2011,14,18,'ETGGE'),(172,'A0A0F7WAH1','original','NP','H1N1','ENGLAND',2011,472,477,'TNPIVP'),(173,'A0A0F7WBD1','original','NP','H1N1','ENGLAND',2011,14,18,'ETGGE'),(174,'A0A0F7WBD1','original','NP','H1N1','ENGLAND',2011,472,477,'TNPIVP'),(175,'A0A0F7WBP3','original','NP','H1N1','ENGLAND',2011,14,18,'ETGGE'),(176,'A0A0F7WBP3','original','NP','H1N1','ENGLAND',2011,472,477,'TNPIVP'),(177,'A0A0F7YUK5','original','NP','H1N1','ENGLAND',2010,14,18,'ETGGE'),(178,'A0A0F7YUK5','original','NP','H1N1','ENGLAND',2010,472,477,'TNPIVP'),(179,'A0A0F7YWH6','original','NP','H1N1','ENGLAND',2010,14,18,'ETGGE'),(180,'A0A0F7YWH6','original','NP','H1N1','ENGLAND',2010,472,477,'TNPIVP'),(181,'A0A0F7YY52','original','NP','H1N1','ENGLAND',2010,14,18,'ETGGE'),(182,'A0A0F7YY52','original','NP','H1N1','ENGLAND',2010,472,477,'TNPIVP'),(183,'A0A0G2QYY8','original','NP','H1N1','SRI LANKA',2011,14,18,'ETGGE'),(184,'A0A0G2QYY8','original','NP','H1N1','SRI LANKA',2011,472,477,'TNPIVP'),(185,'A0A0G2QZ02','original','NP','H1N1','SRI LANKA',2011,14,18,'ETGGE'),(186,'A0A0G2QZ02','original','NP','H1N1','SRI LANKA',2011,472,477,'TNPIVP'),(187,'A0A0G2QZ21','original','NP','H1N1','SRI LANKA',2009,14,18,'ETGGE'),(188,'A0A0G2QZ21','original','NP','H1N1','SRI LANKA',2009,472,477,'TNPIVP'),(189,'A0A0G2QZ21','original','NP','H1N1','SRI LANKA',2009,101,103,'GGK'),(190,'A0A0G2QZ31','original','NP','H1N1','SRI LANKA',2011,14,18,'ETGGE'),(191,'A0A0G2QZ31','original','NP','H1N1','SRI LANKA',2011,472,477,'TNPIVP'),(192,'A0A0G2QZ31','original','NP','H1N1','SRI LANKA',2011,180,184,'GGAVK'),(193,'A0A0G2QZE5','original','NP','H1N1','SRI LANKA',2010,14,18,'ETGGE'),(194,'A0A0G2QZE5','original','NP','H1N1','SRI LANKA',2010,472,477,'TNPIVP'),(195,'A0A0G2QZE5','original','NP','H1N1','SRI LANKA',2010,180,184,'GGAVK'),(196,'A0A0G2QZN6','original','NP','H1N1','SRI LANKA',2010,14,18,'ETGGE'),(197,'A0A0G2QZN6','original','NP','H1N1','SRI LANKA',2010,472,477,'TNPIVP'),(198,'A0A0G2QZP7','original','NP','H1N1','SRI LANKA',2010,14,18,'ETGGE'),(199,'A0A0G2QZP7','original','NP','H1N1','SRI LANKA',2010,472,477,'TNPIVP'),(200,'A0A0G2QZS4','original','NP','H1N1','SRI LANKA',2012,14,18,'ETGGE'),(201,'A0A0G2QZS4','original','NP','H1N1','SRI LANKA',2012,86,93,'GKDLKRTG'),(202,'A0A0G2QZS4','original','NP','H1N1','SRI LANKA',2012,472,477,'TNPIVP'),(203,'A0A0G2R018','original','NP','H1N1','SRI LANKA',2009,14,18,'ETGGE'),(204,'A0A0G2R018','original','NP','H1N1','SRI LANKA',2009,472,477,'TNPIVP'),(205,'A0A0G2R021','original','NP','H1N1','SRI LANKA',2011,14,18,'ETGGE'),(206,'A0A0G2R021','original','NP','H1N1','SRI LANKA',2011,472,477,'TNPIVP'),(207,'A0A0G2R028','original','NP','H1N1','SRI LANKA',2009,14,18,'ETGGE'),(208,'A0A0G2R028','original','NP','H1N1','SRI LANKA',2009,472,477,'TNPIVP'),(209,'A0A0G2R034','original','NP','H1N1','SRI LANKA',2012,14,18,'ETGGE'),(210,'A0A0G2R034','original','NP','H1N1','SRI LANKA',2012,86,93,'GKDLKRTG'),(211,'A0A0G2R034','original','NP','H1N1','SRI LANKA',2012,183,185,'GKG'),(212,'A0A0G2R034','original','NP','H1N1','SRI LANKA',2012,472,477,'TNPIVP'),(213,'A0A0G2R034','original','NP','H1N1','SRI LANKA',2012,183,187,'GKGVG'),(214,'A0A0G2R034','original','NP','H1N1','SRI LANKA',2012,180,184,'GAAGK'),(215,'A0A0G2R0B4','original','NP','H1N1','SRI LANKA',2010,14,18,'ETGGE'),(216,'A0A0G2R0B4','original','NP','H1N1','SRI LANKA',2010,472,477,'TNPIVP'),(217,'A0A0G2R0B4','original','NP','H1N1','SRI LANKA',2010,180,184,'GGAVK'),(218,'A0A0G2R0E8','original','NP','H1N1','SRI LANKA',2010,14,18,'ETGGE'),(219,'A0A0G2R0E8','original','NP','H1N1','SRI LANKA',2010,472,477,'TNPIVP'),(220,'A0A0G2R0H4','original','NP','H1N1','SRI LANKA',2012,14,18,'ETGGE'),(221,'A0A0G2R0H4','original','NP','H1N1','SRI LANKA',2012,86,93,'GKDLKRTG'),(222,'A0A0G2R0H4','original','NP','H1N1','SRI LANKA',2012,472,477,'TNPIVP'),(223,'A0A0G3XQ42','original','NP','H1N1','MEXICO',2014,14,18,'ETGGE'),(224,'A0A0G3XQ42','original','NP','H1N1','MEXICO',2014,472,477,'TNPIVP'),(225,'A0A0G3XSB4','original','NP','H1N1','MEXICO',2014,14,18,'ETGGE'),(226,'A0A0G3XSB4','original','NP','H1N1','MEXICO',2014,472,477,'TNPIVP'),(227,'A0A0H3WI80','original','NP','H1N1','MEXICO',2012,14,18,'ETGGE'),(228,'A0A0H3WI80','original','NP','H1N1','MEXICO',2012,472,477,'TNPIVP'),(229,'A0A0H3WI85','original','NP','H1N1','MEXICO',2012,14,18,'ETGGE'),(230,'A0A0H3WI85','original','NP','H1N1','MEXICO',2012,472,477,'TNPIVP'),(231,'A0A0H3WIA9','original','NP','H1N1','MEXICO',2012,14,18,'ETGGE'),(232,'A0A0H3WIA9','original','NP','H1N1','MEXICO',2012,472,477,'TNPIVP'),(233,'A0A0H3WIE5','original','NP','H1N1','MEXICO',2012,14,18,'ETGGE'),(234,'A0A0H3WIE5','original','NP','H1N1','MEXICO',2012,472,477,'TNPIVP'),(235,'A0A0H3WII7','original','NP','H1N1','MEXICO',2012,14,18,'ETGGE'),(236,'A0A0H3WII7','original','NP','H1N1','MEXICO',2012,472,477,'TNPIVP'),(237,'A0A0H3WIL2','original','NP','H1N1','MEXICO',2012,14,18,'ETGGE'),(238,'A0A0H3WIL2','original','NP','H1N1','MEXICO',2012,472,477,'TNPIVP'),(239,'A0A0H3WJ70','original','NP','H1N1','MEXICO',2012,14,18,'ETGGE'),(240,'A0A0H3WJ70','original','NP','H1N1','MEXICO',2012,472,477,'TNPIVP'),(241,'A0A0H3WKV1','original','NP','H1N1','MEXICO',2012,14,18,'ETGGE'),(242,'A0A0H3WKV1','original','NP','H1N1','MEXICO',2012,472,477,'TNPIVP'),(243,'A0A0H3WKX1','original','NP','H1N1','MEXICO',2012,14,18,'ETGGE'),(244,'A0A0H3WKX1','original','NP','H1N1','MEXICO',2012,472,477,'TNPIVP'),(245,'A0A0H3WKY3','original','NP','H1N1','MEXICO',2012,14,18,'ETGGE'),(246,'A0A0H3WKY3','original','NP','H1N1','MEXICO',2012,472,477,'TNPIVP'),(247,'A0A0H3WLI1','original','NP','H1N1','MEXICO',2012,14,18,'ETGGE'),(248,'A0A0H3WLI1','original','NP','H1N1','MEXICO',2012,472,477,'TNPIVP'),(249,'A0A0H4TM82','original','NP','H1N1','FUZHOU',2013,14,18,'ETGGE'),(250,'A0A0H4TM82','original','NP','H1N1','FUZHOU',2013,472,477,'TNPIVP'),(251,'A0A0H5F3S3','original','NP','H1N1','ENGLAND',2010,14,18,'ETGGE'),(252,'A0A0H5F3S3','original','NP','H1N1','ENGLAND',2010,472,477,'TNPIVP'),(253,'A0A0H5F402','original','NP','H1N1','ENGLAND',2010,14,18,'ETGGE'),(254,'A0A0H5F402','original','NP','H1N1','ENGLAND',2010,472,477,'TNPIVP'),(255,'A0A0H5F4R9','original','NP','H1N1','ENGLAND',2010,14,18,'ETGGE'),(256,'A0A0H5F4R9','original','NP','H1N1','ENGLAND',2010,472,477,'TNPIVP'),(257,'A0A0H5F546','original','NP','H1N1','ENGLAND',2010,14,18,'ETGGE'),(258,'A0A0H5F575','original','NP','H1N1','ENGLAND',2010,14,18,'ETGGE'),(259,'A0A0H5F575','original','NP','H1N1','ENGLAND',2010,472,477,'TNPIVP'),(260,'A0A0H5FLR1','original','NP','H1N1','ENGLAND',2010,14,18,'ETGGE'),(261,'A0A0H5FLR1','original','NP','H1N1','ENGLAND',2010,472,477,'TNPIVP'),(262,'A0A0H5FLY8','original','NP','H1N1','ENGLAND',2011,14,18,'ETGGE'),(263,'A0A0H5FLY8','original','NP','H1N1','ENGLAND',2011,472,477,'TNPIVP'),(264,'A0A0K0P1T2','original','NP','H1N1','SINGAPORE',2009,14,18,'ETGGE'),(265,'A0A0K0P1T2','original','NP','H1N1','SINGAPORE',2009,472,477,'TNPIVP'),(266,'A0A0K0P1Y6','original','NP','H1N1','SINGAPORE',2010,14,18,'ETGGE'),(267,'A0A0K0P1Y6','original','NP','H1N1','SINGAPORE',2010,472,477,'TNPIVP'),(268,'A0A0K0P2M9','original','NP','H1N1','SINGAPORE',2009,14,18,'ETGGE'),(269,'A0A0K0P2M9','original','NP','H1N1','SINGAPORE',2009,472,477,'TNPIVP'),(270,'A0A0K0P370','original','NP','H1N1','SINGAPORE',2009,14,18,'ETGGE'),(271,'A0A0K0P370','original','NP','H1N1','SINGAPORE',2009,472,477,'TNPIVP'),(272,'A0A0K0P3P5','original','NP','H1N1','SINGAPORE',2009,14,18,'ETGGE'),(273,'A0A0K0P3P5','original','NP','H1N1','SINGAPORE',2009,472,477,'TNPIVP'),(274,'A0A0K0P561','original','NP','H1N1','SINGAPORE',2013,14,18,'ETGGE'),(275,'A0A0K0P561','original','NP','H1N1','SINGAPORE',2013,472,477,'TNPIVP'),(276,'A0A0K0P5V5','original','NP','H1N1','SINGAPORE',2012,14,18,'ETGGE'),(277,'A0A0K0P5V5','original','NP','H1N1','SINGAPORE',2012,472,477,'TNPIVP'),(278,'A0A0K0P653','original','NP','H1N1','SINGAPORE',2011,14,18,'ETGGE'),(279,'A0A0K0P653','original','NP','H1N1','SINGAPORE',2011,472,477,'TNPIVP'),(280,'A0A0K0P6N5','original','NP','H1N1','SINGAPORE',2013,14,18,'ETGGE'),(281,'A0A0K0P6N5','original','NP','H1N1','SINGAPORE',2013,472,477,'TNPIVP'),(282,'A0A0K0P785','original','NP','H1N1','SINGAPORE',2011,14,18,'ETGGE'),(283,'A0A0K0P785','original','NP','H1N1','SINGAPORE',2011,472,477,'TNPIVP'),(284,'A0A0K0P7D8','original','NP','H1N1','SINGAPORE',2011,14,18,'ETGGE'),(285,'A0A0K0P7D8','original','NP','H1N1','SINGAPORE',2011,472,477,'TNPIVP'),(286,'A0A0K0P7I4','original','NP','H1N1','SINGAPORE',2010,14,18,'ETGGE'),(287,'A0A0K0P7I4','original','NP','H1N1','SINGAPORE',2010,472,477,'TNPIVP'),(288,'A0A0K0P885','original','NP','H1N1','SINGAPORE',2011,14,18,'ETGGE'),(289,'A0A0K0P885','original','NP','H1N1','SINGAPORE',2011,472,477,'TNPIVP'),(290,'A0A0K0P8I2','original','NP','H1N1','SINGAPORE',2011,14,18,'ETGGE'),(291,'A0A0K0P8I2','original','NP','H1N1','SINGAPORE',2011,472,477,'TNPIVP'),(292,'A0A0K0P8N6','original','NP','H1N1','SINGAPORE',2011,14,18,'ETGGE'),(293,'A0A0K0P8Z3','original','NP','H1N1','SINGAPORE',2010,14,18,'ETGGE'),(294,'A0A0K0P8Z3','original','NP','H1N1','SINGAPORE',2010,472,477,'TNPIVP'),(295,'A0A0N7G8M5','original','NP','H1N1','INDIANA',2015,14,18,'ETGGE'),(296,'A0A0N7G8M5','original','NP','H1N1','INDIANA',2015,472,477,'TNPIVP'),(297,'A0A0N7G8P8','original','NP','H1N1','CALIFORNIA',2015,14,18,'ETGGE'),(298,'A0A0N7G8P8','original','NP','H1N1','CALIFORNIA',2015,472,477,'TNPIVP'),(299,'A0A0N9QHF6','original','NP','H1N1','OHIO',2015,14,18,'ETGGE'),(300,'A0A0N9QHF6','original','NP','H1N1','OHIO',2015,472,477,'TNPIVP'),(301,'A0A0N9QHK3','original','NP','H1N1','SOUTH DAKOTA',2015,14,18,'ETGGE'),(302,'A0A0N9QHK3','original','NP','H1N1','SOUTH DAKOTA',2015,472,477,'TNPIVP'),(303,'A0A0N9QHQ8','original','NP','H1N1','WASHINGTON',2014,14,18,'ETGGE'),(304,'A0A0N9QHQ8','original','NP','H1N1','WASHINGTON',2014,472,477,'TNPIVP'),(305,'A0A0N9QRH8','original','NP','H1N1','IOWA',2015,14,18,'ETGGE'),(306,'A0A0N9QRH8','original','NP','H1N1','IOWA',2015,472,477,'TNPIVP'),(307,'A0A0N9R8L8','original','NP','H1N1','INDIANA',2015,14,18,'ETGGE'),(308,'A0A0N9R8L8','original','NP','H1N1','INDIANA',2015,472,477,'TNPIVP'),(309,'A0A0N9R935','original','NP','H1N1','NEW MEXICO',2015,14,18,'ETGGE'),(310,'A0A0N9R935','original','NP','H1N1','NEW MEXICO',2015,472,477,'TNPIVP'),(311,'A0A0N9RCB4','original','NP','H1N1','CALIFORNIA',2014,14,18,'ETGGE'),(312,'A0A0N9RCB4','original','NP','H1N1','CALIFORNIA',2014,472,477,'TNPIVP'),(313,'A0A0N9RDG6','original','NP','H1N1','HAWAII',2015,14,18,'ETGGE'),(314,'A0A0N9RDG6','original','NP','H1N1','HAWAII',2015,472,477,'TNPIVP'),(315,'A0A0N9S9A6','original','NP','H1N1','FLORIDA',2015,14,18,'ETGGE'),(316,'A0A0N9S9A6','original','NP','H1N1','FLORIDA',2015,472,477,'TNPIVP'),(317,'A0A0P0FIE1','original','NP','H1N1','FLORIDA',2014,14,18,'ETGGE'),(318,'A0A0P0FIE1','original','NP','H1N1','FLORIDA',2014,472,477,'TNPIVP'),(319,'A0A0P0FLG2','original','NP','H1N1','FLORIDA',2014,14,18,'ETGGE'),(320,'A0A0P0FLG2','original','NP','H1N1','FLORIDA',2014,472,477,'TNPIVP'),(321,'A0A0P0FUD6','original','NP','H1N1','FLORIDA',2014,14,18,'ETGGE'),(322,'A0A0P0FUD6','original','NP','H1N1','FLORIDA',2014,472,477,'TNPIVP'),(323,'A0A0P0G396','original','NP','H1N1','FLORIDA',2014,14,18,'ETGGE'),(324,'A0A0P0G396','original','NP','H1N1','FLORIDA',2014,472,477,'TNPIVP'),(325,'A0A0P0GBR7','original','NP','H1N1','FLORIDA',2014,14,18,'ETGGE'),(326,'A0A0P0GBR7','original','NP','H1N1','FLORIDA',2014,472,477,'TNPIVP'),(327,'A0A0R5Q9U9','original','NP','H1N1','CONNECTICUT',2013,14,18,'ETGGE'),(328,'A0A0R5Q9U9','original','NP','H1N1','CONNECTICUT',2013,472,477,'TNPIVP'),(329,'A0A0R5QE86','original','NP','H1N1','CONNECTICUT',2013,14,18,'ETGGE'),(330,'A0A0R5QE86','original','NP','H1N1','CONNECTICUT',2013,472,477,'TNPIVP'),(331,'A0M7R2','original','NP','H1N1','SOUTH AUSTRALIA',2000,14,18,'ETDGE'),(332,'A0M7R2','original','NP','H1N1','SOUTH AUSTRALIA',2000,472,477,'TNPIVP'),(333,'A0M7R2','original','NP','H1N1','SOUTH AUSTRALIA',2000,209,214,'GENGRK'),(334,'A0M833','original','NP','H1N1','MEMPHIS',1983,14,18,'ETDGE'),(335,'A0M833','original','NP','H1N1','MEMPHIS',1983,209,214,'GENGRK'),(336,'A0RSF1','original','NP','H1N1','NEW YORK',2006,14,18,'ETDGE'),(337,'A0RSF1','original','NP','H1N1','NEW YORK',2006,472,477,'TNPIVP'),(338,'A0RSF1','original','NP','H1N1','NEW YORK',2006,209,214,'GENGRK'),(339,'A2CGI4','original','NP','H1N1','MEMPHIS',1983,14,18,'ETDGE'),(340,'A2CGI4','original','NP','H1N1','MEMPHIS',1983,209,214,'GENGRK'),(341,'A2CGX7','original','NP','H1N1','MEMPHIS',2003,14,18,'ETDGE'),(342,'A2CGX7','original','NP','H1N1','MEMPHIS',2003,472,477,'TNPIVP'),(343,'A2CGX7','original','NP','H1N1','MEMPHIS',2003,209,214,'GENGRK'),(344,'A3DRK0','original','NP','H1N1','MEMPHIS',1983,14,18,'ETDGE'),(345,'A3DRK0','original','NP','H1N1','MEMPHIS',1983,209,214,'GENGRK'),(346,'A3DRM2','original','NP','H1N1','MEMPHIS',1987,14,18,'ETDGE'),(347,'A3DRM2','original','NP','H1N1','MEMPHIS',1987,209,214,'GENGRK'),(348,'A3DS70','original','NP','H1N1','WESTERN AUSTRALIA',2001,14,18,'ETDGE'),(349,'A3DS70','original','NP','H1N1','WESTERN AUSTRALIA',2001,472,477,'TNPIVP'),(350,'A3DS70','original','NP','H1N1','WESTERN AUSTRALIA',2001,209,214,'GENGRK'),(351,'A3DSA3','original','NP','H1N1','ALBANY',1948,14,18,'ETDGE'),(352,'A3DSA3','original','NP','H1N1','ALBANY',1948,209,214,'GENGRK'),(353,'A3DSC5','original','NP','H1N1','ARIZONA',1978,14,18,'ETDGE'),(354,'A3DSC5','original','NP','H1N1','ARIZONA',1978,209,214,'GENGRK'),(355,'A3DSD6','original','NP','H1N1','ROMA',1949,14,18,'ETDGE'),(356,'A3DSD6','original','NP','H1N1','ROMA',1949,209,214,'GENGRK'),(357,'A4D6Z4','original','NP','H1N1','MEMPHIS',1983,14,18,'ETDGE'),(358,'A4D6Z4','original','NP','H1N1','MEMPHIS',1983,209,214,'GENGRK'),(359,'A4D705','original','NP','H1N1','MEMPHIS',1986,14,18,'ETDGE'),(360,'A4D705','original','NP','H1N1','MEMPHIS',1986,209,214,'GENGRK'),(361,'A4GBC2','original','NP','H1N1','MEMPHIS',2001,14,18,'ETDGE'),(362,'A4GBC2','original','NP','H1N1','MEMPHIS',2001,472,477,'TNPIVP'),(363,'A4GBC2','original','NP','H1N1','MEMPHIS',2001,209,214,'GENGRK'),(364,'A4GBH7','original','NP','H1N1','MARYLAND',1980,14,18,'ETDGE'),(365,'A4GBH7','original','NP','H1N1','MARYLAND',1980,209,214,'GENGRK'),(366,'A4GBI8','original','NP','H1N1','NEW ZEALAND',1983,14,18,'ETDGE'),(367,'A4GBI8','original','NP','H1N1','NEW ZEALAND',1983,209,214,'GENGRK'),(368,'A4GBU8','original','NP','H1N1','WESTERN AUSTRALIA',2001,14,18,'ETDGE'),(369,'A4GBU8','original','NP','H1N1','WESTERN AUSTRALIA',2001,472,477,'TNPIVP'),(370,'A4GBU8','original','NP','H1N1','WESTERN AUSTRALIA',2001,209,214,'GENGRK'),(371,'A4GBX0','original','NP','H1N1','MARTON',1943,14,18,'ETDGE'),(372,'A4GBX0','original','NP','H1N1','MARTON',1943,209,214,'GENGRK'),(373,'A4GCH9','original','NP','H1N1','CHILE',1983,14,18,'ETDGE'),(374,'A4GCH9','original','NP','H1N1','CHILE',1983,209,214,'GENGRK'),(375,'A4GCJ0','original','NP','H1N1','HENRY',1936,14,18,'ETDGE'),(376,'A4GCJ0','original','NP','H1N1','HENRY',1936,209,214,'GENGRK'),(377,'A4GCK1','original','NP','H1N1','INDIA',1980,14,18,'ETDGE'),(378,'A4GCK1','original','NP','H1N1','INDIA',1980,209,214,'GENGRK'),(379,'A4GCL2','original','NP','H1N1','IOWA',1943,14,18,'ETDGE'),(380,'A4GCL2','original','NP','H1N1','IOWA',1943,209,214,'GENGRK'),(381,'A4GCM3','original','NP','H1N1','PHILA',1935,14,18,'ETDGE'),(382,'A4GCM3','original','NP','H1N1','PHILA',1935,209,214,'GENGRK'),(383,'A4GCN4','original','NP','H1N1','SINGAPORE',1986,14,18,'ETDGE'),(384,'A4GCN4','original','NP','H1N1','SINGAPORE',1986,209,214,'GENGRK'),(385,'A4JZ98','original','NP','H1N1','TIENTSIN',1977,14,18,'ETDGE'),(386,'A4JZ98','original','NP','H1N1','TIENTSIN',1977,209,214,'GENGRK'),(387,'A4K125','original','NP','H1N1','CHRISTS HOSPITAL',1982,14,18,'ETDGE'),(388,'A4K125','original','NP','H1N1','CHRISTS HOSPITAL',1982,209,214,'GENGRK'),(389,'A4U6U5','original','NP','H1N1','ALBANY',1950,14,18,'ETDGE'),(390,'A4U6U5','original','NP','H1N1','ALBANY',1950,209,214,'GENGRK'),(391,'A4U6V6','original','NP','H1N1','HUSTON',1945,14,18,'ETDGE'),(392,'A4U6V6','original','NP','H1N1','HUSTON',1945,472,477,'TNPIVP'),(393,'A4U6V6','original','NP','H1N1','HUSTON',1945,209,214,'GENGRK'),(394,'A4U6W7','original','NP','H1N1','CALIFORNIA',1978,14,18,'ETDGE'),(395,'A4U6W7','original','NP','H1N1','CALIFORNIA',1978,472,477,'TNPIVP'),(396,'A4U6W7','original','NP','H1N1','CALIFORNIA',1978,209,214,'GENGRK'),(397,'A4U7B0','original','NP','H1N1','ALBANY',1951,14,18,'ETDGE'),(398,'A4U7B0','original','NP','H1N1','ALBANY',1951,209,214,'GENGRK'),(399,'A4Z3V8','original','NP','H1N1','ALBANY',1951,14,18,'ETDGE'),(400,'A4Z3V8','original','NP','H1N1','ALBANY',1951,209,214,'GENGRK'),(401,'A4Z3W9','original','NP','H1N1','USSR',1979,14,18,'ETDGE'),(402,'A4Z3W9','original','NP','H1N1','USSR',1979,472,477,'TNPIVP'),(403,'A4Z3W9','original','NP','H1N1','USSR',1979,209,214,'GENGRK'),(404,'A5GXD2','original','NP','H1N1','ALBANY',1951,14,18,'ETDGE'),(405,'A5GXD2','original','NP','H1N1','ALBANY',1951,209,214,'GENGRK'),(406,'A6M5K7','original','NP','H1N1','ALBANY',1951,14,18,'ETDGE'),(407,'A6M5K7','original','NP','H1N1','ALBANY',1951,209,214,'GENGRK'),(408,'A6M5U5','original','NP','H1N1','AUCKLAND',2000,14,18,'ETDGE'),(409,'A6M5U5','original','NP','H1N1','AUCKLAND',2000,472,477,'TNPIVP'),(410,'A6M5U5','original','NP','H1N1','AUCKLAND',2000,209,214,'GENGRK'),(411,'A6M7H2','original','NP','H1N1','AUCKLAND',2005,14,18,'ETDGE'),(412,'A6M7H2','original','NP','H1N1','AUCKLAND',2005,472,477,'TNPIVP'),(413,'A6M7H2','original','NP','H1N1','AUCKLAND',2005,209,214,'GENGRK'),(414,'A7J650','original','NP','H1N1','IOWA',2005,14,18,'ETGGE'),(415,'A7J650','original','NP','H1N1','IOWA',2005,472,477,'TSPIVP'),(416,'A7J650','original','NP','H1N1','IOWA',2005,35,38,'GIGK'),(417,'A7J650','original','NP','H1N1','IOWA',2005,209,214,'GENGRK'),(418,'A7R9K2','original','NP','H1N1','OHIO',1988,14,18,'ETGGE'),(419,'A7R9K2','original','NP','H1N1','OHIO',1988,472,477,'TNPIVP'),(420,'A7R9Z9','original','NP','H1N1','AUCKLAND',2000,14,18,'ETDGE'),(421,'A7R9Z9','original','NP','H1N1','AUCKLAND',2000,472,477,'TNPIVP'),(422,'A7R9Z9','original','NP','H1N1','AUCKLAND',2000,209,214,'GENGRK'),(423,'A8C3C7','original','NP','H1N1','TEXAS',2007,14,18,'ETDGE'),(424,'A8C3C7','original','NP','H1N1','TEXAS',2007,472,477,'TNPIVP'),(425,'A8C3C7','original','NP','H1N1','TEXAS',2007,209,214,'GENGRK'),(426,'A8C412','original','NP','H1N1','COLORADO',2007,14,18,'ETDGE'),(427,'A8C412','original','NP','H1N1','COLORADO',2007,472,477,'TNPIVP'),(428,'A8C412','original','NP','H1N1','COLORADO',2007,209,214,'GENGRK'),(429,'A8C474','original','NP','H1N1','KENTUCKY',2007,14,18,'ETDGE'),(430,'A8C474','original','NP','H1N1','KENTUCKY',2007,472,477,'TNPIVP'),(431,'A8C474','original','NP','H1N1','KENTUCKY',2007,209,214,'GENGRK'),(432,'A8C4K4','original','NP','H1N1','KENTUCKY',2007,14,18,'ETDGE'),(433,'A8C4K4','original','NP','H1N1','KENTUCKY',2007,472,477,'TNPIVP'),(434,'A8C4K4','original','NP','H1N1','KENTUCKY',2007,209,214,'GENGRK'),(435,'A8C4Y0','original','NP','H1N1','MISSISSIPPI',2007,14,18,'ETDGE'),(436,'A8C4Y0','original','NP','H1N1','MISSISSIPPI',2007,472,477,'TNPIVP'),(437,'A8C4Y0','original','NP','H1N1','MISSISSIPPI',2007,209,214,'GENGRK'),(438,'A8C6Q7','original','NP','H1N1','MISSISSIPPI',2007,14,18,'ETDGE'),(439,'A8C6Q7','original','NP','H1N1','MISSISSIPPI',2007,472,477,'TNPIVP'),(440,'A8C6Q7','original','NP','H1N1','MISSISSIPPI',2007,209,214,'GENGRK'),(441,'A8C6T8','original','NP','H1N1','VERMONT',2007,14,18,'ETDGE'),(442,'A8C6T8','original','NP','H1N1','VERMONT',2007,472,477,'TNPIVP'),(443,'A8C6T8','original','NP','H1N1','VERMONT',2007,209,214,'GENGRK'),(444,'A8C7F9','original','NP','H1N1','KENTUCKY',2007,14,18,'ETDGE'),(445,'A8C7F9','original','NP','H1N1','KENTUCKY',2007,472,477,'TNPIVP'),(446,'A8C7F9','original','NP','H1N1','KENTUCKY',2007,209,214,'GENGRK'),(447,'A8C8A1','original','NP','H1N1','WISCONSIN',1976,14,18,'ETGGE'),(448,'A8C8A1','original','NP','H1N1','WISCONSIN',1976,472,477,'TNPIVP'),(449,'A8C8N5','original','NP','H1N1','COLORADO',2007,14,18,'ETDGE'),(450,'A8C8N5','original','NP','H1N1','COLORADO',2007,472,477,'TNPIVP'),(451,'A8C8N5','original','NP','H1N1','COLORADO',2007,209,214,'GENGRK'),(452,'A8C8T2','original','NP','H1N1','TEXAS',2007,14,18,'ETDGE'),(453,'A8C8T2','original','NP','H1N1','TEXAS',2007,472,477,'TNPIVP'),(454,'A8C8T2','original','NP','H1N1','TEXAS',2007,209,214,'GESGRK'),(455,'A9C4L7','original','NP','H1N1','TEXAS',2007,14,18,'ETDGE'),(456,'A9C4L7','original','NP','H1N1','TEXAS',2007,472,477,'TNPIVP'),(457,'A9C4L7','original','NP','H1N1','TEXAS',2007,209,214,'GENGRK'),(458,'A9C5D1','original','NP','H1N1','CALIFORNIA',2007,14,18,'ETDGE'),(459,'A9C5D1','original','NP','H1N1','CALIFORNIA',2007,472,477,'TNPIVP'),(460,'A9C5D1','original','NP','H1N1','CALIFORNIA',2007,209,214,'GENGRK'),(461,'A9C5G4','original','NP','H1N1','TEXAS',2007,14,18,'ETDGE'),(462,'A9C5G4','original','NP','H1N1','TEXAS',2007,472,477,'TNPIVP'),(463,'A9C5G4','original','NP','H1N1','TEXAS',2007,209,214,'GENGRK'),(464,'A9C5I6','original','NP','H1N1','COLORADO',2007,14,18,'ETDGE'),(465,'A9C5I6','original','NP','H1N1','COLORADO',2007,472,477,'TNPIVP'),(466,'A9C5I6','original','NP','H1N1','COLORADO',2007,209,214,'GENGRK'),(467,'A9C5X9','original','NP','H1N1','VERMONT',2007,14,18,'ETDGE'),(468,'A9C5X9','original','NP','H1N1','VERMONT',2007,472,477,'TNPIVP'),(469,'A9C5X9','original','NP','H1N1','VERMONT',2007,209,214,'GENGRK'),(470,'A9C645','original','NP','H1N1','NEW YORK',2007,14,18,'ETDGE'),(471,'A9C645','original','NP','H1N1','NEW YORK',2007,472,477,'TNPIVP'),(472,'A9C645','original','NP','H1N1','NEW YORK',2007,209,214,'GENGRK'),(473,'A9C6M1','original','NP','H1N1','NORTH CAROLINA',2007,14,18,'ETDGE'),(474,'A9C6M1','original','NP','H1N1','NORTH CAROLINA',2007,472,477,'TNPIVP'),(475,'A9C6M1','original','NP','H1N1','NORTH CAROLINA',2007,209,214,'GENGRK'),(476,'A9C6U8','original','NP','H1N1','VIRGINIA',2007,14,18,'ETDGE'),(477,'A9C6U8','original','NP','H1N1','VIRGINIA',2007,472,477,'TNPIVP'),(478,'A9C6U8','original','NP','H1N1','VIRGINIA',2007,209,214,'GENGRK'),(479,'A9C703','original','NP','H1N1','OHIO',2007,14,18,'ETDGE'),(480,'A9C703','original','NP','H1N1','OHIO',2007,472,477,'TNPIVP'),(481,'A9C703','original','NP','H1N1','OHIO',2007,209,214,'GENGRK'),(482,'A9C7E6','original','NP','H1N1','TENNESSEE',2007,14,18,'ETDGE'),(483,'A9C7E6','original','NP','H1N1','TENNESSEE',2007,472,477,'TNPIVP'),(484,'A9C7E6','original','NP','H1N1','TENNESSEE',2007,209,214,'GENGRK'),(485,'A9C7Q6','original','NP','H1N1','OHIO',2007,14,18,'ETDGE'),(486,'A9C7Q6','original','NP','H1N1','OHIO',2007,472,477,'TNPIVP'),(487,'A9C7Q6','original','NP','H1N1','OHIO',2007,209,214,'GENGRK'),(488,'A9C7R7','original','NP','H1N1','NORTH CAROLINA',2006,14,18,'ETDGE'),(489,'A9C7R7','original','NP','H1N1','NORTH CAROLINA',2006,472,477,'TNPIVP'),(490,'A9C7R7','original','NP','H1N1','NORTH CAROLINA',2006,209,214,'GENGRK'),(491,'A9C8E7','original','NP','H1N1','FLORIDA',2007,14,18,'ETDGE'),(492,'A9C8E7','original','NP','H1N1','FLORIDA',2007,472,477,'TNPIVP'),(493,'A9C8E7','original','NP','H1N1','FLORIDA',2007,209,214,'GENGRK'),(494,'A9C8K2','original','NP','H1N1','CALIFORNIA',2007,14,18,'ETDGE'),(495,'A9C8K2','original','NP','H1N1','CALIFORNIA',2007,472,477,'TNPIVP'),(496,'A9C8K2','original','NP','H1N1','CALIFORNIA',2007,209,214,'GESGRK'),(497,'A9C8R8','original','NP','H1N1','OHIO',2007,14,18,'ETDGE'),(498,'A9C8R8','original','NP','H1N1','OHIO',2007,472,477,'TNPIVP'),(499,'A9C8R8','original','NP','H1N1','OHIO',2007,209,214,'GENGRK'),(500,'A9C8Y4','original','NP','H1N1','TENNESSEE',2007,14,18,'ETDGE'),(501,'A9C8Y4','original','NP','H1N1','TENNESSEE',2007,472,477,'TNPIVP'),(502,'A9C8Y4','original','NP','H1N1','TENNESSEE',2007,209,214,'GENGRK'),(503,'A9C8Y4','original','NP','H1N1','TENNESSEE',2007,393,397,'GGNTK'),(504,'A9C9C6','original','NP','H1N1','TEXAS',2007,14,18,'ETDGE'),(505,'A9C9C6','original','NP','H1N1','TEXAS',2007,472,477,'TNPIVP'),(506,'A9C9C6','original','NP','H1N1','TEXAS',2007,209,214,'GENGRK'),(507,'A9CAB7','original','NP','H1N1','ILLINOIS',2007,14,18,'ETDGE'),(508,'A9CAB7','original','NP','H1N1','ILLINOIS',2007,472,477,'TNPIVP'),(509,'A9CAB7','original','NP','H1N1','ILLINOIS',2007,209,214,'GENGRK'),(510,'A9CAI3','original','NP','H1N1','KANSAS',2007,14,18,'ETDGE'),(511,'A9CAI3','original','NP','H1N1','KANSAS',2007,472,477,'TKPIVP'),(512,'A9CAI3','original','NP','H1N1','KANSAS',2007,209,214,'GENGRK'),(513,'A9L7M4','original','NP','H1N1','OREGON',2007,14,18,'ETDGE'),(514,'A9L7M4','original','NP','H1N1','OREGON',2007,472,477,'TNPIVP'),(515,'A9L7M4','original','NP','H1N1','OREGON',2007,209,214,'GENGRK'),(516,'A9L7N5','original','NP','H1N1','VIRGINIA',2007,14,18,'ETDGE'),(517,'A9L7N5','original','NP','H1N1','VIRGINIA',2007,472,477,'TNPIVP'),(518,'A9L7N5','original','NP','H1N1','VIRGINIA',2007,209,214,'GENGRK'),(519,'A9L806','original','NP','H1N1','OHIO',2007,14,18,'ETDGE'),(520,'A9L806','original','NP','H1N1','OHIO',2007,472,477,'TNPIVP'),(521,'A9L806','original','NP','H1N1','OHIO',2007,209,214,'GENGRK'),(522,'A9L8D8','original','NP','H1N1','OHIO',2007,14,18,'ETDGE'),(523,'A9L8D8','original','NP','H1N1','OHIO',2007,472,477,'TNPIVP'),(524,'A9L8D8','original','NP','H1N1','OHIO',2007,209,214,'GENGRK'),(525,'A9L8P8','original','NP','H1N1','TENNESSEE',2007,14,18,'ETDGE'),(526,'A9L8P8','original','NP','H1N1','TENNESSEE',2007,472,477,'TNPIVP'),(527,'A9L8P8','original','NP','H1N1','TENNESSEE',2007,209,214,'GENGRK'),(528,'B0KVE2','original','NP','H1N1','CALIFORNIA',1978,14,18,'ETDGE'),(529,'B0KVE2','original','NP','H1N1','CALIFORNIA',1978,472,477,'TNPIVP'),(530,'B0KVE2','original','NP','H1N1','CALIFORNIA',1978,209,214,'GENGRK'),(531,'B2Y051','original','NP','H1N1','WILSON-SMITH',1933,14,18,'ETDGE'),(532,'B2Y051','original','NP','H1N1','WILSON-SMITH',1933,400,403,'RASS'),(533,'B2Y051','original','NP','H1N1','WILSON-SMITH',1933,472,477,'TSPIVP'),(534,'B4UNV6','original','NP','H1N1','OREGON',2007,14,18,'ETDGE'),(535,'B4UNV6','original','NP','H1N1','OREGON',2007,472,477,'TNPIVP'),(536,'B4UNV6','original','NP','H1N1','OREGON',2007,209,214,'GENGRK'),(537,'B4UPD9','original','NP','H1N1','TEXAS',1991,14,18,'ETDGE'),(538,'B4UPD9','original','NP','H1N1','TEXAS',1991,472,477,'TNPIVP'),(539,'B4UPD9','original','NP','H1N1','TEXAS',1991,209,214,'GENGRK'),(540,'B4UPG1','original','NP','H1N1','BEIJING',1995,14,18,'ETDGE'),(541,'B4UPG1','original','NP','H1N1','BEIJING',1995,292,295,'GKEG'),(542,'B4UPG1','original','NP','H1N1','BEIJING',1995,472,477,'TNPIVP'),(543,'B4UPG1','original','NP','H1N1','BEIJING',1995,209,214,'GENGRK'),(544,'B6A787','original','NP','H1N1','ST. PETERSBURG',2006,14,18,'ETDGE'),(545,'B6A787','original','NP','H1N1','ST. PETERSBURG',2006,472,477,'TNPIVP'),(546,'B6A787','original','NP','H1N1','ST. PETERSBURG',2006,209,214,'GENGRK'),(547,'B7NZ46','original','NP','H1N1','SIENA',1989,14,18,'ETDGE'),(548,'B7NZ46','original','NP','H1N1','SIENA',1989,209,214,'GENGRK'),(549,'B7U7K2','original','NP','H1N1','ENGLAND',2006,14,18,'ETDGE'),(550,'B7U7K2','original','NP','H1N1','ENGLAND',2006,472,477,'TNPIVP'),(551,'B7U7K2','original','NP','H1N1','ENGLAND',2006,209,214,'GENGRK'),(552,'B7U7L9','original','NP','H1N1','ENGLAND',2006,14,18,'ETDGE'),(553,'B7U7L9','original','NP','H1N1','ENGLAND',2006,472,477,'TNPIVP'),(554,'B7U7L9','original','NP','H1N1','ENGLAND',2006,320,325,'ENPSHK'),(555,'B7U7L9','original','NP','H1N1','ENGLAND',2006,322,325,'PSHK'),(556,'B7U7L9','original','NP','H1N1','ENGLAND',2006,209,214,'GENGRK'),(557,'B8K0U4','original','NP','H1N1','SIENA',1989,14,18,'ETDGE'),(558,'B8K0U4','original','NP','H1N1','SIENA',1989,209,214,'GENGRK'),(559,'C0M1I9','original','NP','H1N1','NYIREGYHAZA',2007,14,18,'ETDGE'),(560,'C0M1I9','original','NP','H1N1','NYIREGYHAZA',2007,472,477,'TNPIVP'),(561,'C0M1I9','original','NP','H1N1','NYIREGYHAZA',2007,209,214,'GENGRK'),(562,'C0RSN8','original','NP','H1N1','WASHINGTON',2008,14,18,'ETDGE'),(563,'C0RSN8','original','NP','H1N1','WASHINGTON',2008,472,477,'TNPIVP'),(564,'C0RSN8','original','NP','H1N1','WASHINGTON',2008,209,214,'GENGRK'),(565,'C0RSP9','original','NP','H1N1','JAPAN',2008,14,18,'ETDGE'),(566,'C0RSP9','original','NP','H1N1','JAPAN',2008,472,477,'TNPIVP'),(567,'C0RSP9','original','NP','H1N1','JAPAN',2008,209,214,'GENGRK'),(568,'C3PQ39','original','NP','H1N1','FLORIDA',2008,14,18,'ETDGE'),(569,'C3PQ39','original','NP','H1N1','FLORIDA',2008,472,477,'TNPIVP'),(570,'C3PQ39','original','NP','H1N1','FLORIDA',2008,209,214,'GENGRK'),(571,'C3PSK7','original','NP','H1N1','MANAGUA',2008,14,18,'ETDGE'),(572,'C3PSK7','original','NP','H1N1','MANAGUA',2008,472,477,'TNPIVP'),(573,'C3PSK7','original','NP','H1N1','MANAGUA',2008,209,214,'GENGRK'),(574,'C3PSL8','original','NP','H1N1','MANAGUA',2008,14,18,'ETDGE'),(575,'C3PSL8','original','NP','H1N1','MANAGUA',2008,472,477,'TNPIVP'),(576,'C3PSL8','original','NP','H1N1','MANAGUA',2008,209,214,'GENGRK'),(577,'C3W5S2','original','NP','H1N1','CALIFORNIA',2009,14,18,'ETGGE'),(578,'C3W5S2','original','NP','H1N1','CALIFORNIA',2009,472,477,'TNPIVP'),(579,'C3W621','original','NP','H1N1','CALIFORNIA',2009,14,18,'ETGGE'),(580,'C3W621','original','NP','H1N1','CALIFORNIA',2009,472,477,'TNPIVP'),(581,'C3W6D7','original','NP','H1N1','CALIFORNIA',2009,14,18,'ETGGE'),(582,'C3W6D7','original','NP','H1N1','CALIFORNIA',2009,472,477,'TNPIVP'),(583,'C3W6H6','original','NP','H1N1','OHIO',2009,14,18,'ETGGE'),(584,'C3W6H6','original','NP','H1N1','OHIO',2009,472,477,'TNPIVP'),(585,'C4AL47','original','NP','H1N1','SOUTH CAROLINA',2009,14,18,'ETGGE'),(586,'C4AL47','original','NP','H1N1','SOUTH CAROLINA',2009,472,477,'TNPIVP'),(587,'C4AL57','original','NP','H1N1','KANSAS',2009,14,18,'ETGGE'),(588,'C4AL57','original','NP','H1N1','KANSAS',2009,472,477,'TNPIVP'),(589,'C4AL61','original','NP','H1N1','ARIZONA',2009,14,18,'ETGGE'),(590,'C4AL61','original','NP','H1N1','ARIZONA',2009,472,477,'TNPIVP'),(591,'C4AL97','original','NP','H1N1','INDIANA',2009,14,18,'ETGGE'),(592,'C4AL97','original','NP','H1N1','INDIANA',2009,472,477,'TNPIVP'),(593,'C4ALA4','original','NP','H1N1','OHIO',2009,14,18,'ETGGE'),(594,'C4ALA4','original','NP','H1N1','OHIO',2009,472,477,'TNPIVP'),(595,'C4ALC6','original','NP','H1N1','COLORADO',2009,14,18,'ETGGE'),(596,'C4ALC6','original','NP','H1N1','COLORADO',2009,472,477,'TNPIVP'),(597,'C4ALG9','original','NP','H1N1','TEXAS',2009,14,18,'ETDGE'),(598,'C4ALG9','original','NP','H1N1','TEXAS',2009,472,477,'TNPIVP'),(599,'C4LN88','original','NP','H1N1','MARYLAND',1991,14,18,'ETGGE'),(600,'C4LN88','original','NP','H1N1','MARYLAND',1991,472,477,'TNPIVP'),(601,'C4LNC5','original','NP','H1N1','NEW JERSEY',1976,14,18,'ETGGE'),(602,'C4LNC5','original','NP','H1N1','NEW JERSEY',1976,472,477,'TNPIVP'),(603,'C4LNZ2','original','NP','H1N1','TAIWAN',2002,14,18,'ETDGE'),(604,'C4LNZ2','original','NP','H1N1','TAIWAN',2002,472,477,'TNPIVP'),(605,'C4LNZ2','original','NP','H1N1','TAIWAN',2002,209,214,'GENGRK'),(606,'C4LP36','original','NP','H1N1','MANAGUA',2008,14,18,'ETDGE'),(607,'C4LP36','original','NP','H1N1','MANAGUA',2008,472,477,'TNPIVP'),(608,'C4LP36','original','NP','H1N1','MANAGUA',2008,209,214,'GENGRK'),(609,'C4LPA2','original','NP','H1N1','MANAGUA',2008,14,18,'ETDGE'),(610,'C4LPA2','original','NP','H1N1','MANAGUA',2008,472,477,'TNPIVP'),(611,'C4LPA2','original','NP','H1N1','MANAGUA',2008,209,214,'GENGRK'),(612,'C4LPB3','original','NP','H1N1','MANAGUA',2008,14,18,'ETDGE'),(613,'C4LPB3','original','NP','H1N1','MANAGUA',2008,472,477,'TNPIVP'),(614,'C4LPB3','original','NP','H1N1','MANAGUA',2008,209,214,'GENGRK'),(615,'C4LPC4','original','NP','H1N1','MANAGUA',2008,14,18,'ETDGE'),(616,'C4LPC4','original','NP','H1N1','MANAGUA',2008,472,477,'TNPIVP'),(617,'C4LPC4','original','NP','H1N1','MANAGUA',2008,209,214,'GENGRK'),(618,'C4LPD5','original','NP','H1N1','MANAGUA',2008,14,18,'ETDGE'),(619,'C4LPD5','original','NP','H1N1','MANAGUA',2008,472,477,'TNPIVP'),(620,'C4LPD5','original','NP','H1N1','MANAGUA',2008,209,214,'GENGRK'),(621,'C4LR20','original','NP','H1N1','NEW YORK',2009,14,18,'ETGGE'),(622,'C4LR20','original','NP','H1N1','NEW YORK',2009,472,477,'TNPIVP'),(623,'C4LRZ2','original','NP','H1N1','NEW YORK',2009,14,18,'ETGGE'),(624,'C4LRZ2','original','NP','H1N1','NEW YORK',2009,472,477,'TNPIVP'),(625,'C4RSR4','original','NP','H1N1','MEXICO',2009,14,18,'ETGGE'),(626,'C4RSR4','original','NP','H1N1','MEXICO',2009,472,477,'TNPIVP'),(627,'C4RSS5','original','NP','H1N1','MEXICO',2009,14,18,'ETGGE'),(628,'C4RSS5','original','NP','H1N1','MEXICO',2009,472,477,'TNPIVP'),(629,'C4RSU8','original','NP','H1N1','MEXICO',2009,14,18,'ETGGE'),(630,'C4RSU8','original','NP','H1N1','MEXICO',2009,472,477,'TNPIVP'),(631,'C4RSU8','original','NP','H1N1','MEXICO',2009,101,103,'GGK'),(632,'C4RSV5','original','NP','H1N1','MEXICO',2009,14,18,'ETGGE'),(633,'C4RSV5','original','NP','H1N1','MEXICO',2009,472,477,'TNPIVP'),(634,'C4RTB8','original','NP','H1N1','NEW HAMPSHIRE',2009,14,18,'ETGGE'),(635,'C4RTB8','original','NP','H1N1','NEW HAMPSHIRE',2009,472,477,'TNPIVP'),(636,'C4RU50','original','NP','H1N1','NONTHABURI',2009,14,18,'ETGGE'),(637,'C4RU50','original','NP','H1N1','NONTHABURI',2009,472,477,'TNPIVP'),(638,'C4RUB4','original','NP','H1N1','NARITA',2009,14,18,'ETGGE'),(639,'C4RUB4','original','NP','H1N1','NARITA',2009,472,477,'TNPIVP'),(640,'C4RUK0','original','NP','H1N1','GEORGIA',2009,14,18,'ETXGE'),(641,'C4RUK0','original','NP','H1N1','GEORGIA',2009,472,477,'TNPIVP'),(642,'C4RV16','original','NP','H1N1','OKLAHOMA',2009,14,18,'ETGGE'),(643,'C4RV16','original','NP','H1N1','OKLAHOMA',2009,472,477,'TNPIVP'),(644,'C5E5N0','original','NP','H1N1','NEW YORK',2009,14,18,'ETGGE'),(645,'C5E5N0','original','NP','H1N1','NEW YORK',2009,472,477,'TNPIVP'),(646,'C5E6U4','original','NP','H1N1','NEW YORK',2009,14,18,'ETGGE'),(647,'C5E6U4','original','NP','H1N1','NEW YORK',2009,472,477,'TNPIVP'),(648,'C5E727','original','NP','H1N1','NEW YORK',2009,14,18,'ETGGE'),(649,'C5E727','original','NP','H1N1','NEW YORK',2009,472,477,'TNPIVP'),(650,'C5MQM2','original','NP','H1N1','CANADA-NS',2009,14,18,'ETGGE'),(651,'C5MQM2','original','NP','H1N1','CANADA-NS',2009,472,477,'TNPIVP'),(652,'C5MUP3','original','NP','H1N1','MISSOURI',2009,14,18,'ETGGE'),(653,'C5MUP3','original','NP','H1N1','MISSOURI',2009,472,477,'TNPIVP'),(654,'C5MUQ8','original','NP','H1N1','NEW YORK',2009,14,18,'ETGGE'),(655,'C5MUQ8','original','NP','H1N1','NEW YORK',2009,472,477,'TNPIVP'),(656,'C5MUT7','original','NP','H1N1','TEXAS',2009,86,91,'GKAPKK'),(657,'C5MUT7','original','NP','H1N1','TEXAS',2009,14,18,'ETGGE'),(658,'C5MUT7','original','NP','H1N1','TEXAS',2009,472,477,'TNPIVP'),(659,'C5MUT7','original','NP','H1N1','TEXAS',2009,87,91,'KAPKK'),(660,'C5MUY0','original','NP','H1N1','SOUTH DAKOTA',2009,14,18,'ETGGE'),(661,'C5MUY0','original','NP','H1N1','SOUTH DAKOTA',2009,472,477,'TNPIVP'),(662,'C5MUZ2','original','NP','H1N1','NEW YORK',2009,14,18,'ETGGE'),(663,'C5MUZ2','original','NP','H1N1','NEW YORK',2009,472,477,'TNPIVP'),(664,'C5MVC8','original','NP','H1N1','ZHEJIANG',2009,14,18,'ETGGE'),(665,'C5MVC8','original','NP','H1N1','ZHEJIANG',2009,472,477,'TNPIVP'),(666,'C6EM77','original','NP','H1N1','NEW YORK',2009,14,18,'ETGGE'),(667,'C6EM77','original','NP','H1N1','NEW YORK',2009,472,477,'TNPIVP'),(668,'C6KNL0','original','NP','H1N1','FUKUOKA-C',2009,14,18,'ETGGE'),(669,'C6KNL0','original','NP','H1N1','FUKUOKA-C',2009,472,477,'TNPIVP'),(670,'C6KNN2','original','NP','H1N1','MEXICO',2009,14,18,'ETGGE'),(671,'C6KNN2','original','NP','H1N1','MEXICO',2009,472,477,'TNPIVP'),(672,'C6KNZ5','original','NP','H1N1','WASHINGTON',2009,14,18,'ETGGE'),(673,'C6KNZ5','original','NP','H1N1','WASHINGTON',2009,472,477,'TNPIVP'),(674,'C6KPG3','original','NP','H1N1','FINLAND',2009,14,18,'ETGGE'),(675,'C6KPG3','original','NP','H1N1','FINLAND',2009,472,477,'TNPIVP'),(676,'C6KPT5','original','NP','H1N1','NEW YORK',2009,14,18,'ETGGE'),(677,'C6KPT5','original','NP','H1N1','NEW YORK',2009,472,477,'TNPIVP'),(678,'C6KPV8','original','NP','H1N1','KENTUCKY',2009,14,18,'ETGGE'),(679,'C6KPV8','original','NP','H1N1','KENTUCKY',2009,472,477,'TNPIVP'),(680,'C6KQ26','original','NP','H1N1','WASHINGTON',2009,14,18,'ETGGE'),(681,'C6KQ26','original','NP','H1N1','WASHINGTON',2009,472,477,'TNPIVP'),(682,'C6Y9B4','original','NP','H1N1','MANAGUA',2008,14,18,'ETDGE'),(683,'C6Y9B4','original','NP','H1N1','MANAGUA',2008,472,477,'TNPIVP'),(684,'C6Y9B4','original','NP','H1N1','MANAGUA',2008,209,214,'GENGRK'),(685,'C6YAI8','original','NP','H1N1','NEW YORK',2009,14,18,'ETGGE'),(686,'C6YAI8','original','NP','H1N1','NEW YORK',2009,472,477,'TNPIVP'),(687,'C6YAP8','original','NP','H1N1','NEW YORK',2009,14,18,'ETGGE'),(688,'C6YAP8','original','NP','H1N1','NEW YORK',2009,472,477,'TNPIVP'),(689,'C7FH20','original','NP','H1N1','OHIO',2009,14,18,'ETGGE'),(690,'C7FH20','original','NP','H1N1','OHIO',2009,472,477,'TNPIVP'),(691,'C7FH61','original','NP','H1N1','NEW YORK',2009,14,18,'ETGGE'),(692,'C7FH61','original','NP','H1N1','NEW YORK',2009,472,477,'TNPIVP'),(693,'C7FLY4','original','NP','H1N1','VALENCIA',2009,14,18,'ETGGE'),(694,'C7FLY4','original','NP','H1N1','VALENCIA',2009,472,477,'TNPIVP'),(695,'C7FMD0','original','NP','H1N1','MEXICO',2009,14,18,'ETGGE'),(696,'C7FMD0','original','NP','H1N1','MEXICO',2009,472,477,'TNPIVP'),(697,'C7FNT6','original','NP','H1N1','MEXICO',2009,14,18,'ETGGE'),(698,'C7FNT6','original','NP','H1N1','MEXICO',2009,472,477,'TNPIVP'),(699,'C7FNU0','original','NP','H1N1','CANADA-QC',2009,14,18,'ETGGE'),(700,'C7FNU0','original','NP','H1N1','CANADA-QC',2009,472,477,'TNPIVP'),(701,'C7FNU2','original','NP','H1N1','CANADA-SK',2009,14,18,'ETGGE'),(702,'C7FNU2','original','NP','H1N1','CANADA-SK',2009,472,477,'TNPIVP'),(703,'C7FQL5','original','NP','H1N1','TEXAS',2009,14,18,'ETGGE'),(704,'C7FQL5','original','NP','H1N1','TEXAS',2009,472,477,'TNPIVP'),(705,'C7FQM5','original','NP','H1N1','NEVADA',2009,14,18,'ETGGE'),(706,'C7FQM5','original','NP','H1N1','NEVADA',2009,472,477,'TNPIVP'),(707,'C7FQR7','original','NP','H1N1','HUNAN',2009,14,18,'ETGGE'),(708,'C7FQR7','original','NP','H1N1','HUNAN',2009,89,92,'PRKT'),(709,'C7FQR7','original','NP','H1N1','HUNAN',2009,472,477,'TNPIVP'),(710,'C7FQU0','original','NP','H1N1','CATALONIA',2009,14,18,'ETGGE'),(711,'C7FQU0','original','NP','H1N1','CATALONIA',2009,472,477,'TNPIVP'),(712,'C7FQU0','original','NP','H1N1','CATALONIA',2009,35,38,'GIGK'),(713,'C7RWT6','original','NP','H1N1','NEW JERSEY',1976,14,18,'ETGGE'),(714,'C7RWT6','original','NP','H1N1','NEW JERSEY',1976,472,477,'TNPIVP'),(715,'C7RXZ1','original','NP','H1N1','BOSTON',2008,14,18,'ETDGE'),(716,'C7RXZ1','original','NP','H1N1','BOSTON',2008,472,477,'TNPIVP'),(717,'C7RXZ1','original','NP','H1N1','BOSTON',2008,209,214,'GENGRK'),(718,'C7RZF8','original','NP','H1N1','NEW YORK',2009,14,18,'ETSGE'),(719,'C7RZF8','original','NP','H1N1','NEW YORK',2009,472,477,'TNPIVP'),(720,'C7S1W4','original','NP','H1N1','UNITED KINGDOM',1933,14,18,'ETDGE'),(721,'C7S1W4','original','NP','H1N1','UNITED KINGDOM',1933,400,403,'RASS'),(722,'C7S1Y6','original','NP','H1N1','MELBOURNE',1946,14,18,'ETDGE'),(723,'C7S1Y6','original','NP','H1N1','MELBOURNE',1946,209,214,'GENGRK'),(724,'C7S1Z7','original','NP','H1N1','FORT MONMOUTH',1947,14,18,'ETDGE'),(725,'C7S1Z7','original','NP','H1N1','FORT MONMOUTH',1947,209,214,'GENGRK'),(726,'C7S296','original','NP','H1N1','SIENA',1987,14,18,'ETDGE'),(727,'C7S296','original','NP','H1N1','SIENA',1987,209,214,'GENGRK'),(728,'C8CTV6','original','NP','H1N1','IRKUTSK',2009,14,18,'ETGGE'),(729,'C8CTV6','original','NP','H1N1','IRKUTSK',2009,472,477,'TNPIVP'),(730,'C8CTX6','original','NP','H1N1','SHANGHAI',2009,14,18,'ETDGE'),(731,'C8CTX6','original','NP','H1N1','SHANGHAI',2009,472,477,'TNPIVP'),(732,'C8CTX6','original','NP','H1N1','SHANGHAI',2009,209,214,'GENGRK'),(733,'C8XL15','original','NP','H1N1','TORONTO',2009,14,18,'ETGGE'),(734,'C8XL15','original','NP','H1N1','TORONTO',2009,472,477,'TNPIVP'),(735,'C8XL65','original','NP','H1N1','TORONTO',2009,14,18,'ETGGE'),(736,'C8XL65','original','NP','H1N1','TORONTO',2009,472,477,'TNPIVP'),(737,'C8XM61','original','NP','H1N1','WISCONSIN',2009,14,18,'ETGGE'),(738,'C8XM61','original','NP','H1N1','WISCONSIN',2009,472,477,'TNPIVP'),(739,'C8XNC1','original','NP','H1N1','WISCONSIN',2009,14,18,'ETGGE'),(740,'C8XNC1','original','NP','H1N1','WISCONSIN',2009,472,477,'TNPIVP'),(741,'C8XNZ0','original','NP','H1N1','NEW YORK',2009,14,18,'ETGGE'),(742,'C8XNZ0','original','NP','H1N1','NEW YORK',2009,472,477,'TNPIVP'),(743,'C9EKJ0','original','NP','H1N1','WASHINGTON',2009,14,18,'ETXGE'),(744,'C9EKJ0','original','NP','H1N1','WASHINGTON',2009,472,477,'TNPIVP'),(745,'C9EKL3','original','NP','H1N1','WASHINGTON',2009,14,18,'ETGGE'),(746,'C9EKL3','original','NP','H1N1','WASHINGTON',2009,472,477,'TNPIVP'),(747,'C9S3T7','original','NP','H1N1','SINGAPORE',2005,14,18,'ETDGE'),(748,'C9S3T7','original','NP','H1N1','SINGAPORE',2005,472,477,'TNPIVP'),(749,'C9S3T7','original','NP','H1N1','SINGAPORE',2005,209,214,'GENGRK'),(750,'C9S3T8','original','NP','H1N1','SINGAPORE',2006,14,18,'ETDGE'),(751,'C9S3T8','original','NP','H1N1','SINGAPORE',2006,472,477,'TNPIVP'),(752,'C9S3T8','original','NP','H1N1','SINGAPORE',2006,209,214,'GENGRK'),(753,'C9S3T9','original','NP','H1N1','SINGAPORE',2006,14,18,'ETDGE'),(754,'C9S3T9','original','NP','H1N1','SINGAPORE',2006,472,477,'TNPIVP'),(755,'C9S3T9','original','NP','H1N1','SINGAPORE',2006,209,214,'GENGRK'),(756,'C9S3U1','original','NP','H1N1','WELLINGTON',2006,14,18,'ETDGE'),(757,'C9S3U1','original','NP','H1N1','WELLINGTON',2006,472,477,'TNPIVP'),(758,'C9S3U1','original','NP','H1N1','WELLINGTON',2006,209,214,'GENGRK'),(759,'C9S3U6','original','NP','H1N1','BRISBANE',2007,14,18,'ETDGE'),(760,'C9S3U6','original','NP','H1N1','BRISBANE',2007,472,477,'TNPIVP'),(761,'C9S3U6','original','NP','H1N1','BRISBANE',2007,209,214,'GENGRK'),(762,'C9S3V2','original','NP','H1N1','TAIWAN',1986,14,18,'ETDGE'),(763,'C9S3V2','original','NP','H1N1','TAIWAN',1986,209,214,'GENGRK'),(764,'D0MMZ9','original','NP','H1N1','SINGAPORE',2009,14,18,'ETGGE'),(765,'D0MMZ9','original','NP','H1N1','SINGAPORE',2009,472,477,'TNPIVP'),(766,'D0MNX8','original','NP','H1N1','SINGAPORE',2009,14,18,'ETGGE'),(767,'D0MNX8','original','NP','H1N1','SINGAPORE',2009,472,477,'TNPIVP'),(768,'D0MNY8','original','NP','H1N1','SINGAPORE',2009,14,18,'ETGGE'),(769,'D0MNY8','original','NP','H1N1','SINGAPORE',2009,472,477,'TNPIVP'),(770,'D0MP38','original','NP','H1N1','SINGAPORE',2009,14,18,'ETGGE'),(771,'D0MP38','original','NP','H1N1','SINGAPORE',2009,472,477,'TNPIVP'),(772,'D0MPA8','original','NP','H1N1','SINGAPORE',2009,14,18,'ETGGE'),(773,'D0MPA8','original','NP','H1N1','SINGAPORE',2009,472,477,'TNPIVP'),(774,'D0MPF8','original','NP','H1N1','SINGAPORE',2009,14,18,'ETGGE'),(775,'D0MPF8','original','NP','H1N1','SINGAPORE',2009,472,477,'TNPIVP'),(776,'D0MPK8','original','NP','H1N1','SINGAPORE',2009,14,18,'ETGGE'),(777,'D0MPK8','original','NP','H1N1','SINGAPORE',2009,472,477,'TNPIVP'),(778,'D0MPL8','original','NP','H1N1','SINGAPORE',2009,14,18,'ETGGE'),(779,'D0MPL8','original','NP','H1N1','SINGAPORE',2009,472,477,'TNPIVP'),(780,'D0MPQ9','original','NP','H1N1','SINGAPORE',2009,14,18,'ETGGE'),(781,'D0MPQ9','original','NP','H1N1','SINGAPORE',2009,472,477,'TNPIVP'),(782,'D0MPT9','original','NP','H1N1','SINGAPORE',2009,14,18,'ETGGE'),(783,'D0MPT9','original','NP','H1N1','SINGAPORE',2009,472,477,'TNPIVP'),(784,'D0VVM0','original','NP','H1N1','HIROSHIMA',2009,14,18,'ETGGE'),(785,'D0VVM0','original','NP','H1N1','HIROSHIMA',2009,472,477,'TNPIVP'),(786,'D0VVN9','original','NP','H1N1','SHIZUOKA',2009,14,18,'ETGGE'),(787,'D0VVN9','original','NP','H1N1','SHIZUOKA',2009,472,477,'TNPIVP'),(788,'D1CJI7','original','NP','H1N1','CHERRY POINT',2009,14,18,'ETGGE'),(789,'D1CJI7','original','NP','H1N1','CHERRY POINT',2009,472,477,'TNPIVP'),(790,'D1CK27','original','NP','H1N1','MEXICO CITY',2009,14,18,'ETGGE'),(791,'D1CK27','original','NP','H1N1','MEXICO CITY',2009,472,477,'TNPIVP'),(792,'D1CKK8','original','NP','H1N1','MEXICO CITY',2009,14,18,'ETGGE'),(793,'D1CKK8','original','NP','H1N1','MEXICO CITY',2009,472,477,'TNPIVP'),(794,'D1CKN8','original','NP','H1N1','MEXICO CITY',2009,14,18,'ETGGE'),(795,'D1CKN8','original','NP','H1N1','MEXICO CITY',2009,472,477,'TNPIVP'),(796,'D1CLF3','original','NP','H1N1','NEW YORK',2009,14,18,'ETDGE'),(797,'D1CLF3','original','NP','H1N1','NEW YORK',2009,472,477,'TNPIVP'),(798,'D1CLF3','original','NP','H1N1','NEW YORK',2009,209,214,'GENGRK'),(799,'D1CML0','original','NP','H1N1','NEW YORK',2009,14,18,'ETDGE'),(800,'D1CML0','original','NP','H1N1','NEW YORK',2009,472,477,'TNPIVP'),(801,'D1CML0','original','NP','H1N1','NEW YORK',2009,209,214,'GENGRK'),(802,'D1CPW2','original','NP','H1N1','WISCONSIN',2009,14,18,'ETGGE'),(803,'D1CPW2','original','NP','H1N1','WISCONSIN',2009,472,477,'TNPIVP'),(804,'D1CPX2','original','NP','H1N1','WISCONSIN',2009,14,18,'ETGGE'),(805,'D1CPX2','original','NP','H1N1','WISCONSIN',2009,472,477,'TNPIVP'),(806,'D1CQ12','original','NP','H1N1','WISCONSIN',2009,14,18,'ETGGE'),(807,'D1CQ12','original','NP','H1N1','WISCONSIN',2009,472,477,'TNPIVP'),(808,'D1CRE2','original','NP','H1N1','TEXAS',2009,14,18,'ETGGE'),(809,'D1CRE2','original','NP','H1N1','TEXAS',2009,472,477,'TNPIVP'),(810,'D2C959','original','NP','H1N1','WISCONSIN',2009,14,18,'ETDGE'),(811,'D2C959','original','NP','H1N1','WISCONSIN',2009,472,477,'TNPIVP'),(812,'D2C9G9','original','NP','H1N1','TEXAS',2009,14,18,'ETGGE'),(813,'D2C9G9','original','NP','H1N1','TEXAS',2009,472,477,'TNPIVP'),(814,'D2C9N9','original','NP','H1N1','TEXAS',2009,14,18,'ETGGE'),(815,'D2C9N9','original','NP','H1N1','TEXAS',2009,472,477,'TNPIVP'),(816,'D2C9P9','original','NP','H1N1','TEXAS',2009,14,18,'ETGGE'),(817,'D2C9P9','original','NP','H1N1','TEXAS',2009,472,477,'TNPIVP'),(818,'D2C9Q9','original','NP','H1N1','TEXAS',2009,14,18,'ETGGE'),(819,'D2C9Q9','original','NP','H1N1','TEXAS',2009,472,477,'TNPIVP'),(820,'D2C9V9','original','NP','H1N1','TEXAS',2009,472,477,'TNPIVP'),(821,'D2CA40','original','NP','H1N1','TEXAS',2009,14,18,'ETGGE'),(822,'D2CA40','original','NP','H1N1','TEXAS',2009,472,477,'TNPIVP'),(823,'D2CAD0','original','NP','H1N1','TEXAS',2009,14,18,'ETGGE'),(824,'D2CAD0','original','NP','H1N1','TEXAS',2009,472,477,'TNPIVP'),(825,'D2CAK0','original','NP','H1N1','TEXAS',2009,14,18,'ETGGE'),(826,'D2CAK0','original','NP','H1N1','TEXAS',2009,472,477,'TNPIVP'),(827,'D2CAL0','original','NP','H1N1','TEXAS',2009,14,18,'ETGGE'),(828,'D2CAL0','original','NP','H1N1','TEXAS',2009,472,477,'TNPIVP'),(829,'D2CB70','original','NP','H1N1','TEXAS',2009,14,18,'ETGGE'),(830,'D2CB70','original','NP','H1N1','TEXAS',2009,472,477,'TNPIVP'),(831,'D2CBH0','original','NP','H1N1','TEXAS',2009,14,18,'ETGGE'),(832,'D2CBH0','original','NP','H1N1','TEXAS',2009,472,477,'TNPIVP'),(833,'D2CBM0','original','NP','H1N1','TEXAS',2009,14,18,'ETGGE'),(834,'D2CBM0','original','NP','H1N1','TEXAS',2009,472,477,'TNPIVP'),(835,'D2CBT0','original','NP','H1N1','TEXAS',2009,14,18,'ETGGE'),(836,'D2CBT0','original','NP','H1N1','TEXAS',2009,472,477,'TNPIVP'),(837,'D2CBU0','original','NP','H1N1','TEXAS',2009,14,18,'ETGGE'),(838,'D2CBU0','original','NP','H1N1','TEXAS',2009,472,477,'TTPIVP'),(839,'D2CCF0','original','NP','H1N1','HOUSTON',2009,14,18,'ETGGE'),(840,'D2CCF0','original','NP','H1N1','HOUSTON',2009,472,477,'TNPIVP'),(841,'D2CDN1','original','NP','H1N1','TAIWAN',2009,14,18,'ETGGE'),(842,'D2CDN1','original','NP','H1N1','TAIWAN',2009,472,477,'TNPIVP'),(843,'D2CEG3','original','NP','H1N1','RUSSIA',2009,14,18,'ETGGE'),(844,'D2CEG3','original','NP','H1N1','RUSSIA',2009,472,477,'TNPIVP'),(845,'D2E5J6','original','NP','H1N1','THAILAND',2006,14,18,'ETDGE'),(846,'D2E5J6','original','NP','H1N1','THAILAND',2006,472,477,'TNPIVP'),(847,'D2E5J6','original','NP','H1N1','THAILAND',2006,209,214,'GENGRK'),(848,'D2JGW2','original','NP','H1N1','THAILAND',2009,14,18,'ETDGE'),(849,'D2JGW2','original','NP','H1N1','THAILAND',2009,472,477,'TNPIVP'),(850,'D2JGW2','original','NP','H1N1','THAILAND',2009,209,214,'GENGRK'),(851,'D2KRK4','original','NP','H1N1','SALEKHARD',2009,14,18,'ETGGE'),(852,'D2KRK4','original','NP','H1N1','SALEKHARD',2009,472,477,'TNPIVP'),(853,'D3G2Y3','original','NP','H1N1','NAGASAKI',2008,14,18,'ETDGE'),(854,'D3G2Y3','original','NP','H1N1','NAGASAKI',2008,472,477,'TNPIVP'),(855,'D3G2Y3','original','NP','H1N1','NAGASAKI',2008,209,214,'GENGRK'),(856,'D3G393','original','NP','H1N1','YOKOHAMA',2008,14,18,'ETDGE'),(857,'D3G393','original','NP','H1N1','YOKOHAMA',2008,472,477,'TNPIVP'),(858,'D3G393','original','NP','H1N1','YOKOHAMA',2008,209,214,'GENGRK'),(859,'D3G4A9','original','NP','H1N1','WISCONSIN',2009,14,18,'ETGGE'),(860,'D3G4A9','original','NP','H1N1','WISCONSIN',2009,472,477,'TNPIVP'),(861,'D3G4D9','original','NP','H1N1','CALIFORNIA',2009,14,18,'ETGGE'),(862,'D3G4D9','original','NP','H1N1','CALIFORNIA',2009,472,477,'TNPIVP'),(863,'D3G4Z9','original','NP','H1N1','CALIFORNIA',2009,14,18,'ETGGE'),(864,'D3G4Z9','original','NP','H1N1','CALIFORNIA',2009,472,477,'TNPIVP'),(865,'D3G559','original','NP','H1N1','CALIFORNIA',2009,14,18,'ETGGE'),(866,'D3G559','original','NP','H1N1','CALIFORNIA',2009,472,477,'TNPIVP'),(867,'D3G5E9','original','NP','H1N1','CALIFORNIA',2009,14,18,'ETGGE'),(868,'D3G5E9','original','NP','H1N1','CALIFORNIA',2009,472,477,'TNPIVP'),(869,'D3TEU9','original','NP','H1N1','AUSTRALIA',2009,14,18,'ETGGE'),(870,'D3TEU9','original','NP','H1N1','AUSTRALIA',2009,472,477,'TNPIVP'),(871,'D3TEV9','original','NP','H1N1','AUSTRALIA',2009,14,18,'ETGGE'),(872,'D3TEV9','original','NP','H1N1','AUSTRALIA',2009,472,477,'TNPIVP'),(873,'D3TF29','original','NP','H1N1','AUSTRALIA',2009,14,18,'ETGGE'),(874,'D3TF29','original','NP','H1N1','AUSTRALIA',2009,472,477,'TNPIVP'),(875,'D3TFG8','original','NP','H1N1','AUSTRALIA',2009,14,18,'ETGGE'),(876,'D3TFG8','original','NP','H1N1','AUSTRALIA',2009,472,477,'TNPIVP'),(877,'D3TFW8','original','NP','H1N1','AUSTRALIA',2009,14,18,'ETGGE'),(878,'D3TFW8','original','NP','H1N1','AUSTRALIA',2009,472,477,'TNPIVP'),(879,'D3TFX8','original','NP','H1N1','AUSTRALIA',2009,14,18,'ETGGE'),(880,'D3TFX8','original','NP','H1N1','AUSTRALIA',2009,472,477,'TNPIVP'),(881,'D3TG28','original','NP','H1N1','AUSTRALIA',2009,14,18,'ETGGE'),(882,'D3TG28','original','NP','H1N1','AUSTRALIA',2009,472,477,'TNPIVP'),(883,'D3TGD8','original','NP','H1N1','SAN DIEGO',2009,14,18,'ETGGE'),(884,'D3TGD8','original','NP','H1N1','SAN DIEGO',2009,472,477,'TNPIVP'),(885,'D3TGI8','original','NP','H1N1','DISTRICT OF COLUMBIA',2009,14,18,'ETGGE'),(886,'D3TGI8','original','NP','H1N1','DISTRICT OF COLUMBIA',2009,472,477,'TNPIVP'),(887,'D3TGL8','original','NP','H1N1','DISTRICT OF COLUMBIA',2009,14,18,'ETGGE'),(888,'D3TGL8','original','NP','H1N1','DISTRICT OF COLUMBIA',2009,472,477,'TNPIVP'),(889,'D3W5U6','original','NP','H1N1','SASKATCHEWAN',2009,14,18,'ETGGE'),(890,'D3W5U6','original','NP','H1N1','SASKATCHEWAN',2009,472,477,'TNPIVP'),(891,'D3W5U6','original','NP','H1N1','SASKATCHEWAN',2009,35,38,'GIGK'),(892,'D3XB40','original','NP','H1N1','THAILAND',2009,14,18,'ETDGE'),(893,'D3XB40','original','NP','H1N1','THAILAND',2009,472,477,'TNPIVP'),(894,'D3XB40','original','NP','H1N1','THAILAND',2009,209,214,'GENGRK'),(895,'D3XB60','original','NP','H1N1','THAILAND',2009,14,18,'ETDGE'),(896,'D3XB60','original','NP','H1N1','THAILAND',2009,472,477,'TNPIVP'),(897,'D3XB60','original','NP','H1N1','THAILAND',2009,209,214,'GENGRK'),(898,'D4HFT4','original','NP','H1N1','NEW YORK',2009,14,18,'ETGGE'),(899,'D4HFT4','original','NP','H1N1','NEW YORK',2009,472,477,'TNPIVP'),(900,'D4HG24','original','NP','H1N1','NEW YORK',2009,14,18,'ETGGE'),(901,'D4HG24','original','NP','H1N1','NEW YORK',2009,472,477,'TNPIVP'),(902,'D4HGQ4','original','NP','H1N1','NEW YORK',2009,14,18,'ETGGE'),(903,'D4HGQ4','original','NP','H1N1','NEW YORK',2009,472,477,'TNPIVP'),(904,'D4HH84','original','NP','H1N1','NEW YORK',2009,14,18,'ETGGE'),(905,'D4HH84','original','NP','H1N1','NEW YORK',2009,472,477,'TNPIVP'),(906,'D4HHS4','original','NP','H1N1','ATHENS',2009,14,18,'ETGGE'),(907,'D4HHS4','original','NP','H1N1','ATHENS',2009,472,477,'TNPIVP'),(908,'D4HIB9','original','NP','H1N1','NEW YORK',2009,14,18,'ETGGE'),(909,'D4HIB9','original','NP','H1N1','NEW YORK',2009,472,477,'TTPIVP'),(910,'D4HIK9','original','NP','H1N1','SAN DIEGO',2009,14,18,'ETGGE'),(911,'D4HIK9','original','NP','H1N1','SAN DIEGO',2009,472,477,'TNPIVP'),(912,'D4HJ01','original','NP','H1N1','WISCONSIN',2009,14,18,'ETGGE'),(913,'D4HJ01','original','NP','H1N1','WISCONSIN',2009,472,477,'TNPIVP'),(914,'D4HJ91','original','NP','H1N1','WISCONSIN',2009,472,477,'TNPIVP'),(915,'D4HJU1','original','NP','H1N1','WISCONSIN',2009,14,18,'ETGGE'),(916,'D4HJU1','original','NP','H1N1','WISCONSIN',2009,472,477,'TNPIVP'),(917,'D4HJY1','original','NP','H1N1','WISCONSIN',2009,14,18,'ETGGE'),(918,'D4HJY1','original','NP','H1N1','WISCONSIN',2009,472,477,'TSPIVP'),(919,'D4HK01','original','NP','H1N1','WISCONSIN',2009,14,18,'ETGGE'),(920,'D4HK01','original','NP','H1N1','WISCONSIN',2009,472,477,'TNPIVP'),(921,'D4HKG1','original','NP','H1N1','WISCONSIN',2009,14,18,'ETGGE'),(922,'D4HKG1','original','NP','H1N1','WISCONSIN',2009,472,477,'TNPIVP'),(923,'D4HKI1','original','NP','H1N1','WISCONSIN',2009,14,18,'ETGGE'),(924,'D4HKI1','original','NP','H1N1','WISCONSIN',2009,472,477,'TNPIVP'),(925,'D4HKT1','original','NP','H1N1','WISCONSIN',2009,14,18,'ETGGE'),(926,'D4HKT1','original','NP','H1N1','WISCONSIN',2009,472,477,'TNPIVP'),(927,'D4HKV1','original','NP','H1N1','WISCONSIN',2009,14,18,'ETGGE'),(928,'D4HKV1','original','NP','H1N1','WISCONSIN',2009,472,477,'TNPIVP'),(929,'D4QF86','original','NP','H1N1','NAGANO',2009,14,18,'ETDGE'),(930,'D4QF86','original','NP','H1N1','NAGANO',2009,472,477,'TNPIVP'),(931,'D5F1W1','original','NP','H1N1','MANAGUA',2009,14,18,'ETGGE'),(932,'D5F1W1','original','NP','H1N1','MANAGUA',2009,472,477,'TNPIVP'),(933,'D5F1X1','original','NP','H1N1','MANAGUA',2009,14,18,'ETGGE'),(934,'D5F1X1','original','NP','H1N1','MANAGUA',2009,472,477,'TNPIVP'),(935,'D5F1Z1','original','NP','H1N1','MANAGUA',2009,14,18,'ETGGE'),(936,'D5F1Z1','original','NP','H1N1','MANAGUA',2009,472,477,'TNPIVP'),(937,'D5FC68','original','NP','H1N1','ONTARIO',2009,14,18,'ETGGE'),(938,'D5FC68','original','NP','H1N1','ONTARIO',2009,472,477,'TNPIVP'),(939,'D5FD08','original','NP','H1N1','TEXAS',2009,14,18,'ETGGE'),(940,'D5FD08','original','NP','H1N1','TEXAS',2009,472,477,'TNPIVP'),(941,'D5FD18','original','NP','H1N1','TEXAS',2009,14,18,'ETGGE'),(942,'D5FD18','original','NP','H1N1','TEXAS',2009,472,477,'TNPIVP'),(943,'D5FDE8','original','NP','H1N1','TEXAS',2009,14,18,'ETGGE'),(944,'D5FDE8','original','NP','H1N1','TEXAS',2009,472,477,'TNPIVP'),(945,'D5FE68','original','NP','H1N1','TEXAS',2010,14,18,'ETGGE'),(946,'D5FE68','original','NP','H1N1','TEXAS',2010,472,477,'TNPIVP'),(947,'D5MCE1','original','NP','H1N1','TVER',2009,14,18,'ETGGE'),(948,'D5MCE1','original','NP','H1N1','TVER',2009,472,477,'TNPIVP'),(949,'D5XH95','original','NP','H1N1','NEW YORK',2009,14,18,'ETGGE'),(950,'D5XH95','original','NP','H1N1','NEW YORK',2009,472,477,'TNPIVP'),(951,'D5XHB5','original','NP','H1N1','NEW YORK',2009,14,18,'ETGGE'),(952,'D5XHB5','original','NP','H1N1','NEW YORK',2009,472,477,'TNPIVP'),(953,'D5XHG5','original','NP','H1N1','NEW YORK',2010,14,18,'ETGGE'),(954,'D5XHG5','original','NP','H1N1','NEW YORK',2010,472,477,'TNPIVP'),(955,'D5XHM5','original','NP','H1N1','NEW YORK',2010,14,18,'ETGGE'),(956,'D5XHM5','original','NP','H1N1','NEW YORK',2010,472,477,'TNPIVP'),(957,'D5XHV5','original','NP','H1N1','NEW YORK',2010,14,18,'ETGGE'),(958,'D5XHV5','original','NP','H1N1','NEW YORK',2010,472,477,'TNPIVP'),(959,'D5XK43','original','NP','H1N1','ATHENS',2009,14,18,'ETGGE'),(960,'D5XK43','original','NP','H1N1','ATHENS',2009,472,477,'TNPIVP'),(961,'D5XL73','original','NP','H1N1','CALIFORNIA',2009,14,18,'ETGGE'),(962,'D5XL73','original','NP','H1N1','CALIFORNIA',2009,472,477,'TNPIVP'),(963,'D5XLN3','original','NP','H1N1','WISCONSIN',2009,14,18,'ETGGE'),(964,'D5XLN3','original','NP','H1N1','WISCONSIN',2009,472,477,'TNPIVP'),(965,'D6R8V8','original','NP','H1N1','ZHOUSHAN',2009,14,18,'ETGGE'),(966,'D6R8V8','original','NP','H1N1','ZHOUSHAN',2009,472,477,'TNPIVP'),(967,'D7ECK8','original','NP','H1N1','BOSTON',2009,14,18,'ETGGE'),(968,'D7ECK8','original','NP','H1N1','BOSTON',2009,472,477,'TNPIVP'),(969,'D7ECU8','original','NP','H1N1','ATHENS',2009,14,18,'ETGGE'),(970,'D7ECU8','original','NP','H1N1','ATHENS',2009,472,477,'TNPIVP'),(971,'D7EFV3','original','NP','H1N1','BOSTON',2009,14,18,'ETGGE'),(972,'D7EFV3','original','NP','H1N1','BOSTON',2009,472,477,'TNPIVP'),(973,'D7EGF3','original','NP','H1N1','BOSTON',2009,14,18,'ETGGE'),(974,'D7EGF3','original','NP','H1N1','BOSTON',2009,472,477,'TNPIVP'),(975,'D7EGJ3','original','NP','H1N1','BOSTON',2009,14,18,'ETGGE'),(976,'D7EGJ3','original','NP','H1N1','BOSTON',2009,472,477,'TNPIVP'),(977,'D7EGQ3','original','NP','H1N1','MEXICO CITY',2009,14,18,'ETGGE'),(978,'D7EGQ3','original','NP','H1N1','MEXICO CITY',2009,472,477,'TNPIVP'),(979,'D7EGS3','original','NP','H1N1','MEXICO CITY',2009,14,18,'ETGGE'),(980,'D7EGS3','original','NP','H1N1','MEXICO CITY',2009,472,477,'TNPIVP'),(981,'D7EH27','original','NP','H1N1','CALIFORNIA',2009,14,18,'ETDGE'),(982,'D7EH27','original','NP','H1N1','CALIFORNIA',2009,472,477,'TNPIVP'),(983,'D7EH27','original','NP','H1N1','CALIFORNIA',2009,209,214,'GENGRK'),(984,'D7EH71','original','NP','H1N1','CALIFORNIA',2009,14,18,'ETDGE'),(985,'D7EH71','original','NP','H1N1','CALIFORNIA',2009,472,477,'TNPIVP'),(986,'D7EH71','original','NP','H1N1','CALIFORNIA',2009,209,214,'GENGRK'),(987,'D7RY80','original','NP','H1N1','ARKHANGELSK',2009,14,18,'ETGGE'),(988,'D7RY80','original','NP','H1N1','ARKHANGELSK',2009,472,477,'TNPIVP'),(989,'D7SBY9','original','NP','H1N1','CHE',2009,14,18,'ETGGE'),(990,'D7SBY9','original','NP','H1N1','CHE',2009,472,477,'TNPIVP'),(991,'D7SC07','original','NP','H1N1','YTML',2009,14,18,'ETGGE'),(992,'D7SC07','original','NP','H1N1','YTML',2009,472,477,'TNPIVP'),(993,'D8KQW7','original','NP','H1N1','SYDNEY',2007,14,18,'ETDGE'),(994,'D8KQW7','original','NP','H1N1','SYDNEY',2007,472,477,'TNPIVP'),(995,'D8KQW7','original','NP','H1N1','SYDNEY',2007,209,214,'GENGRK'),(996,'D8KQY7','original','NP','H1N1','NEW YORK',2010,14,18,'ETGGE'),(997,'D8KQY7','original','NP','H1N1','NEW YORK',2010,472,477,'TNPIVP'),(998,'D8KRE7','original','NP','H1N1','NETHERLANDS',2009,14,18,'ETGGE'),(999,'D8KRE7','original','NP','H1N1','NETHERLANDS',2009,472,477,'TNPIVP'),(1000,'D8KRF7','original','NP','H1N1','NETHERLANDS',2009,14,18,'ETGGE'),(1001,'D8KRF7','original','NP','H1N1','NETHERLANDS',2009,472,477,'TNPIVP'),(1002,'D8KRJ1','original','NP','H1N1','CANADA',2009,14,18,'ETGGE'),(1003,'D8KRJ1','original','NP','H1N1','CANADA',2009,472,477,'TNPIVP'),(1004,'D8KRV2','original','NP','H1N1','NETHERLANDS',2009,14,18,'ETGGE'),(1005,'D8KRV2','original','NP','H1N1','NETHERLANDS',2009,472,477,'TNPIVP'),(1006,'D8KSX5','original','NP','H1N1','CALIFORNIA',2009,14,18,'ETGGE'),(1007,'D8KSX5','original','NP','H1N1','CALIFORNIA',2009,472,477,'TNPIVP'),(1008,'D8KTD5','original','NP','H1N1','CALIFORNIA',2010,14,18,'ETGGE'),(1009,'D8KTD5','original','NP','H1N1','CALIFORNIA',2010,472,477,'TNPIVP'),(1010,'D8KV87','original','NP','H1N1','BRUSSELS',2009,14,18,'ETGGE'),(1011,'D8KV87','original','NP','H1N1','BRUSSELS',2009,472,477,'TNPIVP'),(1012,'D8KVM7','original','NP','H1N1','ATHENS',2009,14,18,'ETGGE'),(1013,'D8KVM7','original','NP','H1N1','ATHENS',2009,472,477,'TNPIVP'),(1014,'D9N109','original','NP','H1N1','JIANGSU',2009,14,18,'ETGGE'),(1015,'D9N109','original','NP','H1N1','JIANGSU',2009,472,477,'TDPIVP'),(1016,'D9TY70','original','NP','H1N1','GUAM',2009,14,18,'ETGGE'),(1017,'D9TY70','original','NP','H1N1','GUAM',2009,472,477,'TNPIVP'),(1018,'D9TZE2','original','NP','H1N1','SOUTH CAROLINA',2009,14,18,'ETDGE'),(1019,'D9TZE2','original','NP','H1N1','SOUTH CAROLINA',2009,472,477,'TNPIVP'),(1020,'D9TZE2','original','NP','H1N1','SOUTH CAROLINA',2009,209,214,'GENGRK'),(1021,'D9TZS4','original','NP','H1N1','LOUISIANA',2009,14,18,'ETDGE'),(1022,'D9TZS4','original','NP','H1N1','LOUISIANA',2009,472,477,'TNPIVP'),(1023,'D9TZS4','original','NP','H1N1','LOUISIANA',2009,209,214,'GENGRK'),(1024,'D9U0M1','original','NP','H1N1','PERU',2007,14,18,'ETDGE'),(1025,'D9U0M1','original','NP','H1N1','PERU',2007,472,477,'TNPIVP'),(1026,'D9U0M1','original','NP','H1N1','PERU',2007,209,214,'GENGRK'),(1027,'D9U0P3','original','NP','H1N1','PERU',2007,14,18,'ETDGE'),(1028,'D9U0P3','original','NP','H1N1','PERU',2007,472,477,'TNPIVP'),(1029,'D9U0P3','original','NP','H1N1','PERU',2007,209,214,'GENGRK'),(1030,'D9U0Q4','original','NP','H1N1','PERU',2007,14,18,'ETDGE'),(1031,'D9U0Q4','original','NP','H1N1','PERU',2007,472,477,'TNPIVP'),(1032,'D9U0Q4','original','NP','H1N1','PERU',2007,209,214,'GENGRK'),(1033,'D9U0U8','original','NP','H1N1','PERU',2007,14,18,'ETDGE'),(1034,'D9U0U8','original','NP','H1N1','PERU',2007,472,477,'TNPIVP'),(1035,'D9U0U8','original','NP','H1N1','PERU',2007,209,214,'GENGRK'),(1036,'D9U0V9','original','NP','H1N1','PERU',2007,14,18,'ETDGE'),(1037,'D9U0V9','original','NP','H1N1','PERU',2007,472,477,'TNPIVP'),(1038,'D9U0V9','original','NP','H1N1','PERU',2007,209,214,'GENGRK'),(1039,'D9U103','original','NP','H1N1','PERU',2007,14,18,'ETDGE'),(1040,'D9U103','original','NP','H1N1','PERU',2007,472,477,'TNPIVP'),(1041,'D9U103','original','NP','H1N1','PERU',2007,209,214,'GENGRK'),(1042,'E0UYL8','original','NP','H1N1','TESSENDERLO',2009,14,18,'ETGGE'),(1043,'E0UYL8','original','NP','H1N1','TESSENDERLO',2009,472,477,'TNPIVP'),(1044,'E0UZ57','original','NP','H1N1','MADRID',2009,14,18,'ETGGE'),(1045,'E0UZ57','original','NP','H1N1','MADRID',2009,472,477,'TNPIVP'),(1046,'E0UZ67','original','NP','H1N1','ATHENS',2010,14,18,'ETGGE'),(1047,'E0UZ67','original','NP','H1N1','ATHENS',2010,472,477,'TNPIVP'),(1048,'E0UZE7','original','NP','H1N1','BANGKOK',2010,14,18,'ETGGE'),(1049,'E0UZE7','original','NP','H1N1','BANGKOK',2010,472,477,'TNPIVP'),(1050,'E0UZH7','original','NP','H1N1','BANGKOK',2010,14,18,'ETGGE'),(1051,'E0UZH7','original','NP','H1N1','BANGKOK',2010,472,477,'TNPIVP'),(1052,'E0UZR6','original','NP','H1N1','ASHGABAT',2009,14,18,'ETGGE'),(1053,'E0UZR6','original','NP','H1N1','ASHGABAT',2009,472,477,'TNPIVP'),(1054,'E0UZS5','original','NP','H1N1','BISHKEK',2009,14,18,'ETGGE'),(1055,'E0UZS5','original','NP','H1N1','BISHKEK',2009,472,477,'TNPIVP'),(1056,'E0UZT5','original','NP','H1N1','BISHKEK',2009,14,18,'ETGGE'),(1057,'E0UZT5','original','NP','H1N1','BISHKEK',2009,472,477,'TNPIVP'),(1058,'E0V0K2','original','NP','H1N1','MEXICO CITY',2009,14,18,'ETGGE'),(1059,'E0V0K2','original','NP','H1N1','MEXICO CITY',2009,472,477,'TNPIVP'),(1060,'E0V0Q7','original','NP','H1N1','MEXICO CITY',2009,14,18,'ETGGE'),(1061,'E0V0Q7','original','NP','H1N1','MEXICO CITY',2009,472,477,'TNPIVP'),(1062,'E0V0W2','original','NP','H1N1','MEXICO CITY',2009,14,18,'ETGGE'),(1063,'E0V0W2','original','NP','H1N1','MEXICO CITY',2009,472,477,'TNPIVP'),(1064,'E0V135','original','NP','H1N1','SOUTH CAROLINA',2009,14,18,'ETGGE'),(1065,'E0V135','original','NP','H1N1','SOUTH CAROLINA',2009,472,477,'TNPIVP'),(1066,'E0V2V0','original','NP','H1N1','ATHENS',2009,14,18,'ETGGE'),(1067,'E0V2V0','original','NP','H1N1','ATHENS',2009,472,477,'TNPIVP'),(1068,'E0V3M0','original','NP','H1N1','MANAGUA',2009,14,18,'ETGGE'),(1069,'E0V3M0','original','NP','H1N1','MANAGUA',2009,472,477,'TNPIVP'),(1070,'E0V400','original','NP','H1N1','MANAGUA',2009,14,18,'ETGGE'),(1071,'E0V400','original','NP','H1N1','MANAGUA',2009,472,477,'TNPIVP'),(1072,'E0V460','original','NP','H1N1','MANAGUA',2009,14,18,'ETGGE'),(1073,'E0V460','original','NP','H1N1','MANAGUA',2009,472,477,'TNPIVP'),(1074,'E0V480','original','NP','H1N1','MANAGUA',2009,14,18,'ETGGE'),(1075,'E0V480','original','NP','H1N1','MANAGUA',2009,472,477,'TNPIVP'),(1076,'E0V4N0','original','NP','H1N1','MANAGUA',2009,14,18,'EIGGE'),(1077,'E0V4N0','original','NP','H1N1','MANAGUA',2009,472,477,'TNPIVP'),(1078,'E0V4U0','original','NP','H1N1','MANAGUA',2009,14,18,'ETGGE'),(1079,'E0V4U0','original','NP','H1N1','MANAGUA',2009,472,477,'TNPIVP'),(1080,'E0V4W0','original','NP','H1N1','MANAGUA',2009,14,18,'ETGGE'),(1081,'E0V4W0','original','NP','H1N1','MANAGUA',2009,472,477,'TNPIVP'),(1082,'E0V5B4','original','NP','H1N1','ANKARA',2009,14,18,'ETGGE'),(1083,'E0V5B4','original','NP','H1N1','ANKARA',2009,472,477,'TNPIVP'),(1084,'E0V601','original','NP','H1N1','SILVER SPRING',2009,14,18,'ETGGE'),(1085,'E0V601','original','NP','H1N1','SILVER SPRING',2009,472,477,'TNPIVP'),(1086,'E0V6D5','original','NP','H1N1','BRAWLEY',2009,14,18,'ETGGE'),(1087,'E0V6D5','original','NP','H1N1','BRAWLEY',2009,472,477,'TNPIVP'),(1088,'E0V722','original','NP','H1N1','MANAGUA',2009,14,18,'ETGGE'),(1089,'E0V722','original','NP','H1N1','MANAGUA',2009,472,477,'TNPIVP'),(1090,'E0V732','original','NP','H1N1','MANAGUA',2009,14,18,'ETGGE'),(1091,'E0V732','original','NP','H1N1','MANAGUA',2009,472,477,'TNPIVP'),(1092,'E0V732','original','NP','H1N1','MANAGUA',2009,35,38,'GIGK'),(1093,'E0V7B2','original','NP','H1N1','MANAGUA',2009,14,18,'ETGGE'),(1094,'E0V7B2','original','NP','H1N1','MANAGUA',2009,472,477,'TNPIVP'),(1095,'E0V7C2','original','NP','H1N1','MANAGUA',2009,14,18,'ETGGE'),(1096,'E0V7C2','original','NP','H1N1','MANAGUA',2009,472,477,'TNPIVP'),(1097,'E0V7T1','original','NP','H1N1','CALIFORNIA',2009,14,18,'ETDGE'),(1098,'E0V7T1','original','NP','H1N1','CALIFORNIA',2009,472,477,'TNPIVP'),(1099,'E0V7T1','original','NP','H1N1','CALIFORNIA',2009,209,214,'GENGRK'),(1100,'E0Z2Y5','original','NP','H1N1','KOREA',2009,14,18,'ETGGE'),(1101,'E0Z2Y5','original','NP','H1N1','KOREA',2009,472,477,'TNPIVP'),(1102,'E1AK39','original','NP','H1N1','JIANGSU',2009,14,18,'ETGGE'),(1103,'E1AK39','original','NP','H1N1','JIANGSU',2009,472,477,'TNPIVP'),(1104,'E1AWK8','original','NP','H1N1','GUANGDONG',2009,14,18,'ETGGE'),(1105,'E1AWK8','original','NP','H1N1','GUANGDONG',2009,472,477,'TNPIVP'),(1106,'E1TVJ7','original','NP','H1N1','CALIFORNIA',2009,14,18,'ETDGE'),(1107,'E1TVJ7','original','NP','H1N1','CALIFORNIA',2009,472,477,'TNPIVP'),(1108,'E1TVJ7','original','NP','H1N1','CALIFORNIA',2009,209,214,'GENGRK'),(1109,'E1TZ03','original','NP','H1N1','THAILAND',2009,14,18,'ETGGE'),(1110,'E1TZ03','original','NP','H1N1','THAILAND',2009,472,477,'TNPIVP'),(1111,'E1TZF7','original','NP','H1N1','CHILE',2009,14,18,'ETGGE'),(1112,'E1TZF7','original','NP','H1N1','CHILE',2009,472,477,'TNPIVP'),(1113,'E1TZF7','original','NP','H1N1','CHILE',2009,320,325,'ENPSHK'),(1114,'E1TZF7','original','NP','H1N1','CHILE',2009,322,325,'PSHK'),(1115,'E1TZH7','original','NP','H1N1','CHILE',2009,14,18,'ETGGE'),(1116,'E1TZH7','original','NP','H1N1','CHILE',2009,472,477,'TNPIVP'),(1117,'E1TZJ7','original','NP','H1N1','CHILE',2009,14,18,'ETGGE'),(1118,'E1TZJ7','original','NP','H1N1','CHILE',2009,472,477,'TNPIVP'),(1119,'E1TZT7','original','NP','H1N1','CHILE',2009,14,18,'ETGGE'),(1120,'E1TZT7','original','NP','H1N1','CHILE',2009,472,477,'TNPIVP'),(1121,'E1U0G7','original','NP','H1N1','CHILE',2009,14,18,'ETGGE'),(1122,'E1U0G7','original','NP','H1N1','CHILE',2009,472,477,'TNPIVP'),(1123,'E4UHG0','original','NP','H1N1','MEXICO',2009,14,18,'ETGGE'),(1124,'E4UHG0','original','NP','H1N1','MEXICO',2009,472,477,'TNPIVP'),(1125,'E4UHI0','original','NP','H1N1','MEXICO',2009,14,18,'ETGGE'),(1126,'E4UHI0','original','NP','H1N1','MEXICO',2009,472,477,'TNPIVP'),(1127,'E5Q9H4','original','NP','H1N1','JIANGSU',2009,14,18,'ETGGE'),(1128,'E5Q9H4','original','NP','H1N1','JIANGSU',2009,472,477,'TNPIVP'),(1129,'E5Q9H5','original','NP','H1N1','JIANGSU',2009,14,18,'ETGGE'),(1130,'E5Q9H5','original','NP','H1N1','JIANGSU',2009,472,477,'TNPIVP'),(1131,'E6XSH2','original','NP','H1N1','KOREA',2009,14,18,'ETGGE'),(1132,'E6XSH2','original','NP','H1N1','KOREA',2009,472,477,'TNPIVP'),(1133,'E6XT90','original','NP','H1N1','ARGENTINA',2009,14,18,'ETGGE'),(1134,'E6XT90','original','NP','H1N1','ARGENTINA',2009,472,477,'TNPIVP'),(1135,'E6XTD8','original','NP','H1N1','ARGENTINA',2009,14,18,'ETGGE'),(1136,'E6XTD8','original','NP','H1N1','ARGENTINA',2009,472,477,'TNPIVP'),(1137,'E6XTH9','original','NP','H1N1','ARGENTINA',2009,14,18,'ETGGE'),(1138,'E6XTH9','original','NP','H1N1','ARGENTINA',2009,472,477,'TNPIVP'),(1139,'E6XTM7','original','NP','H1N1','NETHERLANDS',1956,14,18,'ETDGE'),(1140,'E6XTM7','original','NP','H1N1','NETHERLANDS',1956,472,477,'TNPIVP'),(1141,'E6XTM7','original','NP','H1N1','NETHERLANDS',1956,209,214,'GENGRK'),(1142,'E6XTP4','original','NP','H1N1','NETHERLANDS',1954,14,18,'ETDGE'),(1143,'E6XTP4','original','NP','H1N1','NETHERLANDS',1954,472,477,'TNPIVP'),(1144,'E6XTP4','original','NP','H1N1','NETHERLANDS',1954,209,214,'GENGRK'),(1145,'E6XTS6','original','NP','H1N1','NETHERLANDS',1953,14,18,'ETDGE'),(1146,'E6XTS6','original','NP','H1N1','NETHERLANDS',1953,472,477,'TNPIVP'),(1147,'E6XTS6','original','NP','H1N1','NETHERLANDS',1953,209,214,'GENGRK'),(1148,'E6XTT7','original','NP','H1N1','NETHERLANDS',1948,14,18,'ETDGE'),(1149,'E6XTT7','original','NP','H1N1','NETHERLANDS',1948,209,214,'GENGRK'),(1150,'E6XTU7','original','NP','H1N1','NETHERLANDS',1949,14,18,'ETDGE'),(1151,'E6XTU7','original','NP','H1N1','NETHERLANDS',1949,209,214,'GENGRK'),(1152,'E6XUB5','original','NP','H1N1','HEMSBURY',1948,14,18,'ETDGE'),(1153,'E6XUB5','original','NP','H1N1','HEMSBURY',1948,209,214,'GENGRK'),(1154,'E6XUC6','original','NP','H1N1','LIVERPOOL',1951,14,18,'ETDGE'),(1155,'E6XUC6','original','NP','H1N1','LIVERPOOL',1951,209,214,'GENGRK'),(1156,'E6XXB1','original','NP','H1N1','SWITZERLAND',2010,14,18,'ETGGE'),(1157,'E6XXB1','original','NP','H1N1','SWITZERLAND',2010,472,477,'TNPIVP'),(1158,'E6XZU6','original','NP','H1N1','THAILAND',2010,14,18,'ETGGE'),(1159,'E6XZU6','original','NP','H1N1','THAILAND',2010,472,477,'TNPIVP'),(1160,'E7EHU7','original','NP','H1N1','TAIWAN',2009,14,18,'ETGGE'),(1161,'E7EHU7','original','NP','H1N1','TAIWAN',2009,472,477,'TNPIVP'),(1162,'E8Z2E3','original','NP','H1N1','BOSTON',2009,14,18,'ETDGE'),(1163,'E8Z2E3','original','NP','H1N1','BOSTON',2009,472,477,'TNPIVP'),(1164,'E8Z2E3','original','NP','H1N1','BOSTON',2009,209,214,'GENGRK'),(1165,'E8Z2N1','original','NP','H1N1','BOSTON',2009,14,18,'ETDGE'),(1166,'E8Z2N1','original','NP','H1N1','BOSTON',2009,472,477,'TNPIVP'),(1167,'E8Z2N1','original','NP','H1N1','BOSTON',2009,320,325,'ENPSHK'),(1168,'E8Z2N1','original','NP','H1N1','BOSTON',2009,322,325,'PSHK'),(1169,'E8Z2N1','original','NP','H1N1','BOSTON',2009,209,214,'GENGRK'),(1170,'E9KSW2','original','NP','H1N1','HONG KONG',2009,14,18,'ETGGE'),(1171,'E9KSW2','original','NP','H1N1','HONG KONG',2009,472,477,'TNPIVP'),(1172,'F0TQE5','original','NP','H1N1','LIMA',2009,14,18,'ETGGE'),(1173,'F0TQE5','original','NP','H1N1','LIMA',2009,472,477,'TNPIVP'),(1174,'F0TQG4','original','NP','H1N1','BISHKEK',2009,14,18,'ETGGE'),(1175,'F0TQG4','original','NP','H1N1','BISHKEK',2009,472,477,'TNPIVP'),(1176,'F0TQP4','original','NP','H1N1','NEW JERSEY',2009,14,18,'ETGGE'),(1177,'F0TQP4','original','NP','H1N1','NEW JERSEY',2009,472,477,'TNPIVP'),(1178,'F0TQQ4','original','NP','H1N1','NEW JERSEY',2009,14,18,'ETGGE'),(1179,'F0TQQ4','original','NP','H1N1','NEW JERSEY',2009,472,477,'TNPIVP'),(1180,'F0TR64','original','NP','H1N1','SAN DIEGO',2009,14,18,'ETGGE'),(1181,'F0TR64','original','NP','H1N1','SAN DIEGO',2009,472,477,'TNPIVP'),(1182,'F0TRE3','original','NP','H1N1','SAN DIEGO',2009,14,18,'ETGGE'),(1183,'F0TRE3','original','NP','H1N1','SAN DIEGO',2009,472,477,'TNPIVP'),(1184,'F0TS53','original','NP','H1N1','LIMA',2009,14,18,'ETGGE'),(1185,'F0TS53','original','NP','H1N1','LIMA',2009,472,477,'TNPIVP'),(1186,'F0TSQ1','original','NP','H1N1','ODENSE',2009,14,18,'ETGGE'),(1187,'F0TSQ1','original','NP','H1N1','ODENSE',2009,472,477,'TNPIVP'),(1188,'F0TSZ5','original','NP','H1N1','DISTRICT OF COLUMBIA',2009,14,18,'ETGGE'),(1189,'F0TSZ5','original','NP','H1N1','DISTRICT OF COLUMBIA',2009,472,477,'TNPIVP'),(1190,'F0TXV7','original','NP','H1N1','NEW YORK',2009,14,18,'ETGGE'),(1191,'F0TXV7','original','NP','H1N1','NEW YORK',2009,472,477,'TNPIVP'),(1192,'F0U3Q2','original','NP','H1N1','NEW YORK',2009,14,18,'ETGGE'),(1193,'F0U3Q2','original','NP','H1N1','NEW YORK',2009,472,477,'TNPIVP'),(1194,'F0U452','original','NP','H1N1','CALIFORNIA',2009,14,18,'ETDGE'),(1195,'F0U452','original','NP','H1N1','CALIFORNIA',2009,472,477,'TNPIVP'),(1196,'F0U452','original','NP','H1N1','CALIFORNIA',2009,209,214,'GENGRK'),(1197,'F2P2G6','original','NP','H1N1','THAILAND',2010,14,18,'ETGGE'),(1198,'F2P2G6','original','NP','H1N1','THAILAND',2010,472,477,'TNPIVP'),(1199,'F2P2H6','original','NP','H1N1','THAILAND',2010,14,18,'ETGGE'),(1200,'F2P2H6','original','NP','H1N1','THAILAND',2010,472,477,'TNPIVP'),(1201,'F2P2J4','original','NP','H1N1','THAILAND',2010,14,18,'ETGGE'),(1202,'F2P2J4','original','NP','H1N1','THAILAND',2010,472,477,'TNPIVP'),(1203,'F2P3D7','original','NP','H1N1','BOSTON',2009,14,18,'ETDGE'),(1204,'F2P3D7','original','NP','H1N1','BOSTON',2009,472,477,'TNPIVP'),(1205,'F2P3D7','original','NP','H1N1','BOSTON',2009,209,214,'GENGRK'),(1206,'F2P3X4','original','NP','H1N1','BOSTON',2009,14,18,'ETDGE'),(1207,'F2P3X4','original','NP','H1N1','BOSTON',2009,472,477,'TNPIVP'),(1208,'F2P3X4','original','NP','H1N1','BOSTON',2009,209,214,'GENGRK'),(1209,'F2P415','original','NP','H1N1','BOSTON',2009,14,18,'ETGGE'),(1210,'F2P415','original','NP','H1N1','BOSTON',2009,472,477,'TNPIVP'),(1211,'F2P475','original','NP','H1N1','BOSTON',2009,14,18,'ETGGE'),(1212,'F2P475','original','NP','H1N1','BOSTON',2009,472,477,'TNPIVP'),(1213,'F2P4F5','original','NP','H1N1','BOSTON',2009,14,18,'ETGGE'),(1214,'F2P4F5','original','NP','H1N1','BOSTON',2009,472,477,'TNPIVP'),(1215,'F4MER0','original','NP','H1N1','WISCONSIN',2009,14,18,'ETGGE'),(1216,'F4MER0','original','NP','H1N1','WISCONSIN',2009,472,477,'TNPIVP'),(1217,'F4MEW8','original','NP','H1N1','WISCONSIN',2009,14,18,'ETGGE'),(1218,'F4MEW8','original','NP','H1N1','WISCONSIN',2009,472,477,'TNPIVP'),(1219,'F4MFA7','original','NP','H1N1','MANAGUA',2009,14,18,'ETGGE'),(1220,'F4MFA7','original','NP','H1N1','MANAGUA',2009,472,477,'TNPIVP'),(1221,'F4ZRB7','original','NP','H1N1','BETHESDA',2009,14,18,'ETGGE'),(1222,'F4ZRB7','original','NP','H1N1','BETHESDA',2009,472,477,'TNPIVP'),(1223,'F4ZRD6','original','NP','H1N1','BETHESDA',2009,14,18,'ETGGE'),(1224,'F4ZRD6','original','NP','H1N1','BETHESDA',2009,472,477,'TNPIVP'),(1225,'F5CPQ0','original','NP','H1N1','SOUTH DAKOTA',2008,14,18,'ETGGE'),(1226,'F5CPQ0','original','NP','H1N1','SOUTH DAKOTA',2008,472,477,'TSPIVP'),(1227,'F5CPQ0','original','NP','H1N1','SOUTH DAKOTA',2008,35,38,'GIGK'),(1228,'F5CPQ0','original','NP','H1N1','SOUTH DAKOTA',2008,209,214,'GENGRK'),(1229,'F8IWM6','original','NP','H1N1','NANCHANG',2009,14,18,'ETGGE'),(1230,'F8IWM6','original','NP','H1N1','NANCHANG',2009,472,477,'TNPIVP'),(1231,'F8IYP2','original','NP','H1N1','SYDNEY',2009,14,18,'ETGGE'),(1232,'F8IYP2','original','NP','H1N1','SYDNEY',2009,472,477,'TNPIVP'),(1233,'F8IZ42','original','NP','H1N1','SYDNEY',2010,14,18,'ETGGE'),(1234,'F8IZ42','original','NP','H1N1','SYDNEY',2010,472,477,'TNPIVP'),(1235,'F8IZA2','original','NP','H1N1','SYDNEY',2010,14,18,'ETGGE'),(1236,'F8IZA2','original','NP','H1N1','SYDNEY',2010,472,477,'TNPIVP'),(1237,'F8IZI2','original','NP','H1N1','SYDNEY',2010,14,18,'ETGGE'),(1238,'F8IZI2','original','NP','H1N1','SYDNEY',2010,472,477,'TNPIVP'),(1239,'F8J048','original','NP','H1N1','SYDNEY',2010,14,18,'ETGGE'),(1240,'F8J048','original','NP','H1N1','SYDNEY',2010,472,477,'TNPIVP'),(1241,'F8J0K8','original','NP','H1N1','CHILE',2010,14,18,'ETGGE'),(1242,'F8J0K8','original','NP','H1N1','CHILE',2010,472,477,'TNPIVP'),(1243,'F8J0L8','original','NP','H1N1','CHILE',2010,14,18,'ETGGE'),(1244,'F8J0L8','original','NP','H1N1','CHILE',2010,472,477,'TNPIVP'),(1245,'F8J0V8','original','NP','H1N1','CHILE',2010,14,18,'ETGGE'),(1246,'F8J0V8','original','NP','H1N1','CHILE',2010,472,477,'TNPIVP'),(1247,'F8R9B3','original','NP','H1N1','ENGLAND',2009,14,18,'ETGGE'),(1248,'F8R9B3','original','NP','H1N1','ENGLAND',2009,472,477,'TNPIVP'),(1249,'F8R9F3','original','NP','H1N1','ENGLAND',2009,14,18,'ETGGE'),(1250,'F8R9F3','original','NP','H1N1','ENGLAND',2009,472,477,'TNPIVP'),(1251,'F8R9Q3','original','NP','H1N1','ENGLAND',2009,14,18,'ETGGE'),(1252,'F8R9Q3','original','NP','H1N1','ENGLAND',2009,472,477,'TNPVVP'),(1253,'F8RB82','original','NP','H1N1','ENGLAND',2009,14,18,'ETGGE'),(1254,'F8RB82','original','NP','H1N1','ENGLAND',2009,472,477,'TNPIVP'),(1255,'F8RB92','original','NP','H1N1','ENGLAND',2009,14,18,'ETGGE'),(1256,'F8RB92','original','NP','H1N1','ENGLAND',2009,472,477,'TNPIVP'),(1257,'F8V451','original','NP','H1N1','CHANGCHUN',2009,14,18,'ETGGE'),(1258,'F8V451','original','NP','H1N1','CHANGCHUN',2009,472,477,'TNPIVP'),(1259,'G0KFS2','original','NP','H1N1','PUNE',2009,14,18,'ETGGE'),(1260,'G0KFS2','original','NP','H1N1','PUNE',2009,472,477,'TNPIVP'),(1261,'G0KFT1','original','NP','H1N1','PUNE',2009,14,18,'ETGGE'),(1262,'G0KFT1','original','NP','H1N1','PUNE',2009,472,477,'TNPIVP'),(1263,'G0KFU0','original','NP','H1N1','VADU',2010,14,18,'ETGGE'),(1264,'G0KFU0','original','NP','H1N1','VADU',2010,472,477,'TNPIVP'),(1265,'G0KFY5','original','NP','H1N1','MUM',2009,14,18,'ETGGE'),(1266,'G0KFY5','original','NP','H1N1','MUM',2009,472,477,'TNPIVP'),(1267,'G0KG12','original','NP','H1N1','PUNE',2009,14,18,'ETGGE'),(1268,'G0KG12','original','NP','H1N1','PUNE',2009,472,477,'TNPIVP'),(1269,'G0KG96','original','NP','H1N1','SYDNEY',2010,14,18,'ETGGE'),(1270,'G0KG96','original','NP','H1N1','SYDNEY',2010,472,477,'TNPIVP'),(1271,'G0KRX2','original','NP','H1N1','NORTH FITZROY',2010,14,18,'ETGGE'),(1272,'G0KRX2','original','NP','H1N1','NORTH FITZROY',2010,472,477,'TNPIVP'),(1273,'G0KRY2','original','NP','H1N1','MELBOURNE',2010,14,18,'ETGGE'),(1274,'G0KRY2','original','NP','H1N1','MELBOURNE',2010,472,477,'TNPIVP'),(1275,'G0KS32','original','NP','H1N1','NORTH FITZROY',2010,14,18,'ETGGE'),(1276,'G0KS32','original','NP','H1N1','NORTH FITZROY',2010,472,477,'TNPIVP'),(1277,'G0KSA2','original','NP','H1N1','BANGKOK',2010,14,18,'ETGGE'),(1278,'G0KSA2','original','NP','H1N1','BANGKOK',2010,472,477,'TNPIVP'),(1279,'G0KSB2','original','NP','H1N1','BANGKOK',2010,14,18,'ETGGE'),(1280,'G0KSB2','original','NP','H1N1','BANGKOK',2010,472,477,'TNPIVP'),(1281,'G0KSD2','original','NP','H1N1','BANGKOK',2010,14,18,'ETGGE'),(1282,'G0KSD2','original','NP','H1N1','BANGKOK',2010,472,477,'TNPIVP'),(1283,'G0XPL9','original','NP','H1N1','TAIWAN',2008,14,18,'ETDGE'),(1284,'G0XPL9','original','NP','H1N1','TAIWAN',2008,472,477,'TNPIVP'),(1285,'G0XPL9','original','NP','H1N1','TAIWAN',2008,209,214,'GENGRK'),(1286,'G0XPM0','original','NP','H1N1','TAIWAN',2008,14,18,'ETDGE'),(1287,'G0XPM0','original','NP','H1N1','TAIWAN',2008,472,477,'TNPIVP'),(1288,'G0XPM0','original','NP','H1N1','TAIWAN',2008,209,214,'GENGRK'),(1289,'G0XPM3','original','NP','H1N1','TAIWAN',2008,14,18,'ETDGE'),(1290,'G0XPM3','original','NP','H1N1','TAIWAN',2008,472,477,'TNPIVP'),(1291,'G0XPM3','original','NP','H1N1','TAIWAN',2008,209,214,'GENGRK'),(1292,'G0XPM7','original','NP','H1N1','TAIWAN',2008,14,18,'ETDGE'),(1293,'G0XPM7','original','NP','H1N1','TAIWAN',2008,209,214,'GENGRK'),(1294,'G0Z9B8','original','NP','H1N1','JIANGSU',2011,14,18,'ETGGE'),(1295,'G0Z9B8','original','NP','H1N1','JIANGSU',2011,472,477,'TNPIVP'),(1296,'G2TTT8','original','NP','H1N1','MEXICO',2008,14,18,'ETDGE'),(1297,'G2TTT8','original','NP','H1N1','MEXICO',2008,472,477,'TNPIVP'),(1298,'G2TTT8','original','NP','H1N1','MEXICO',2008,209,214,'GENGRK'),(1299,'G2TTW3','original','NP','H1N1','MEXICO',2008,14,18,'ETDGE'),(1300,'G2TTW3','original','NP','H1N1','MEXICO',2008,472,477,'TNPIVP'),(1301,'G2TTW3','original','NP','H1N1','MEXICO',2008,209,214,'GENGRK'),(1302,'G2TTX3','original','NP','H1N1','MEXICO',2008,14,18,'ETDGE'),(1303,'G2TTX3','original','NP','H1N1','MEXICO',2008,472,477,'TNPIVP'),(1304,'G2TTX3','original','NP','H1N1','MEXICO',2008,209,214,'GENGRK'),(1305,'G2TU04','original','NP','H1N1','BH',1935,14,18,'ETEGE'),(1306,'G2TXE1','original','NP','H1N1','DAKAR',2010,14,18,'ETGGE'),(1307,'G2TXE1','original','NP','H1N1','DAKAR',2010,472,477,'TNPIVP'),(1308,'G2TXL1','original','NP','H1N1','DISTRICT OF COLUMBIA',2010,472,477,'TNPIVP'),(1309,'G2TXR0','original','NP','H1N1','SOUTH CAROLINA',2009,14,18,'ETGGE'),(1310,'G2TXR0','original','NP','H1N1','SOUTH CAROLINA',2009,472,477,'TNPIVP'),(1311,'G3LYR3','original','NP','H1N1','NEW YORK',2008,14,18,'ETDGE'),(1312,'G3LYR3','original','NP','H1N1','NEW YORK',2008,472,477,'TNPIVP'),(1313,'G3LYR3','original','NP','H1N1','NEW YORK',2008,209,214,'GENGRK'),(1314,'G3M1G6','original','NP','H1N1','ORENBURG',2009,14,18,'ETGGE'),(1315,'G3M1G6','original','NP','H1N1','ORENBURG',2009,472,477,'TNPIVP'),(1316,'G3M5P6','original','NP','H1N1','SHANGHAI',2011,14,18,'ETGGE'),(1317,'G3M5P6','original','NP','H1N1','SHANGHAI',2011,472,477,'TNPIVP'),(1318,'G3M5P7','original','NP','H1N1','SHANGHAI',2011,14,18,'ETGGE'),(1319,'G3M5P7','original','NP','H1N1','SHANGHAI',2011,472,477,'TNPIVP'),(1320,'G7WRQ4','original','NP','H1N1','DISTRICT OF COLUMBIA',2011,14,18,'ETGGE'),(1321,'G7WRQ4','original','NP','H1N1','DISTRICT OF COLUMBIA',2011,472,477,'TNPIVP'),(1322,'G7WU00','original','NP','H1N1','TEXAS',2009,14,18,'ETDGE'),(1323,'G7WU00','original','NP','H1N1','TEXAS',2009,472,477,'TNPIVP'),(1324,'G7WU00','original','NP','H1N1','TEXAS',2009,209,214,'GENGRK'),(1325,'G7WU22','original','NP','H1N1','TEXAS',2009,14,18,'ETDGE'),(1326,'G7WU22','original','NP','H1N1','TEXAS',2009,472,477,'TNPIVP'),(1327,'G7WU33','original','NP','H1N1','KUWAIT',2009,14,18,'ETDGE'),(1328,'G7WU33','original','NP','H1N1','KUWAIT',2009,472,477,'TNPIVP'),(1329,'G7WU33','original','NP','H1N1','KUWAIT',2009,209,214,'GENGRK'),(1330,'G7WU99','original','NP','H1N1','NEVADA',2009,14,18,'ETDGE'),(1331,'G7WU99','original','NP','H1N1','NEVADA',2009,472,477,'TNPIVP'),(1332,'G7WUB0','original','NP','H1N1','MEDELLIN',2008,14,18,'ETDGE'),(1333,'G7WUB0','original','NP','H1N1','MEDELLIN',2008,472,477,'TNPIVP'),(1334,'G7WUD2','original','NP','H1N1','PIURA',2008,14,18,'ETDGE'),(1335,'G7WUD2','original','NP','H1N1','PIURA',2008,472,477,'TNPIVP'),(1336,'G7WUD2','original','NP','H1N1','PIURA',2008,209,214,'GENGRK'),(1337,'G7WUJ8','original','NP','H1N1','SULLANA',2009,14,18,'ETDGE'),(1338,'G7WUJ8','original','NP','H1N1','SULLANA',2009,472,477,'TNPIVP'),(1339,'G7WUJ8','original','NP','H1N1','SULLANA',2009,209,214,'GENGRK'),(1340,'G8XK56','original','NP','H1N1','ENGLAND',2009,14,18,'ETGGE'),(1341,'G8XK56','original','NP','H1N1','ENGLAND',2009,472,477,'TNPIVP'),(1342,'G8XLT6','original','NP','H1N1','ENGLAND',2009,14,18,'ETGGE'),(1343,'G8XLT6','original','NP','H1N1','ENGLAND',2009,472,477,'TNPIVP'),(1344,'G8XML2','original','NP','H1N1','ZHEJIANG',2009,14,18,'ETGGE'),(1345,'G8XML2','original','NP','H1N1','ZHEJIANG',2009,472,477,'TNPIVP'),(1346,'G8XMM1','original','NP','H1N1','ZHEJIANG',2009,14,18,'ETGGE'),(1347,'G8XMM1','original','NP','H1N1','ZHEJIANG',2009,472,477,'TNPIVP'),(1348,'G8XMN7','original','NP','H1N1','ZHEJIANG',2009,14,18,'ETGGE'),(1349,'G8XMN7','original','NP','H1N1','ZHEJIANG',2009,472,477,'TNPIVP'),(1350,'G8XMN7','original','NP','H1N1','ZHEJIANG',2009,209,214,'GENGRK'),(1351,'G8XMP6','original','NP','H1N1','ZHEJIANG',2009,14,18,'ETGGE'),(1352,'G8XMP6','original','NP','H1N1','ZHEJIANG',2009,472,477,'TNPIVP'),(1353,'G8XMQ6','original','NP','H1N1','SHENZHEN',2009,14,18,'ETGGE'),(1354,'G8XMQ6','original','NP','H1N1','SHENZHEN',2009,472,477,'TNPIVP'),(1355,'G8XMR4','original','NP','H1N1','ZHEJIANG',2009,14,18,'ETGGE'),(1356,'G8XMR4','original','NP','H1N1','ZHEJIANG',2009,472,477,'TNPIVP'),(1357,'G8XMS4','original','NP','H1N1','SHENZHEN',2009,14,18,'ETGGE'),(1358,'G8XMS4','original','NP','H1N1','SHENZHEN',2009,472,477,'TNPIVP'),(1359,'G8XMV5','original','NP','H1N1','SHENZHEN',2009,14,18,'ETGGE'),(1360,'G8XMV5','original','NP','H1N1','SHENZHEN',2009,472,477,'TNPIVP'),(1361,'G8XMW0','original','NP','H1N1','SHENZHEN',2009,14,18,'ETGGE'),(1362,'G8XMW0','original','NP','H1N1','SHENZHEN',2009,472,477,'TNPIVP'),(1363,'G8XMY1','original','NP','H1N1','ZHEJIANG',2009,14,18,'ETGGE'),(1364,'G8XMY1','original','NP','H1N1','ZHEJIANG',2009,472,477,'TNPIVP'),(1365,'G8XMY1','original','NP','H1N1','ZHEJIANG',2009,209,214,'GENGRK'),(1366,'G8XMZ5','original','NP','H1N1','SHENZHEN',2009,14,18,'ETGGE'),(1367,'G8XMZ5','original','NP','H1N1','SHENZHEN',2009,472,477,'TNPIVP'),(1368,'G8XMZ5','original','NP','H1N1','SHENZHEN',2009,348,350,'GGK'),(1369,'G8XN47','original','NP','H1N1','HUBEI',2009,14,18,'ETGGE'),(1370,'G8XN47','original','NP','H1N1','HUBEI',2009,472,477,'TNPIVP'),(1371,'G8XN57','original','NP','H1N1','HUBEI',2009,14,18,'ETGGE'),(1372,'G8XN57','original','NP','H1N1','HUBEI',2009,472,477,'TNPIVP'),(1373,'G8XN74','original','NP','H1N1','ZHEJIANG',2009,14,18,'ETGGE'),(1374,'G8XN74','original','NP','H1N1','ZHEJIANG',2009,472,477,'TNPIVP'),(1375,'G8XN84','original','NP','H1N1','ZHEJIANG',2009,14,18,'ETGGE'),(1376,'G8XN84','original','NP','H1N1','ZHEJIANG',2009,472,477,'TNPIVP'),(1377,'G8XN93','original','NP','H1N1','ZHEJIANG',2009,14,18,'ETGGE'),(1378,'G8XN93','original','NP','H1N1','ZHEJIANG',2009,472,477,'TNPIVP'),(1379,'G8XNA0','original','NP','H1N1','ZHEJIANG',2009,14,18,'ETGGE'),(1380,'G8XNA0','original','NP','H1N1','ZHEJIANG',2009,472,477,'TNPIVP'),(1381,'G8XNB0','original','NP','H1N1','ZHEJIANG',2009,14,18,'ETGGE'),(1382,'G8XNB0','original','NP','H1N1','ZHEJIANG',2009,472,477,'TNPIVP'),(1383,'G8XND8','original','NP','H1N1','ZHEJIANG',2009,14,18,'ETGGE'),(1384,'G8XND8','original','NP','H1N1','ZHEJIANG',2009,472,477,'TTPIVP'),(1385,'G8XNF5','original','NP','H1N1','ZHEJIANG',2009,14,18,'ETGGE'),(1386,'G8XNF5','original','NP','H1N1','ZHEJIANG',2009,472,477,'TNPIVP'),(1387,'G8XNH5','original','NP','H1N1','ZHEJIANG',2009,14,18,'ETGGE'),(1388,'G8XNH5','original','NP','H1N1','ZHEJIANG',2009,472,477,'TNPIVP'),(1389,'G8XNI5','original','NP','H1N1','ZHEJIANG',2009,14,18,'ETGGE'),(1390,'G8XNI5','original','NP','H1N1','ZHEJIANG',2009,472,477,'TNPIVP'),(1391,'G8XNL9','original','NP','H1N1','ZHEJIANG',2009,14,18,'ETGGE'),(1392,'G8XNL9','original','NP','H1N1','ZHEJIANG',2009,472,477,'TNPIVP'),(1393,'G8XNM7','original','NP','H1N1','ZHEJIANG',2009,14,18,'ETGGE'),(1394,'G8XNM7','original','NP','H1N1','ZHEJIANG',2009,472,477,'TNPIVP'),(1395,'G8XNN4','original','NP','H1N1','ZHEJIANG',2009,14,18,'ETGGE'),(1396,'G8XNN4','original','NP','H1N1','ZHEJIANG',2009,472,477,'TNPIVP'),(1397,'G8XNQ2','original','NP','H1N1','ZHEJIANG',2009,14,18,'ETGGE'),(1398,'G8XNQ2','original','NP','H1N1','ZHEJIANG',2009,472,477,'TNPIVP'),(1399,'G9BGP1','original','NP','H1N1','TIANJIN',2009,14,18,'ETDGE'),(1400,'G9BGP1','original','NP','H1N1','TIANJIN',2009,472,477,'TNPIVP'),(1401,'G9BGP1','original','NP','H1N1','TIANJIN',2009,209,214,'GENGRK'),(1402,'G9C8N6','original','NP','H1N1','INDIA',2010,14,18,'ETGGE'),(1403,'G9C8N6','original','NP','H1N1','INDIA',2010,472,477,'TNPIVP'),(1404,'G9C8N7','original','NP','H1N1','INDIA',2010,14,18,'ETGGE'),(1405,'G9C8N7','original','NP','H1N1','INDIA',2010,472,477,'TNPIVP'),(1406,'G9FPT6','original','NP','H1N1','TAIWAN',2009,14,18,'ETGGE'),(1407,'G9FPT6','original','NP','H1N1','TAIWAN',2009,472,477,'TNPIVP'),(1408,'G9FPU3','original','NP','H1N1','TAIWAN',2010,14,18,'ETGGE'),(1409,'G9FPU3','original','NP','H1N1','TAIWAN',2010,472,477,'TNPIVP'),(1410,'G9FPU5','original','NP','H1N1','TAIWAN',2010,14,18,'ETGGE'),(1411,'G9FPU5','original','NP','H1N1','TAIWAN',2010,472,477,'TNPIVP'),(1412,'G9FPV1','original','NP','H1N1','TAIWAN',2011,14,18,'ETGGE'),(1413,'G9FPV1','original','NP','H1N1','TAIWAN',2011,472,477,'TNPIVP'),(1414,'G9FPV3','original','NP','H1N1','TAIWAN',2011,14,18,'ETGGE'),(1415,'G9FPV3','original','NP','H1N1','TAIWAN',2011,472,477,'TNPIVP'),(1416,'G9LAE2','original','NP','H1N1','NOVOSIBIRSK',2011,14,18,'ETGGE'),(1417,'G9LAE2','original','NP','H1N1','NOVOSIBIRSK',2011,472,477,'TNPIVP'),(1418,'G9LR17','original','NP','H1N1','NANJING',2009,14,18,'ETGGE'),(1419,'G9LR17','original','NP','H1N1','NANJING',2009,472,477,'TNPIVP'),(1420,'H2FJI0','original','NP','H1N1','WISCONSIN',2011,14,18,'ETGGE'),(1421,'H2FJI0','original','NP','H1N1','WISCONSIN',2011,472,477,'TSPIVP'),(1422,'H2FJI0','original','NP','H1N1','WISCONSIN',2011,35,38,'GIGK'),(1423,'H2KCI7','original','NP','H1N1','HANOI',2006,14,18,'ETDGE'),(1424,'H2KCI7','original','NP','H1N1','HANOI',2006,472,477,'TNPIVP'),(1425,'H2KCI7','original','NP','H1N1','HANOI',2006,209,214,'GENGRK'),(1426,'H2KDZ0','original','NP','H1N1','LONGAN',2006,14,18,'ETDGE'),(1427,'H2KDZ0','original','NP','H1N1','LONGAN',2006,209,214,'GENGRK'),(1428,'H2KFM3','original','NP','H1N1','HUE',2008,14,18,'ETDGE'),(1429,'H2KFM3','original','NP','H1N1','HUE',2008,472,477,'TNPIVP'),(1430,'H2KFM3','original','NP','H1N1','HUE',2008,209,214,'GENGRK'),(1431,'H2KJ29','original','NP','H1N1','MERIDA',2009,14,18,'ETGGE'),(1432,'H2KJ29','original','NP','H1N1','MERIDA',2009,472,477,'TNPIVP'),(1433,'H6QLI0','original','NP','H1N1','ARGENTINA',2009,14,18,'ETGGE'),(1434,'H6QLI0','original','NP','H1N1','ARGENTINA',2009,472,477,'TNPIVP'),(1435,'H6QM50','original','NP','H1N1','ARGENTINA',2009,14,18,'ETGGE'),(1436,'H6QM50','original','NP','H1N1','ARGENTINA',2009,472,477,'TNPIVP'),(1437,'H9EBF8','original','NP','H1N1','CZECH REPUBLIC',2011,14,18,'ETGGE'),(1438,'H9EBF8','original','NP','H1N1','CZECH REPUBLIC',2011,472,477,'TNPIVP'),(1439,'H9EBF8','original','NP','H1N1','CZECH REPUBLIC',2011,101,103,'GGK'),(1440,'H9ECF2','original','NP','H1N1','TIANJINHEPING',2009,14,18,'ETGGE'),(1441,'H9ECF2','original','NP','H1N1','TIANJINHEPING',2009,472,477,'TNPILP'),(1442,'H9ECF8','original','NP','H1N1','TIANJINHEDONG',2011,14,18,'ETGGE'),(1443,'H9ECF8','original','NP','H1N1','TIANJINHEDONG',2011,472,477,'TNPIVP'),(1444,'H9U4F3','original','NP','H1N1','HONG KONG',2009,14,18,'ETGGE'),(1445,'H9U4F3','original','NP','H1N1','HONG KONG',2009,472,477,'TNPIVP'),(1446,'H9U4H3','original','NP','H1N1','HONG KONG',2009,14,18,'ETGGE'),(1447,'H9U4H3','original','NP','H1N1','HONG KONG',2009,472,477,'TNPIVP'),(1448,'H9U4Q3','original','NP','H1N1','HONG KONG',2009,14,18,'ETGGE'),(1449,'H9U4Q3','original','NP','H1N1','HONG KONG',2009,472,477,'TNPIVP'),(1450,'H9U593','original','NP','H1N1','HONG KONG',2009,14,18,'ETGGE'),(1451,'H9U593','original','NP','H1N1','HONG KONG',2009,472,477,'TNPIVP'),(1452,'I0E2H6','original','NP','H1N1','NETHERLANDS',2009,14,18,'ETGGE'),(1453,'I0E2H6','original','NP','H1N1','NETHERLANDS',2009,472,477,'TNPIVP'),(1454,'I1ZFE3','original','NP','H1N1','MEXICO',2009,14,18,'ETGGE'),(1455,'I1ZFE3','original','NP','H1N1','MEXICO',2009,472,477,'TNPIVP'),(1456,'I1ZFH6','original','NP','H1N1','MEXICO',2009,14,18,'ETGGE'),(1457,'I1ZFH6','original','NP','H1N1','MEXICO',2009,472,477,'TNPIVP'),(1458,'I2CZ72','original','NP','H1N1','MALAYSIA',1997,472,477,'TNPIVP'),(1459,'I2CZ72','original','NP','H1N1','MALAYSIA',1997,209,214,'GENGRK'),(1460,'I2D0B5','original','NP','H1N1','MALAYSIA',2005,14,18,'ETDGE'),(1461,'I2D0B5','original','NP','H1N1','MALAYSIA',2005,472,477,'TNPIVP'),(1462,'I2D0B5','original','NP','H1N1','MALAYSIA',2005,209,214,'GENGRK'),(1463,'I2D837','original','NP','H1N1','MALAYSIA',1997,14,18,'ETDGE'),(1464,'I2D837','original','NP','H1N1','MALAYSIA',1997,472,477,'TNPIVP'),(1465,'I2D837','original','NP','H1N1','MALAYSIA',1997,209,214,'GENGRK'),(1466,'I2D870','original','NP','H1N1','MALAYSIA',2000,14,18,'ETDGE'),(1467,'I2D870','original','NP','H1N1','MALAYSIA',2000,472,477,'TNPIVP'),(1468,'I2D870','original','NP','H1N1','MALAYSIA',2000,209,214,'GENGRK'),(1469,'I2D881','original','NP','H1N1','MALAYSIA',2000,14,18,'ETDGE'),(1470,'I2D881','original','NP','H1N1','MALAYSIA',2000,472,477,'TNPIVP'),(1471,'I2D881','original','NP','H1N1','MALAYSIA',2000,209,214,'GENGRK'),(1472,'I2D8A3','original','NP','H1N1','MALAYSIA',1997,14,18,'ETDGE'),(1473,'I2D8A3','original','NP','H1N1','MALAYSIA',1997,472,477,'TNPIVP'),(1474,'I2D8A3','original','NP','H1N1','MALAYSIA',1997,209,214,'GENGRK'),(1475,'I2D8F8','original','NP','H1N1','MALAYSIA',2004,14,18,'ETDGE'),(1476,'I2D8F8','original','NP','H1N1','MALAYSIA',2004,472,477,'TNPIVP'),(1477,'I2D8F8','original','NP','H1N1','MALAYSIA',2004,209,214,'GENGRK'),(1478,'I2D8G9','original','NP','H1N1','MALAYSIA',2005,14,18,'ETDGE'),(1479,'I2D8G9','original','NP','H1N1','MALAYSIA',2005,472,477,'TNPIVP'),(1480,'I2D8G9','original','NP','H1N1','MALAYSIA',2005,209,214,'GENGRK'),(1481,'I2D8J1','original','NP','H1N1','MALAYSIA',2005,14,18,'ETDGE'),(1482,'I2D8J1','original','NP','H1N1','MALAYSIA',2005,472,477,'TNPIVP'),(1483,'I2D8J1','original','NP','H1N1','MALAYSIA',2005,209,214,'GENGRK'),(1484,'I2D8Q7','original','NP','H1N1','MALAYSIA',2007,14,18,'ETDGE'),(1485,'I2D8Q7','original','NP','H1N1','MALAYSIA',2007,472,477,'TNPIVP'),(1486,'I2D8Q7','original','NP','H1N1','MALAYSIA',2007,209,214,'GENGRK'),(1487,'I2D8W2','original','NP','H1N1','MALAYSIA',2007,14,18,'ETDGE'),(1488,'I2D8W2','original','NP','H1N1','MALAYSIA',2007,472,477,'TNPIVP'),(1489,'I2D8W2','original','NP','H1N1','MALAYSIA',2007,209,214,'GENGRK'),(1490,'I2D906','original','NP','H1N1','MALAYSIA',2009,14,18,'ETDGE'),(1491,'I2D906','original','NP','H1N1','MALAYSIA',2009,472,477,'TNPIVP'),(1492,'I2D906','original','NP','H1N1','MALAYSIA',2009,209,214,'GENGRK'),(1493,'I2D9I0','original','NP','H1N1','MALAYSIA',2009,14,18,'ETGGE'),(1494,'I2D9I0','original','NP','H1N1','MALAYSIA',2009,472,477,'TNPIVP'),(1495,'I2D9N0','original','NP','H1N1','MALAYSIA',2009,14,18,'ETGGE'),(1496,'I2D9N0','original','NP','H1N1','MALAYSIA',2009,472,477,'TNPIVP'),(1497,'I2D9W0','original','NP','H1N1','MALAYSIA',2009,14,18,'ETGGE'),(1498,'I2D9W0','original','NP','H1N1','MALAYSIA',2009,472,477,'TNPIVP'),(1499,'I3QQF8','original','NP','H1N1','SCOTLAND',2009,14,18,'ETGGE'),(1500,'I3QQF8','original','NP','H1N1','SCOTLAND',2009,472,477,'TNPIVP'),(1501,'I3QQK2','original','NP','H1N1','SCOTLAND',2009,14,18,'ETGGE'),(1502,'I3QQK2','original','NP','H1N1','SCOTLAND',2009,472,477,'TNPIVP'),(1503,'I3QR36','original','NP','H1N1','SCOTLAND',2009,14,18,'ETGGE'),(1504,'I3QR36','original','NP','H1N1','SCOTLAND',2009,472,477,'TNPIVP'),(1505,'I3QR81','original','NP','H1N1','SCOTLAND',2009,14,18,'ETGGE'),(1506,'I3QR81','original','NP','H1N1','SCOTLAND',2009,472,477,'TNPIVP'),(1507,'I3QR99','original','NP','H1N1','SCOTLAND',2009,14,18,'ETGGE'),(1508,'I3QR99','original','NP','H1N1','SCOTLAND',2009,472,477,'TNPIVP'),(1509,'I3QRW6','original','NP','H1N1','SCOTLAND',2009,14,18,'ETGGE'),(1510,'I3QRW6','original','NP','H1N1','SCOTLAND',2009,472,477,'TNPIVP'),(1511,'I3QS49','original','NP','H1N1','SCOTLAND',2009,14,18,'ETGGE'),(1512,'I3QS49','original','NP','H1N1','SCOTLAND',2009,472,477,'TNPIVP'),(1513,'I3QSB5','original','NP','H1N1','SCOTLAND',2009,14,18,'ETGGE'),(1514,'I3QSB5','original','NP','H1N1','SCOTLAND',2009,472,477,'TNPIVP'),(1515,'I3QSJ8','original','NP','H1N1','SCOTLAND',2009,472,477,'TNPIVP'),(1516,'I3QSJ8','original','NP','H1N1','SCOTLAND',2009,209,214,'GENGRK'),(1517,'I3QSR5','original','NP','H1N1','SCOTLAND',2009,14,18,'ETGGE'),(1518,'I3QSR5','original','NP','H1N1','SCOTLAND',2009,472,477,'TNPIVP'),(1519,'I3VES0','original','NP','H1N1','BRAZIL',2009,14,18,'ETGGE'),(1520,'I3VES0','original','NP','H1N1','BRAZIL',2009,472,477,'TNPIVP'),(1521,'I6LEE5','original','NP','H1N1','NEW YORK',2000,14,18,'ETDGE'),(1522,'I6LEE5','original','NP','H1N1','NEW YORK',2000,472,477,'TNPIVP'),(1523,'I6LEE5','original','NP','H1N1','NEW YORK',2000,209,214,'GENGRK'),(1524,'I6S8V3','original','NP','H1N1','NWS',1934,14,18,'ETDGE'),(1525,'I6S8V3','original','NP','H1N1','NWS',1934,400,403,'RASS'),(1526,'I6SHK8','original','NP','H1N1','CHILE',1983,14,18,'ETDGE'),(1527,'I6SHK8','original','NP','H1N1','CHILE',1983,209,214,'GENGRK'),(1528,'I6TDL9','original','NP','H1N1','CALIFORNIA',2009,14,18,'ETGGE'),(1529,'I6TDL9','original','NP','H1N1','CALIFORNIA',2009,472,477,'TNPIVP'),(1530,'I6TDL9','original','NP','H1N1','CALIFORNIA',2009,101,103,'GGK'),(1531,'I6THV3','original','NP','H1N1','ST. PETERSBURG',2011,14,18,'ETGGE'),(1532,'I6THV3','original','NP','H1N1','ST. PETERSBURG',2011,472,477,'TNPIVP'),(1533,'I6THY6','original','NP','H1N1','SOUTH CAROLINA',2010,14,18,'ETGGE'),(1534,'I6THY6','original','NP','H1N1','SOUTH CAROLINA',2010,472,477,'TNPIVP'),(1535,'I6UVR2','original','NP','H1N1','SINGAPORE',2009,14,18,'ETGGE'),(1536,'I6UVR2','original','NP','H1N1','SINGAPORE',2009,472,477,'TNPIVP'),(1537,'I6UXK4','original','NP','H1N1','SINGAPORE',2009,14,18,'ETGGE'),(1538,'I6UXK4','original','NP','H1N1','SINGAPORE',2009,472,477,'TNPIVP'),(1539,'I6V111','original','NP','H1N1','SINGAPORE',2011,14,18,'ETGGE'),(1540,'I6V111','original','NP','H1N1','SINGAPORE',2011,472,477,'TNPIVP'),(1541,'I6V580','original','NP','H1N1','SINGAPORE',2009,14,18,'ETGGE'),(1542,'I6V580','original','NP','H1N1','SINGAPORE',2009,472,477,'TNPIVP'),(1543,'I6V5Q4','original','NP','H1N1','SINGAPORE',2009,14,18,'ETGGE'),(1544,'I6V5Q4','original','NP','H1N1','SINGAPORE',2009,472,477,'TNPIVP'),(1545,'I6VAF4','original','NP','H1N1','SINGAPORE',2011,14,18,'ETGGE'),(1546,'I6VAF4','original','NP','H1N1','SINGAPORE',2011,472,477,'TNPIVP'),(1547,'I6VR29','original','NP','H1N1','SINGAPORE',2009,14,18,'ETGGE'),(1548,'I6VR29','original','NP','H1N1','SINGAPORE',2009,472,477,'TNPIVP'),(1549,'I6VUI1','original','NP','H1N1','SINGAPORE',2011,14,18,'ETGGE'),(1550,'I6VUI1','original','NP','H1N1','SINGAPORE',2011,472,477,'TNPIVP'),(1551,'I6VY94','original','NP','H1N1','SINGAPORE',2009,14,18,'ETGGE'),(1552,'I6VY94','original','NP','H1N1','SINGAPORE',2009,472,477,'TNPIVP'),(1553,'I6W0V3','original','NP','H1N1','SINGAPORE',2009,14,18,'ETGGE'),(1554,'I6W0V3','original','NP','H1N1','SINGAPORE',2009,472,477,'TNPVVP'),(1555,'I6W5W2','original','NP','H1N1','SINGAPORE',2011,14,18,'ETGGE'),(1556,'I6W5W2','original','NP','H1N1','SINGAPORE',2011,472,477,'TNPIVP'),(1557,'I7C174','original','NP','H1N1','SHANGHAI',1996,14,18,'ETDGE'),(1558,'I7C174','original','NP','H1N1','SHANGHAI',1996,472,477,'TNPIVP'),(1559,'I7C174','original','NP','H1N1','SHANGHAI',1996,209,214,'GENGRK'),(1560,'I7CAS0','original','NP','H1N1','FLORIDA',1993,14,18,'ETDGE'),(1561,'I7CAS0','original','NP','H1N1','FLORIDA',1993,472,477,'TNPIVP'),(1562,'I7CAS0','original','NP','H1N1','FLORIDA',1993,209,214,'GENGRK'),(1563,'I7CAX5','original','NP','H1N1','MOSCOW',1998,472,477,'TNPIVP'),(1564,'I7CAX5','original','NP','H1N1','MOSCOW',1998,209,214,'GENGRK'),(1565,'I7CYE9','original','NP','H1N1','SHANGHAI',1997,14,18,'ETDGE'),(1566,'I7CYE9','original','NP','H1N1','SHANGHAI',1997,472,477,'TNPIVP'),(1567,'I7CYE9','original','NP','H1N1','SHANGHAI',1997,209,214,'GENGRK'),(1568,'I7CYP9','original','NP','H1N1','OSTRAVA',1998,14,18,'ETDGE'),(1569,'I7CYP9','original','NP','H1N1','OSTRAVA',1998,472,477,'TNPIVP'),(1570,'I7CYP9','original','NP','H1N1','OSTRAVA',1998,209,214,'GENGRK'),(1571,'I7D7X1','original','NP','H1N1','JOHANNESBURG',1997,14,18,'ETDGE'),(1572,'I7D7X1','original','NP','H1N1','JOHANNESBURG',1997,472,477,'TNPIVP'),(1573,'I7D7X1','original','NP','H1N1','JOHANNESBURG',1997,209,214,'GENGRK'),(1574,'I7DBR2','original','NP','H1N1','BANGKOK',2000,14,18,'ETDGE'),(1575,'I7DBR2','original','NP','H1N1','BANGKOK',2000,472,477,'TNPIVP'),(1576,'I7DBR2','original','NP','H1N1','BANGKOK',2000,209,214,'GENGRK'),(1577,'I7DCW1','original','NP','H1N1','CHILE',2001,14,18,'ETDGE'),(1578,'I7DCW1','original','NP','H1N1','CHILE',2001,472,477,'TNPIVP'),(1579,'I7DCW1','original','NP','H1N1','CHILE',2001,209,214,'GENGRK'),(1580,'I7F2Y2','original','NP','H1N1','SINGAPORE',2010,14,18,'ETGGE'),(1581,'I7F2Y2','original','NP','H1N1','SINGAPORE',2010,472,477,'TNPIVP'),(1582,'I7F930','original','NP','H1N1','SINGAPORE',2010,14,18,'ETGGE'),(1583,'I7F930','original','NP','H1N1','SINGAPORE',2010,472,477,'TNPIVP'),(1584,'I7F9Q6','original','NP','H1N1','SINGAPORE',2010,14,18,'ETGGE'),(1585,'I7F9Q6','original','NP','H1N1','SINGAPORE',2010,472,477,'TNPIVP'),(1586,'I7FRT3','original','NP','H1N1','SINGAPORE',2010,14,18,'ETGGE'),(1587,'I7FRT3','original','NP','H1N1','SINGAPORE',2010,472,477,'TNPIVP'),(1588,'I7FRT3','original','NP','H1N1','SINGAPORE',2010,2,7,'GFQGTK'),(1589,'I7FTD0','original','NP','H1N1','SINGAPORE',2010,14,18,'ETGGE'),(1590,'I7FTD0','original','NP','H1N1','SINGAPORE',2010,472,477,'TNPIVP'),(1591,'I7G140','original','NP','H1N1','SINGAPORE',2010,14,18,'ETGGE'),(1592,'I7G140','original','NP','H1N1','SINGAPORE',2010,472,477,'TNPIVP'),(1593,'I7G1A2','original','NP','H1N1','SINGAPORE',2010,14,18,'ETGGE'),(1594,'I7G1A2','original','NP','H1N1','SINGAPORE',2010,472,477,'TNPIVP'),(1595,'I7G1E8','original','NP','H1N1','SINGAPORE',2010,14,18,'ETGGE'),(1596,'I7G1E8','original','NP','H1N1','SINGAPORE',2010,472,477,'TNPIVP'),(1597,'I7H7E5','original','NP','H1N1','GUNMA',2009,14,18,'ETGGE'),(1598,'I7H7E5','original','NP','H1N1','GUNMA',2009,472,477,'TNPIVP'),(1599,'J9PXW0','original','NP','H1N1','REUNION',2009,14,18,'ETGGE'),(1600,'J9PXW0','original','NP','H1N1','REUNION',2009,472,477,'TNPIVP'),(1601,'J9V929','original','NP','H1N1','ENGLAND',2009,14,18,'ETGGE'),(1602,'J9V929','original','NP','H1N1','ENGLAND',2009,472,477,'TNPIVP'),(1603,'K4P389','original','NP','H1N1','KW',1957,14,18,'ETDGE'),(1604,'K4P389','original','NP','H1N1','KW',1957,472,477,'TNPIVP'),(1605,'K4P389','original','NP','H1N1','KW',1957,209,214,'GENGRK'),(1606,'K7QI47','original','NP','H1N1','ENGLAND',2009,14,18,'ETGGE'),(1607,'K7QI47','original','NP','H1N1','ENGLAND',2009,472,477,'TNPIVP'),(1608,'K7QKN2','original','NP','H1N1','ENGLAND',2010,14,18,'ETGGE'),(1609,'K7QKN2','original','NP','H1N1','ENGLAND',2010,472,477,'TNPIVP'),(1610,'K7QKU5','original','NP','H1N1','ENGLAND',2010,472,477,'TNPIVP'),(1611,'K7QKX4','original','NP','H1N1','ENGLAND',2010,14,18,'ETGGE'),(1612,'K7QKX4','original','NP','H1N1','ENGLAND',2010,472,477,'TNPIVP'),(1613,'K7QKX7','original','NP','H1N1','ENGLAND',2010,14,18,'ETGGE'),(1614,'K7QKX7','original','NP','H1N1','ENGLAND',2010,472,477,'TNPIVP'),(1615,'K7QL33','original','NP','H1N1','ENGLAND',2009,472,477,'TNPIVP'),(1616,'K7ZA95','original','NP','H1N1','VIET NAM',2009,14,18,'ETGGE'),(1617,'K7ZA95','original','NP','H1N1','VIET NAM',2009,472,477,'TNPIVP'),(1618,'K9NV80','original','NP','H1N1','MEXICO CITY',2009,14,18,'ETGGE'),(1619,'K9NV80','original','NP','H1N1','MEXICO CITY',2009,472,477,'TNPIVP'),(1620,'K9NVZ5','original','NP','H1N1','MEXICO CITY',2009,14,18,'ETGGE'),(1621,'K9NVZ5','original','NP','H1N1','MEXICO CITY',2009,472,477,'TNPIVP'),(1622,'K9NW46','original','NP','H1N1','MEXICO CITY',2009,14,18,'ETGGE'),(1623,'K9NW46','original','NP','H1N1','MEXICO CITY',2009,472,477,'TNPIVP'),(1624,'K9NWI4','original','NP','H1N1','MEXICO CITY',2010,14,18,'ETGGE'),(1625,'K9NWI4','original','NP','H1N1','MEXICO CITY',2010,472,477,'TNPIVP'),(1626,'K9NWJ2','original','NP','H1N1','MEXICO CITY',2010,14,18,'ETGGE'),(1627,'K9NWJ2','original','NP','H1N1','MEXICO CITY',2010,472,477,'TNPIVP'),(1628,'K9NWL1','original','NP','H1N1','MEXICO CITY',2010,14,18,'ETGGE'),(1629,'K9NWL1','original','NP','H1N1','MEXICO CITY',2010,472,477,'TNPIVP'),(1630,'K9NX73','original','NP','H1N1','MEXICO CITY',2009,14,18,'ETGGE'),(1631,'K9NX73','original','NP','H1N1','MEXICO CITY',2009,472,477,'TNPIVP'),(1632,'K9NXJ6','original','NP','H1N1','MEXICO CITY',2009,14,18,'ETGGE'),(1633,'K9NXJ6','original','NP','H1N1','MEXICO CITY',2009,472,477,'TNPIVP'),(1634,'L0I7L2','original','NP','H1N1','COLOGNE',2011,14,18,'ETGGE'),(1635,'L0I7L2','original','NP','H1N1','COLOGNE',2011,472,477,'TNPIVP'),(1636,'L0I7M1','original','NP','H1N1','COLOGNE',2011,14,18,'ETGGE'),(1637,'L0I7M1','original','NP','H1N1','COLOGNE',2011,472,477,'TNPIVP'),(1638,'L0I7N1','original','NP','H1N1','MUNICH',2011,14,18,'ETGGE'),(1639,'L0I7N1','original','NP','H1N1','MUNICH',2011,472,477,'TNPIVP'),(1640,'L0I7Q8','original','NP','H1N1','SHEFFIELD',2011,14,18,'ETGGE'),(1641,'L0I7Q8','original','NP','H1N1','SHEFFIELD',2011,472,477,'TNPIVP'),(1642,'L0I7Z3','original','NP','H1N1','ATHENS',2011,14,18,'ETGGE'),(1643,'L0I7Z3','original','NP','H1N1','ATHENS',2011,472,477,'TNPIVP'),(1644,'L0I805','original','NP','H1N1','ATHENS',2011,14,18,'ETGGE'),(1645,'L0I805','original','NP','H1N1','ATHENS',2011,472,477,'TNPIVP'),(1646,'L0I857','original','NP','H1N1','DARLINGHURST',2011,14,18,'ETGGE'),(1647,'L0I857','original','NP','H1N1','DARLINGHURST',2011,472,477,'TNPIVP'),(1648,'L0I8G5','original','NP','H1N1','HEADINGTON',2011,14,18,'ETGGE'),(1649,'L0I8G5','original','NP','H1N1','HEADINGTON',2011,472,477,'TNPIVP'),(1650,'M1JS18','original','NP','H1N1','BOSTON',2011,14,18,'ETGGE'),(1651,'M1JS18','original','NP','H1N1','BOSTON',2011,472,477,'TNPIVP'),(1652,'M9NCB5','original','NP','H1N1','TAIWAN',2011,14,18,'ETGGE'),(1653,'M9NCB5','original','NP','H1N1','TAIWAN',2011,472,477,'TNPIVP'),(1654,'M9NCN4','original','NP','H1N1','TAIWAN',2011,14,18,'ETGGE'),(1655,'M9NCN4','original','NP','H1N1','TAIWAN',2011,472,477,'TNPIVP'),(1656,'M9QE51','original','NP','H1N1','WASHINGTON',2009,14,18,'ETGGE'),(1657,'M9QE51','original','NP','H1N1','WASHINGTON',2009,472,477,'TNPIVP'),(1658,'M9QE74','original','NP','H1N1','NORTH CAROLINA',2010,14,18,'ETGGE'),(1659,'M9QE74','original','NP','H1N1','NORTH CAROLINA',2010,472,477,'TNPIVP'),(1660,'M9QED0','original','NP','H1N1','CALIFORNIA',2010,14,18,'ETGGE'),(1661,'M9QED0','original','NP','H1N1','CALIFORNIA',2010,472,477,'TNPIVP'),(1662,'M9QFZ6','original','NP','H1N1','NEW YORK',2009,14,18,'ETGGE'),(1663,'M9QFZ6','original','NP','H1N1','NEW YORK',2009,472,477,'TNPIVP'),(1664,'M9QG74','original','NP','H1N1','KENTUCKY',2010,14,18,'ETGGE'),(1665,'M9QG74','original','NP','H1N1','KENTUCKY',2010,472,477,'TNPIVP'),(1666,'M9QGH0','original','NP','H1N1','WASHINGTON',2010,14,18,'ETGGE'),(1667,'M9QGH0','original','NP','H1N1','WASHINGTON',2010,472,477,'TNPIVP'),(1668,'M9QJQ1','original','NP','H1N1','UTAH',2010,14,18,'ETGGE'),(1669,'M9QJQ1','original','NP','H1N1','UTAH',2010,472,477,'TNPIVP'),(1670,'M9QLG7','original','NP','H1N1','FLORIDA',2010,14,18,'ETGGE'),(1671,'M9QLG7','original','NP','H1N1','FLORIDA',2010,472,477,'TNPIVP'),(1672,'M9QMN4','original','NP','H1N1','UTAH',2009,14,18,'ETGGE'),(1673,'M9QMN4','original','NP','H1N1','UTAH',2009,472,477,'TNPIVP'),(1674,'M9QN09','original','NP','H1N1','MINNESOTA',2009,14,18,'ETGGE'),(1675,'M9QN09','original','NP','H1N1','MINNESOTA',2009,472,477,'TNPIVP'),(1676,'M9QNK8','original','NP','H1N1','IOWA',2009,14,18,'ETGGE'),(1677,'M9QNK8','original','NP','H1N1','IOWA',2009,472,477,'TNPIVP'),(1678,'M9R1I2','original','NP','H1N1','LYON',2009,14,18,'ETGGE'),(1679,'M9R1I2','original','NP','H1N1','LYON',2009,472,477,'TNPIVP'),(1680,'N0CBV5','original','NP','H1N1','MINNESOTA',2011,14,18,'ETGGE'),(1681,'N0CBV5','original','NP','H1N1','MINNESOTA',2011,472,477,'TNPIVP'),(1682,'N0CI80','original','NP','H1N1','PENNSYLVANIA',2010,14,18,'ETGGE'),(1683,'N0CI80','original','NP','H1N1','PENNSYLVANIA',2010,472,477,'TNPIVP'),(1684,'N0CJX2','original','NP','H1N1','NORTH CAROLINA',2011,14,18,'ETGGE'),(1685,'N0CJX2','original','NP','H1N1','NORTH CAROLINA',2011,472,477,'TSPIVP'),(1686,'P03466-1','original','NP','H1N1','PUERTO RICO',1934,14,18,'ETDGE'),(1687,'P03466-1','original','NP','H1N1','PUERTO RICO',1934,209,214,'GENGRK'),(1688,'P03466-2','original','NP','H1N1','PUERTO RICO',1934,14,18,'ETDGE'),(1689,'P03466-2','original','NP','H1N1','PUERTO RICO',1934,209,214,'GENGRK'),(1690,'P15682','original','NP','H1N1','WILSON-SMITH',1933,14,18,'ETDGE'),(1691,'P15682','original','NP','H1N1','WILSON-SMITH',1933,400,403,'RASS'),(1692,'P16314','original','NP','H1N1','KIEV',1979,14,18,'ETDGE'),(1693,'P16314','original','NP','H1N1','KIEV',1979,472,477,'TNPIVP'),(1694,'P16314','original','NP','H1N1','KIEV',1979,209,214,'GENGRK'),(1695,'P18069-1','original','NP','H1N1','BRAZIL',1978,14,18,'ETDGE'),(1696,'P18069-1','original','NP','H1N1','BRAZIL',1978,209,214,'GENGRK'),(1697,'P18069-2','original','NP','H1N1','BRAZIL',1978,14,18,'ETDGE'),(1698,'P18069-2','original','NP','H1N1','BRAZIL',1978,209,214,'GENGRK'),(1699,'P18070','original','NP','H1N1','CALIFORNIA',1978,14,18,'ETDGE'),(1700,'P18070','original','NP','H1N1','CALIFORNIA',1978,472,477,'TNPIVP'),(1701,'P18070','original','NP','H1N1','CALIFORNIA',1978,209,214,'GENGRK'),(1702,'P18071','original','NP','H1N1','FORT WARREN',1950,209,214,'GENGRK'),(1703,'P18073','original','NP','H1N1','USSR',1977,14,18,'ETDGE'),(1704,'P18073','original','NP','H1N1','USSR',1977,209,214,'GENGRK'),(1705,'P23997','original','NP','H1N1','OHIO',1983,14,18,'ETDGE'),(1706,'P23997','original','NP','H1N1','OHIO',1983,209,214,'GENGRK'),(1707,'P26069','original','NP','H1N1','HICKOX',1940,14,18,'ETDGE'),(1708,'P26069','original','NP','H1N1','HICKOX',1940,101,103,'GGK'),(1709,'P26069','original','NP','H1N1','HICKOX',1940,209,214,'GENGRK'),(1710,'P26070','original','NP','H1N1','MONMOUTH',1947,14,18,'ETDGE'),(1711,'P26070','original','NP','H1N1','MONMOUTH',1947,209,214,'GENGRK'),(1712,'P26074-1','original','NP','H1N1','NEW JERSEY',1976,14,18,'ETGGE'),(1713,'P26074-1','original','NP','H1N1','NEW JERSEY',1976,472,477,'TNPIVP'),(1714,'P26074-2','original','NP','H1N1','NEW JERSEY',1976,14,18,'ETGGE'),(1715,'P26074-2','original','NP','H1N1','NEW JERSEY',1976,472,477,'TNPIVP'),(1716,'P31609','original','NP','H1N1','PUERTO RICO',1934,14,18,'ETDGE'),(1717,'P31609','original','NP','H1N1','PUERTO RICO',1934,209,214,'GENGRK'),(1718,'P68043','original','NP','H1N1','WISCONSIN',1988,14,18,'ETGGE'),(1719,'P68043','original','NP','H1N1','WISCONSIN',1988,472,477,'TNPIVP'),(1720,'Q00PT5','original','NP','H1N1','SOUTH AUSTRALIA',2000,14,18,'ETDGE'),(1721,'Q00PT5','original','NP','H1N1','SOUTH AUSTRALIA',2000,472,477,'TNPIVP'),(1722,'Q00PT5','original','NP','H1N1','SOUTH AUSTRALIA',2000,209,214,'GENGRK'),(1723,'Q00QZ2','original','NP','H1N1','SOUTH AUSTRALIA',2000,14,18,'ETDGE'),(1724,'Q00QZ2','original','NP','H1N1','SOUTH AUSTRALIA',2000,472,477,'TNPIVP'),(1725,'Q00QZ2','original','NP','H1N1','SOUTH AUSTRALIA',2000,209,214,'GENGRK'),(1726,'Q00R69','original','NP','H1N1','SOUTH AUSTRALIA',2000,14,18,'ETDGE'),(1727,'Q00R69','original','NP','H1N1','SOUTH AUSTRALIA',2000,472,477,'TNPIVP'),(1728,'Q00R69','original','NP','H1N1','SOUTH AUSTRALIA',2000,209,214,'GENGRK'),(1729,'Q07FE8','original','NP','H1N1','NEW SOUTH WALES',2000,14,18,'ETDGE'),(1730,'Q07FE8','original','NP','H1N1','NEW SOUTH WALES',2000,472,477,'TNPIVP'),(1731,'Q07FE8','original','NP','H1N1','NEW SOUTH WALES',2000,209,214,'GENGRK'),(1732,'Q0A0Z9','original','NP','H1N1','NEW YORK',1995,14,18,'ETDGE'),(1733,'Q0A0Z9','original','NP','H1N1','NEW YORK',1995,472,477,'TNPIVP'),(1734,'Q0A0Z9','original','NP','H1N1','NEW YORK',1995,209,214,'GENGRK'),(1735,'Q0A110','original','NP','H1N1','MEMPHIS',1983,14,18,'ETDGE'),(1736,'Q0A110','original','NP','H1N1','MEMPHIS',1983,209,214,'GENGRK'),(1737,'Q0GZ91','original','NP','H1N1','TAIWAN',1999,14,18,'ETDGE'),(1738,'Q0GZ91','original','NP','H1N1','TAIWAN',1999,472,477,'TNPIVP'),(1739,'Q0GZ91','original','NP','H1N1','TAIWAN',1999,209,214,'GENGRK'),(1740,'Q0GZ92','original','NP','H1N1','TW',1997,14,18,'ETDGE'),(1741,'Q0GZ92','original','NP','H1N1','TW',1997,472,477,'TNPIVP'),(1742,'Q0GZ92','original','NP','H1N1','TW',1997,209,214,'GENGRK'),(1743,'Q0GZ93','original','NP','H1N1','TAIWAN',1996,14,18,'ETDGE'),(1744,'Q0GZ93','original','NP','H1N1','TAIWAN',1996,472,477,'TNPIVP'),(1745,'Q0GZ93','original','NP','H1N1','TAIWAN',1996,209,214,'GENGRK'),(1746,'Q0HD12','original','NP','H1N1','NANCHANG',1996,14,18,'ETDGE'),(1747,'Q0HD12','original','NP','H1N1','NANCHANG',1996,472,477,'TNPIVP'),(1748,'Q0HD12','original','NP','H1N1','NANCHANG',1996,209,214,'GENGRK'),(1749,'Q0P289','original','NP','H1N1','OTAGO',2005,14,18,'ETDGE'),(1750,'Q0P289','original','NP','H1N1','OTAGO',2005,472,477,'TNPIVP'),(1751,'Q0P289','original','NP','H1N1','OTAGO',2005,209,214,'GENGRK'),(1752,'Q0P388','original','NP','H1N1','NEW YORK',1995,14,18,'ETDGE'),(1753,'Q0P388','original','NP','H1N1','NEW YORK',1995,472,477,'TNPIVP'),(1754,'Q0P388','original','NP','H1N1','NEW YORK',1995,209,214,'GENGRK'),(1755,'Q0R7M1','original','NP','H1N1','MEMPHIS',1983,14,18,'ETDGE'),(1756,'Q0R7M1','original','NP','H1N1','MEMPHIS',1983,209,214,'GENGRK'),(1757,'Q1I1F7','original','NP','H1N1','WELLINGTON',2000,14,18,'ETDGE'),(1758,'Q1I1F7','original','NP','H1N1','WELLINGTON',2000,472,477,'TNPIVP'),(1759,'Q1I1F7','original','NP','H1N1','WELLINGTON',2000,209,214,'GENGRK'),(1760,'Q1I1H9','original','NP','H1N1','WELLINGTON',2000,14,18,'ETDGE'),(1761,'Q1I1H9','original','NP','H1N1','WELLINGTON',2000,472,477,'TNPIVP'),(1762,'Q1I1H9','original','NP','H1N1','WELLINGTON',2000,209,214,'GENGRK'),(1763,'Q1I1V0','original','NP','H1N1','MEMPHIS',1980,14,18,'ETDGE'),(1764,'Q1I1V0','original','NP','H1N1','MEMPHIS',1980,209,214,'GENGRK'),(1765,'Q1I1Y3','original','NP','H1N1','MEMPHIS',1978,14,18,'ETDGE'),(1766,'Q1I1Y3','original','NP','H1N1','MEMPHIS',1978,209,214,'GENGRK'),(1767,'Q1I205','original','NP','H1N1','MEMPHIS',1978,14,18,'ETDGE'),(1768,'Q1I205','original','NP','H1N1','MEMPHIS',1978,209,214,'GENGRK'),(1769,'Q1K9H2','original','NP','H1N1','WILSON-SMITH',1933,14,18,'ETDGE'),(1770,'Q1K9H2','original','NP','H1N1','WILSON-SMITH',1933,400,403,'RASS'),(1771,'Q1K9H2','original','NP','H1N1','WILSON-SMITH',1933,472,477,'TSPIVP'),(1772,'Q1K9J2','original','NP','H1N1','TEXAS',1991,14,18,'ETDGE'),(1773,'Q1K9J2','original','NP','H1N1','TEXAS',1991,472,477,'TNPIVP'),(1774,'Q1K9J2','original','NP','H1N1','TEXAS',1991,209,214,'GENGRK'),(1775,'Q1K9L2','original','NP','H1N1','TAIWAN',1986,14,18,'ETDGE'),(1776,'Q1K9L2','original','NP','H1N1','TAIWAN',1986,209,214,'GENGRK'),(1777,'Q1K9N2','original','NP','H1N1','NEW CALEDONIA',1999,14,18,'ETDGE'),(1778,'Q1K9N2','original','NP','H1N1','NEW CALEDONIA',1999,472,477,'TNPIVP'),(1779,'Q1K9N2','original','NP','H1N1','NEW CALEDONIA',1999,209,214,'GENGRK'),(1780,'Q1PTS6','original','NP','H1N1','NEW YORK',1995,14,18,'ETDGE'),(1781,'Q1PTS6','original','NP','H1N1','NEW YORK',1995,472,477,'TNPIVP'),(1782,'Q1PTS6','original','NP','H1N1','NEW YORK',1995,209,214,'GENGRK'),(1783,'Q1PU69','original','NP','H1N1','WEST COAST',2001,14,18,'ETDGE'),(1784,'Q1PU69','original','NP','H1N1','WEST COAST',2001,472,477,'TNPIVP'),(1785,'Q1PU69','original','NP','H1N1','WEST COAST',2001,209,214,'GENGRK'),(1786,'Q1WPX4','original','NP','H1N1','CANTERBURY',2000,14,18,'ETDGE'),(1787,'Q1WPX4','original','NP','H1N1','CANTERBURY',2000,472,477,'TNPIVP'),(1788,'Q1WPX4','original','NP','H1N1','CANTERBURY',2000,209,214,'GENGRK'),(1789,'Q1WQ18','original','NP','H1N1','CANTERBURY',2000,14,18,'ETDGE'),(1790,'Q1WQ18','original','NP','H1N1','CANTERBURY',2000,472,477,'TNPIVP'),(1791,'Q1WQ18','original','NP','H1N1','CANTERBURY',2000,209,214,'GENGRK'),(1792,'Q20LQ1','original','NP','H1N1','CANTERBURY',2000,14,18,'ETDGE'),(1793,'Q20LQ1','original','NP','H1N1','CANTERBURY',2000,472,477,'TNPIVP'),(1794,'Q20LQ1','original','NP','H1N1','CANTERBURY',2000,209,214,'GENGRK'),(1795,'Q20MF3','original','NP','H1N1','BAYLOR',1982,14,18,'ETDGE'),(1796,'Q20MF3','original','NP','H1N1','BAYLOR',1982,209,214,'GENGRK'),(1797,'Q20MG4','original','NP','H1N1','FORT MONMOUTH',1947,14,18,'ETDGE'),(1798,'Q20MG4','original','NP','H1N1','FORT MONMOUTH',1947,209,214,'GENGRK'),(1799,'Q20MI6','original','NP','H1N1','CAMERON',1946,14,18,'ETDGE'),(1800,'Q20MI6','original','NP','H1N1','CAMERON',1946,101,103,'GGK'),(1801,'Q20MI6','original','NP','H1N1','CAMERON',1946,209,214,'GENGRK'),(1802,'Q20N23','original','NP','H1N1','WEISS',1943,14,18,'ETDGE'),(1803,'Q20N23','original','NP','H1N1','WEISS',1943,472,477,'TNPIVP'),(1804,'Q20N23','original','NP','H1N1','WEISS',1943,209,214,'GENGRK'),(1805,'Q288T7','original','NP','H1N1','MALAYSIA',1954,14,18,'ETDGE'),(1806,'Q288T7','original','NP','H1N1','MALAYSIA',1954,209,214,'GENGRK'),(1807,'Q288U8','original','NP','H1N1','FORT WARREN',1950,14,18,'ETDGE'),(1808,'Q288U8','original','NP','H1N1','FORT WARREN',1950,472,477,'TNPIVP'),(1809,'Q288U8','original','NP','H1N1','FORT WARREN',1950,209,214,'GENGRK'),(1810,'Q288V9','original','NP','H1N1','MELBOURNE',1935,14,18,'ETDGE'),(1811,'Q288V9','original','NP','H1N1','MELBOURNE',1935,209,214,'GENGRK'),(1812,'Q288X0','original','NP','H1N1','TEXAS',1991,14,18,'ETDGE'),(1813,'Q288X0','original','NP','H1N1','TEXAS',1991,472,477,'TNPIVP'),(1814,'Q288X0','original','NP','H1N1','TEXAS',1991,209,214,'GENGRK'),(1815,'Q289A3','original','NP','H1N1','HONG KONG',1977,14,18,'ETDGE'),(1816,'Q289A3','original','NP','H1N1','HONG KONG',1977,209,214,'GENGRK'),(1817,'Q289B4','original','NP','H1N1','USSR',1977,14,18,'ETDGE'),(1818,'Q289B4','original','NP','H1N1','USSR',1977,209,214,'GENGRK'),(1819,'Q289C5','original','NP','H1N1','BELLAMY',1942,14,18,'ETDGE'),(1820,'Q289C5','original','NP','H1N1','BELLAMY',1942,209,214,'GENGRK'),(1821,'Q2IBH7','original','NP','H1N1','DENVER',1957,14,18,'ETDGE'),(1822,'Q2IBH7','original','NP','H1N1','DENVER',1957,472,477,'TNPIVP'),(1823,'Q2IBH7','original','NP','H1N1','DENVER',1957,209,214,'GENGRK'),(1824,'Q304U4','original','NP','H1N1','TAIWAN',1996,14,18,'ETDGE'),(1825,'Q304U4','original','NP','H1N1','TAIWAN',1996,472,477,'TNPIVP'),(1826,'Q304U4','original','NP','H1N1','TAIWAN',1996,209,214,'GENGRK'),(1827,'Q30N39','original','NP','H1N1','NEW YORK',2003,14,18,'ETDGE'),(1828,'Q30N39','original','NP','H1N1','NEW YORK',2003,472,477,'TNPIVP'),(1829,'Q30N39','original','NP','H1N1','NEW YORK',2003,209,214,'GENGRK'),(1830,'Q38UB5','original','NP','H1N1','NEW YORK',2001,14,18,'ETDGE'),(1831,'Q38UB5','original','NP','H1N1','NEW YORK',2001,472,477,'TNPIVP'),(1832,'Q38UB5','original','NP','H1N1','NEW YORK',2001,209,214,'GENGRK'),(1833,'Q38UC6','original','NP','H1N1','NEW YORK',2002,14,18,'ETDGE'),(1834,'Q38UC6','original','NP','H1N1','NEW YORK',2002,472,477,'TNPIVP'),(1835,'Q38UC6','original','NP','H1N1','NEW YORK',2002,209,214,'GENGRK'),(1836,'Q38UD7','original','NP','H1N1','NEW YORK',2003,14,18,'ETDGE'),(1837,'Q38UD7','original','NP','H1N1','NEW YORK',2003,472,477,'TNPIVP'),(1838,'Q38UD7','original','NP','H1N1','NEW YORK',2003,209,214,'GENGRK'),(1839,'Q3SCT1','original','NP','H1N1','NEW YORK',2000,14,18,'ETDGE'),(1840,'Q3SCT1','original','NP','H1N1','NEW YORK',2000,472,477,'TNPIVP'),(1841,'Q3SCT1','original','NP','H1N1','NEW YORK',2000,209,214,'GENGRK'),(1842,'Q3YPP2','original','NP','H1N1','NEW YORK',2001,14,18,'ETDGE'),(1843,'Q3YPP2','original','NP','H1N1','NEW YORK',2001,472,477,'TNPIVP'),(1844,'Q3YPP2','original','NP','H1N1','NEW YORK',2001,209,214,'GENGRK'),(1845,'Q3YPT6','original','NP','H1N1','NEW YORK',2003,14,18,'ETDGE'),(1846,'Q3YPT6','original','NP','H1N1','NEW YORK',2003,472,477,'TNPIVP'),(1847,'Q3YPT6','original','NP','H1N1','NEW YORK',2003,209,214,'GENGRK'),(1848,'Q3YPU7','original','NP','H1N1','NEW YORK',2002,14,18,'ETDGE'),(1849,'Q3YPU7','original','NP','H1N1','NEW YORK',2002,472,477,'TNPIVP'),(1850,'Q3YPU7','original','NP','H1N1','NEW YORK',2002,209,214,'GENGRK'),(1851,'Q5UEW0','original','NP','H1N1','BREVIG MISSION',1918,14,18,'ETDGE'),(1852,'Q5UEW0','original','NP','H1N1','BREVIG MISSION',1918,472,477,'TSPIVP'),(1853,'Q67145','original','NP','H1N1','LOYANG',1957,14,18,'ETDGE'),(1854,'Q67145','original','NP','H1N1','LOYANG',1957,209,214,'GENGRK'),(1855,'Q67224','original','NP','H1N1','NEW JERSEY',1976,14,18,'ETDGE'),(1856,'Q67224','original','NP','H1N1','NEW JERSEY',1976,472,477,'TNPVVP'),(1857,'Q67224','original','NP','H1N1','NEW JERSEY',1976,209,214,'GENGRK'),(1858,'Q67229','original','NP','H1N1','MARYLAND',1991,14,18,'ETGGE'),(1859,'Q67229','original','NP','H1N1','MARYLAND',1991,472,477,'TNPIVP'),(1860,'Q67230','original','NP','H1N1','OHIO',1983,14,18,'ETDGE'),(1861,'Q67230','original','NP','H1N1','OHIO',1983,209,214,'GENGRK'),(1862,'Q67231','original','NP','H1N1','OHIO',1983,14,18,'ETDGE'),(1863,'Q67231','original','NP','H1N1','OHIO',1983,472,477,'TNPIVP'),(1864,'Q67231','original','NP','H1N1','OHIO',1983,209,214,'GENGRK'),(1865,'Q67232','original','NP','H1N1','OHIO',1983,14,18,'ETDGE'),(1866,'Q67232','original','NP','H1N1','OHIO',1983,209,214,'GENGRK'),(1867,'Q67283','original','NP','H1N1','OHIO',1988,14,18,'ETGGE'),(1868,'Q67283','original','NP','H1N1','OHIO',1988,472,477,'TNPIVP'),(1869,'Q67361','original','NP','H1N1','WISCONSIN',1988,14,18,'ETGGE'),(1870,'Q67361','original','NP','H1N1','WISCONSIN',1988,472,477,'TNPIVP'),(1871,'Q76V36','original','NP','H1N1','OHIO',1983,14,18,'ETDGE'),(1872,'Q76V36','original','NP','H1N1','OHIO',1983,209,214,'GENGRK'),(1873,'Q80MK0','original','NP','H1N1','WISCONSIN',1998,14,18,'ETGGE'),(1874,'Q80MK0','original','NP','H1N1','WISCONSIN',1998,472,477,'TSPIVP'),(1875,'Q82765','original','NP','H1N1','MONGOLIA',1991,14,18,'ETDGE'),(1876,'Q82765','original','NP','H1N1','MONGOLIA',1991,209,214,'GENGRK'),(1877,'Q82767','original','NP','H1N1','MONGOLIA',1988,14,18,'ETDGE'),(1878,'Q82767','original','NP','H1N1','MONGOLIA',1988,209,214,'GENGRK'),(1879,'Q82771','original','NP','H1N1','MONGOLIA',1985,14,18,'ETDGE'),(1880,'Q82771','original','NP','H1N1','MONGOLIA',1985,209,214,'GENGRK'),(1881,'Q84111','original','NP','H1N1','FORT MONMOUTH',1947,14,18,'ETDGE'),(1882,'Q84111','original','NP','H1N1','FORT MONMOUTH',1947,209,214,'GENGRK'),(1883,'Q9EMD3','original','NP','H1N1','HONG KONG',1997,14,18,'ETDGE'),(1884,'Q9EMD3','original','NP','H1N1','HONG KONG',1997,472,477,'TNPIVP'),(1885,'Q9EMD3','original','NP','H1N1','HONG KONG',1997,209,214,'GENGRK'),(1886,'Q9EMD4','original','NP','H1N1','HONG KONG',1998,472,477,'TNPIVP'),(1887,'Q9EMD4','original','NP','H1N1','HONG KONG',1998,209,214,'GENGRK'),(1888,'R9WJI7','original','NP','H1N1','DENVER',1957,14,18,'ETDGE'),(1889,'R9WJI7','original','NP','H1N1','DENVER',1957,472,477,'TNPIVP'),(1890,'R9WJI7','original','NP','H1N1','DENVER',1957,209,214,'GENGRK'),(1891,'R9WKK4','original','NP','H1N1','BELLAMY',1942,14,18,'ETDGE'),(1892,'R9WKK4','original','NP','H1N1','BELLAMY',1942,472,477,'TNPIVP'),(1893,'R9WKK4','original','NP','H1N1','BELLAMY',1942,209,214,'GENGRK'),(1894,'S5FQQ6','original','NP','H1N1','FLW',1951,209,214,'GENGRK'),(1895,'S5FRY5','original','NP','H1N1','FORT MONMOUTH',1947,14,18,'ETDGE'),(1896,'S5FRY5','original','NP','H1N1','FORT MONMOUTH',1947,209,214,'GENGRK'),(1897,'S5FT02','original','NP','H1N1','NEW CALEDONIA',1999,14,18,'ETDGE'),(1898,'S5FT02','original','NP','H1N1','NEW CALEDONIA',1999,472,477,'TNPIVP'),(1899,'S5FT02','original','NP','H1N1','NEW CALEDONIA',1999,209,214,'GENGRK'),(1900,'S5IEZ0','original','NP','H1N1','INDIA',2013,14,18,'ETGGE'),(1901,'S5IEZ0','original','NP','H1N1','INDIA',2013,472,477,'TNPIVP'),(1902,'S5MBK2','original','NP','H1N1','MEXICO',2009,14,18,'ETGGE'),(1903,'S5MBK2','original','NP','H1N1','MEXICO',2009,472,477,'TNPIVP'),(1904,'S5MH70','original','NP','H1N1','MEXICO',2009,14,18,'ETGGE'),(1905,'S5MH70','original','NP','H1N1','MEXICO',2009,472,477,'TNPIVP'),(1906,'S5MTV3','original','NP','H1N1','MEXICO',2009,14,18,'ETGGE'),(1907,'S5MTV3','original','NP','H1N1','MEXICO',2009,472,477,'TNPIVP'),(1908,'S5YC42','original','NP','H1N1','KENYA',2013,14,18,'ETGGE'),(1909,'S5YC42','original','NP','H1N1','KENYA',2013,472,477,'TNPIVP'),(1910,'T2A9Q3','original','NP','H1N1','GEORGIA',2012,14,18,'ETGGE'),(1911,'T2A9Q3','original','NP','H1N1','GEORGIA',2012,472,477,'TNPIVP'),(1912,'T2ABF1','original','NP','H1N1','NETHERLANDS',2009,14,18,'ETGGE'),(1913,'T2ABF1','original','NP','H1N1','NETHERLANDS',2009,472,477,'TNPIVP'),(1914,'T2FAA0','original','NP','H1N1','HELSINKI',2013,14,18,'ETGGE'),(1915,'T2FAA0','original','NP','H1N1','HELSINKI',2013,472,477,'TNPIVP'),(1916,'T2FAD5','original','NP','H1N1','HELSINKI',2012,14,18,'ETGGE'),(1917,'T2FAD5','original','NP','H1N1','HELSINKI',2012,472,477,'TNPIVP'),(1918,'T2FAN2','original','NP','H1N1','HELSINKI',2013,14,18,'ETGGE'),(1919,'T2FAN2','original','NP','H1N1','HELSINKI',2013,472,477,'TNPIVP'),(1920,'T2FAY5','original','NP','H1N1','HELSINKI',2013,14,18,'ETGGE'),(1921,'T2FAY5','original','NP','H1N1','HELSINKI',2013,472,477,'TNPIVP'),(1922,'T2FBJ3','original','NP','H1N1','HELSINKI',2013,14,18,'ETGGE'),(1923,'T2FBJ3','original','NP','H1N1','HELSINKI',2013,472,477,'TNPIVP'),(1924,'T2FHB2','original','NP','H1N1','BOSTON',2012,14,18,'ETGGE'),(1925,'T2FHB2','original','NP','H1N1','BOSTON',2012,472,477,'TNPIVP'),(1926,'U3LXF7','original','NP','H1N1','JIANGSU',2011,14,18,'ETGGE'),(1927,'U3LXF7','original','NP','H1N1','JIANGSU',2011,472,477,'TNPIVP'),(1928,'U5PED4','original','NP','H1N1','SINGAPORE',2009,14,18,'ETGGE'),(1929,'U5PED4','original','NP','H1N1','SINGAPORE',2009,472,477,'TNPIVP'),(1930,'U5PED8','original','NP','H1N1','SINGAPORE',2009,14,18,'ETGGE'),(1931,'U5PED8','original','NP','H1N1','SINGAPORE',2009,472,477,'TNPIVP'),(1932,'V5LX12','original','NP','H1N1','CZECH REPUBLIC',2013,14,18,'ETGGE'),(1933,'V5LX12','original','NP','H1N1','CZECH REPUBLIC',2013,472,477,'TNPIVP'),(1934,'V5LXB4','original','NP','H1N1','CZECH REPUBLIC',2013,14,18,'ETGGE'),(1935,'V5LXB4','original','NP','H1N1','CZECH REPUBLIC',2013,472,477,'TNPIVP'),(1936,'V5T7K4','original','NP','H1N1','SINGAPORE',2007,14,18,'ETDGE'),(1937,'V5T7K4','original','NP','H1N1','SINGAPORE',2007,472,477,'TNPIVP'),(1938,'V5T7K4','original','NP','H1N1','SINGAPORE',2007,209,214,'GENGRK'),(1939,'V5T870','original','NP','H1N1','SINGAPORE',2007,14,18,'ETDGE'),(1940,'V5T870','original','NP','H1N1','SINGAPORE',2007,472,477,'TNPIVP'),(1941,'V5T870','original','NP','H1N1','SINGAPORE',2007,209,214,'GENGRK'),(1942,'V5T874','original','NP','H1N1','SINGAPORE',2007,472,477,'TNPIVP'),(1943,'V5T874','original','NP','H1N1','SINGAPORE',2007,209,214,'GENGRK'),(1944,'V9TGF1','original','NP','H1N1','LYON',2011,14,18,'ETGGE'),(1945,'V9TGF1','original','NP','H1N1','LYON',2011,472,477,'TNPIVP'),(1946,'V9TIT7','original','NP','H1N1','STETIENNE',2009,14,18,'ETDGE'),(1947,'V9TIT7','original','NP','H1N1','STETIENNE',2009,472,477,'TNPIVP'),(1948,'X2DPD1','original','NP','H1N1','TENNESSEE',2010,14,18,'ETGGE'),(1949,'X2DPD1','original','NP','H1N1','TENNESSEE',2010,472,477,'TNPIVP'),(1950,'X2DRL9','original','NP','H1N1','NEW YORK',2006,14,18,'ETDGE'),(1951,'X2DRL9','original','NP','H1N1','NEW YORK',2006,472,477,'TNPIVP'),(1952,'X2DRL9','original','NP','H1N1','NEW YORK',2006,209,214,'GENGRK'),(1953,'X2DS18','original','NP','H1N1','NEW YORK',2007,14,18,'ETDGE'),(1954,'X2DS18','original','NP','H1N1','NEW YORK',2007,472,477,'TNPIVP'),(1955,'X2DS18','original','NP','H1N1','NEW YORK',2007,209,214,'GENGRK'),(1956,'X2DTM8','original','NP','H1N1','NEW YORK',2008,14,18,'ETDGE'),(1957,'X2DTM8','original','NP','H1N1','NEW YORK',2008,472,477,'TNPIVP'),(1958,'X2DTM8','original','NP','H1N1','NEW YORK',2008,209,214,'GENGRK'),(1959,'X2DXQ0','original','NP','H1N1','NEW YORK',2006,14,18,'ETDGE'),(1960,'X2DXQ0','original','NP','H1N1','NEW YORK',2006,472,477,'TNPIVP'),(1961,'X2DXQ0','original','NP','H1N1','NEW YORK',2006,209,214,'GENGRK'),(1962,'X2DY40','original','NP','H1N1','NEW YORK',2009,175,178,'RSGS'),(1963,'X2DY40','original','NP','H1N1','NEW YORK',2009,14,18,'ETDGE'),(1965,'X2DY40','original','NP','H1N1','NEW YORK',2009,472,477,'TNPIVP'),(1966,'X2DY40','original','NP','H1N1','NEW YORK',2009,209,214,'GENGRK'),(1967,'X2E1G1','original','NP','H1N1','NEW YORK',2008,14,18,'ETDGE'),(1968,'X2E1G1','original','NP','H1N1','NEW YORK',2008,472,477,'TNPIVP'),(1969,'X2E1G1','original','NP','H1N1','NEW YORK',2008,209,214,'GENGRK'),(1970,'X2E1U8','original','NP','H1N1','NEW YORK',2009,14,18,'ETDGE'),(1971,'X2E1U8','original','NP','H1N1','NEW YORK',2009,472,477,'TNPIVP'),(1972,'X2E1U8','original','NP','H1N1','NEW YORK',2009,209,214,'GENGRK'),(1973,'X2E1Z5','original','NP','H1N1','NEW YORK',2009,14,18,'ETDGE'),(1974,'X2E1Z5','original','NP','H1N1','NEW YORK',2009,472,477,'TNPIVP'),(1975,'X2E1Z5','original','NP','H1N1','NEW YORK',2009,209,214,'GENGRK'),(1976,'X2EDR9','original','NP','H1N1','BOSTON',2012,14,18,'ETGGE'),(1977,'X2EDR9','original','NP','H1N1','BOSTON',2012,472,477,'TNPIVP'),(1978,'X2EGG8','original','NP','H1N1','BOSTON',2013,14,18,'ETGGE'),(1979,'X2EGG8','original','NP','H1N1','BOSTON',2013,472,477,'TNPIVP'),(1980,'X2ESB3','original','NP','H1N1','CHICAGO',2012,14,18,'ETGGE'),(1981,'X2ESB3','original','NP','H1N1','CHICAGO',2012,472,477,'TNPIVP'),(1982,'X2L853','original','NP','H1N1','CZECH REPUBLIC',2012,14,18,'ETGGE'),(1983,'X2L853','original','NP','H1N1','CZECH REPUBLIC',2012,472,477,'TNPIVP'),(1984,'X2LF99','original','NP','H1N1','CZECH REPUBLIC',2014,14,18,'ETGGE'),(1985,'X2LF99','original','NP','H1N1','CZECH REPUBLIC',2014,472,477,'TNPIVP'),(1986,'X2LFI2','original','NP','H1N1','CZECH REPUBLIC',2013,14,18,'ETGGE'),(1987,'X2LFI2','original','NP','H1N1','CZECH REPUBLIC',2013,472,477,'TNPIVP'),(1988,'A0A023HJY0','original','NA','H1N1','INDIA',2007,217,221,'KSWKK'),(1989,'A0A023HJY0','original','NA','H1N1','INDIA',2007,246,249,'PSNK'),(1990,'A0A023HJY0','original','NA','H1N1','INDIA',2007,342,347,'GANGVK'),(1991,'A0A023HK04','original','NA','H1N1','INDIA',2007,217,221,'KSWKK'),(1992,'A0A023HK04','original','NA','H1N1','INDIA',2007,246,249,'PSNK'),(1993,'A0A023HK04','original','NA','H1N1','INDIA',2007,342,347,'GANGVK'),(1994,'A0A023HK25','original','NA','H1N1','INDIA',2007,217,221,'KSWKK'),(1995,'A0A023HK25','original','NA','H1N1','INDIA',2007,246,249,'PSNK'),(1996,'A0A023HK25','original','NA','H1N1','INDIA',2007,342,347,'GANGVK'),(1997,'A0A023HK74','original','NA','H1N1','INDIA',2007,217,221,'KSWKK'),(1998,'A0A023HK74','original','NA','H1N1','INDIA',2007,246,249,'PSNK'),(1999,'A0A023HK74','original','NA','H1N1','INDIA',2007,342,347,'GANGVK'),(2000,'A0A023HLP0','original','NA','H1N1','LEBANON',2011,342,347,'GANGVK'),(2001,'A0A023HLW8','original','NA','H1N1','LEBANON',2011,342,347,'GANGVK'),(2002,'A0A023HLW9','original','NA','H1N1','LEBANON',2011,342,347,'GANGVK'),(2003,'A0A023HM40','original','NA','H1N1','LEBANON',2011,342,347,'GANGVK'),(2004,'A0A023HM41','original','NA','H1N1','LEBANON',2011,342,347,'GANGVK'),(2005,'A0A023HM66','original','NA','H1N1','LEBANON',2011,342,347,'GANGVK'),(2006,'A0A023HM67','original','NA','H1N1','LEBANON',2011,342,347,'GANGVK'),(2007,'A0A023ITN5','original','NA','H1N1','KIROV',2013,342,347,'GANGVK'),(2008,'A0A023LLE0','original','NA','H1N1','ATHENS',2011,342,347,'GANGVK'),(2009,'A0A023LLJ6','original','NA','H1N1','HEADINGTON',2011,342,347,'GANGVK'),(2010,'A0A023LLQ4','original','NA','H1N1','LIMA',2012,342,347,'GANGVK'),(2011,'A0A023LLT1','original','NA','H1N1','KHON KAEN',2010,342,347,'GANGVK'),(2012,'A0A023LLU6','original','NA','H1N1','ATHENS',2011,342,347,'GANGVK'),(2013,'A0A023LM36','original','NA','H1N1','DARLINGHURST',2011,342,347,'GANGVK'),(2014,'A0A023LMC3','original','NA','H1N1','KOWLOON',2011,342,347,'GANGVK'),(2015,'A0A023LMY4','original','NA','H1N1','KOWLOON',2011,342,347,'GANGVK'),(2016,'A0A023LNP1','original','NA','H1N1','KOWLOON',2011,342,347,'GANGVK'),(2017,'A0A023LP18','original','NA','H1N1','BANGKOK',2012,328,331,'PSDK'),(2018,'A0A023LP18','original','NA','H1N1','BANGKOK',2012,342,347,'GANGVK'),(2019,'A0A023LP91','original','NA','H1N1','AARHUS',2011,342,347,'GANGVK'),(2020,'A0A023LP98','original','NA','H1N1','MELBOURNE',2011,342,347,'GANGVK'),(2021,'A0A023LPF6','original','NA','H1N1','DAYTON',2012,342,347,'GANGVK'),(2022,'A0A023LPN1','original','NA','H1N1','LIMA',2012,342,347,'GANGVK'),(2023,'A0A023LQ34','original','NA','H1N1','KOWLOON',2011,342,347,'GANGVK'),(2024,'A0A023PUC4','original','NA','H1N1','GAINESVILLE',2013,342,347,'GANGVK'),(2025,'A0A023PUF4','original','NA','H1N1','GAINESVILLE',2014,342,347,'GANGVK'),(2026,'A0A023PW79','original','NA','H1N1','GAINESVILLE',2014,342,347,'GANGVK'),(2027,'A0A024CZS2','original','NA','H1N1','HOUSTON',2012,342,347,'GANGVK'),(2028,'A0A024D600','original','NA','H1N1','HOUSTON',2013,342,347,'GANGVK'),(2029,'A0A024D6A8','original','NA','H1N1','HOUSTON',2013,342,347,'GANGVK'),(2030,'A0A067YYL7','original','NA','H1N1','BERLIN',2008,217,221,'KSWKK'),(2031,'A0A067YYL7','original','NA','H1N1','BERLIN',2008,246,249,'PSNK'),(2032,'A0A067YYL7','original','NA','H1N1','BERLIN',2008,342,347,'GANGVK'),(2033,'A0A068EIC1','original','NA','H1N1','CALIFORNIA',2014,425,432,'ELIRGRPE'),(2034,'A0A068EIC1','original','NA','H1N1','CALIFORNIA',2014,342,347,'GANGVK'),(2035,'A0A068EIK2','original','NA','H1N1','CALIFORNIA',2014,425,432,'ELIRGRPE'),(2036,'A0A068EIK2','original','NA','H1N1','CALIFORNIA',2014,342,347,'GANGVK'),(2037,'A0A068EK22','original','NA','H1N1','CZECH REPUBLIC',2013,342,347,'GANGVK'),(2038,'A0A068EKR7','original','NA','H1N1','CZECH REPUBLIC',2013,342,347,'GANGVK'),(2039,'A0A068FQR1','original','NA','H1N1','HO CHI MINH',2011,342,347,'GANGVK'),(2040,'A0A068FRN0','original','NA','H1N1','HO CHI MINH',2010,342,347,'GANGVK'),(2041,'A0A068FRN5','original','NA','H1N1','HO CHI MINH',2011,342,347,'GANGVK'),(2042,'A0A068FRN7','original','NA','H1N1','HO CHI MINH',2011,342,347,'GANGVK'),(2043,'A0A068FSI5','original','NA','H1N1','HO CHI MINH',2010,342,347,'GANGVK'),(2044,'A0A068FSJ0','original','NA','H1N1','HO CHI MINH',2011,342,347,'GANGVK'),(2045,'A0A068FSJ3','original','NA','H1N1','HO CHI MINH',2011,342,347,'GANGVK'),(2046,'A0A068FTU5','original','NA','H1N1','HO CHI MINH',2011,342,347,'GANGVK'),(2047,'A0A068FXY0','original','NA','H1N1','HO CHI MINH',2010,342,347,'GANGVK'),(2048,'A0A076FL14','original','NA','H1N1','HELSINKI',2014,425,432,'ELIRGRPE'),(2049,'A0A076FL14','original','NA','H1N1','HELSINKI',2014,342,347,'GANGVK'),(2050,'A0A076FL94','original','NA','H1N1','HELSINKI',2014,425,432,'ELIRGRPE'),(2051,'A0A076FL94','original','NA','H1N1','HELSINKI',2014,342,347,'GANGVK'),(2052,'A0A076FLJ4','original','NA','H1N1','HELSINKI',2014,425,432,'ELIRGRPE'),(2053,'A0A076FLJ4','original','NA','H1N1','HELSINKI',2014,342,347,'GANGVK'),(2054,'A0A076FLM6','original','NA','H1N1','HELSINKI',2014,425,432,'ELIRGRPE'),(2055,'A0A076FLM6','original','NA','H1N1','HELSINKI',2014,342,347,'GANGVK'),(2056,'A0A076FLV2','original','NA','H1N1','HELSINKI',2014,425,432,'ELIRGRPE'),(2057,'A0A076FLV2','original','NA','H1N1','HELSINKI',2014,342,347,'GANGVK'),(2058,'A0A076FN37','original','NA','H1N1','HELSINKI',2014,425,432,'ELIRGRPE'),(2059,'A0A076FN37','original','NA','H1N1','HELSINKI',2014,342,347,'GANGVK'),(2060,'A0A076FNA1','original','NA','H1N1','HELSINKI',2014,425,432,'ELIRGRPE'),(2061,'A0A076FNA1','original','NA','H1N1','HELSINKI',2014,342,347,'GANGVK'),(2062,'A0A076FS66','original','NA','H1N1','HELSINKI',2014,425,432,'ELIRGRPE'),(2063,'A0A076FS66','original','NA','H1N1','HELSINKI',2014,342,347,'GANGVK'),(2064,'A0A076FSN1','original','NA','H1N1','HELSINKI',2014,425,432,'ELIRGRPE'),(2065,'A0A076FSN1','original','NA','H1N1','HELSINKI',2014,342,347,'GANGVK'),(2066,'A0A076G9Y6','original','NA','H1N1','CALIFORNIA',2014,425,432,'ELIRGRPE'),(2067,'A0A076G9Y6','original','NA','H1N1','CALIFORNIA',2014,342,347,'GANGVK'),(2068,'A0A088C8P3','original','NA','H1N1','BEIJING',2014,425,432,'ELIRGRPE'),(2069,'A0A088C8P3','original','NA','H1N1','BEIJING',2014,342,347,'GANGVK'),(2070,'A0A088C8P4','original','NA','H1N1','BEIJING',2014,425,432,'ELIRGRPE'),(2071,'A0A088C8P4','original','NA','H1N1','BEIJING',2014,342,347,'GANGVK'),(2072,'A0A088C8P5','original','NA','H1N1','BEIJING',2014,425,432,'ELIRGRPE'),(2073,'A0A088C8P5','original','NA','H1N1','BEIJING',2014,342,347,'GANGVK'),(2074,'A0A088F3L5','original','NA','H1N1','ALASKA',2013,425,432,'ELIRGRPE'),(2075,'A0A088F3L5','original','NA','H1N1','ALASKA',2013,342,347,'GANGVK'),(2076,'A0A088F3P0','original','NA','H1N1','MASSACHUSETTS',2013,425,432,'ELIRGRPE'),(2077,'A0A088F3P0','original','NA','H1N1','MASSACHUSETTS',2013,342,347,'GANGVK'),(2078,'A0A088F3S4','original','NA','H1N1','FLORIDA',2013,425,432,'ELIRGRPE'),(2079,'A0A088F3S4','original','NA','H1N1','FLORIDA',2013,342,347,'GANGVK'),(2080,'A0A088F413','original','NA','H1N1','GEORGIA',2013,425,432,'ELIRGRPE'),(2081,'A0A088F413','original','NA','H1N1','GEORGIA',2013,342,347,'GANGVK'),(2082,'A0A088F421','original','NA','H1N1','GEORGIA',2013,425,432,'ELIRGRPE'),(2083,'A0A088F421','original','NA','H1N1','GEORGIA',2013,342,347,'GANGVK'),(2084,'A0A088F494','original','NA','H1N1','ALASKA',2014,425,432,'ELIRGRPE'),(2085,'A0A088F494','original','NA','H1N1','ALASKA',2014,342,347,'GANGVK'),(2086,'A0A088F4G6','original','NA','H1N1','FLORIDA',2014,425,432,'ELIRGRPE'),(2087,'A0A088F4G6','original','NA','H1N1','FLORIDA',2014,342,347,'GANGVK'),(2088,'A0A088F4H4','original','NA','H1N1','LOUISIANA',2013,425,432,'ELIRGRPE'),(2089,'A0A088F4H4','original','NA','H1N1','LOUISIANA',2013,342,347,'GANGVK'),(2090,'A0A088F4L5','original','NA','H1N1','GEORGIA',2013,425,432,'ELIRGRPE'),(2091,'A0A088F4L5','original','NA','H1N1','GEORGIA',2013,342,347,'GANGVK'),(2092,'A0A088F4S3','original','NA','H1N1','INDIANA',2014,425,432,'ELIRGRPE'),(2093,'A0A088F4S3','original','NA','H1N1','INDIANA',2014,342,347,'GANGVK'),(2094,'A0A088F4S6','original','NA','H1N1','MASSACHUSETTS',2013,425,432,'ELIRGRPE'),(2095,'A0A088F4S6','original','NA','H1N1','MASSACHUSETTS',2013,342,347,'GANGVK'),(2096,'A0A088F4X0','original','NA','H1N1','LOUISIANA',2013,425,432,'ELIRGRPE'),(2097,'A0A088F4X0','original','NA','H1N1','LOUISIANA',2013,342,347,'GANGVK'),(2098,'A0A088F515','original','NA','H1N1','DELAWARE',2013,425,432,'ELIRGRPE'),(2099,'A0A088F515','original','NA','H1N1','DELAWARE',2013,342,347,'GANGVK'),(2100,'A0A088F517','original','NA','H1N1','MAINE',2013,425,432,'ELIRGRPE'),(2101,'A0A088F517','original','NA','H1N1','MAINE',2013,342,347,'GANGVK'),(2102,'A0A088F557','original','NA','H1N1','GEORGIA',2013,425,432,'ELIRGRPE'),(2103,'A0A088F557','original','NA','H1N1','GEORGIA',2013,342,347,'GANGVK'),(2104,'A0A088F561','original','NA','H1N1','DELAWARE',2014,425,432,'ELIRGRPE'),(2105,'A0A088F561','original','NA','H1N1','DELAWARE',2014,342,347,'GANGVK'),(2106,'A0A088F590','original','NA','H1N1','KANSAS',2014,425,432,'ELIRGRPE'),(2107,'A0A088F590','original','NA','H1N1','KANSAS',2014,342,347,'GANGVK'),(2108,'A0A088F5E2','original','NA','H1N1','MARYLAND',2014,425,432,'ELIRGRPE'),(2109,'A0A088F5E2','original','NA','H1N1','MARYLAND',2014,342,347,'GANGVK'),(2110,'A0A088F5P3','original','NA','H1N1','ILLINOIS',2014,425,432,'ELIRGRPE'),(2111,'A0A088F5P3','original','NA','H1N1','ILLINOIS',2014,342,347,'GANGVK'),(2112,'A0A088F716','original','NA','H1N1','FLORIDA',2013,425,432,'ELIRGRPE'),(2113,'A0A088F716','original','NA','H1N1','FLORIDA',2013,342,347,'GANGVK'),(2114,'A0A088F7A3','original','NA','H1N1','GEORGIA',2013,425,432,'ELIRGRPE'),(2115,'A0A088F7A3','original','NA','H1N1','GEORGIA',2013,342,347,'GANGVK'),(2116,'A0A088F7A5','original','NA','H1N1','MASSACHUSETTS',2013,425,432,'ELIRGRPE'),(2117,'A0A088F7A5','original','NA','H1N1','MASSACHUSETTS',2013,342,347,'GANGVK'),(2118,'A0A088F7C9','original','NA','H1N1','FLORIDA',2013,425,432,'ELIRGRPE'),(2119,'A0A088F7C9','original','NA','H1N1','FLORIDA',2013,342,347,'GANGVK'),(2120,'A0A088F7H7','original','NA','H1N1','CONNECTICUT',2013,425,432,'ELIRGRPE'),(2121,'A0A088F7H7','original','NA','H1N1','CONNECTICUT',2013,342,347,'GANGVK'),(2122,'A0A088F7K0','original','NA','H1N1','CONNECTICUT',2013,425,432,'ELIRGRPE'),(2123,'A0A088F7K0','original','NA','H1N1','CONNECTICUT',2013,342,347,'GANGVK'),(2124,'A0A088F7M5','original','NA','H1N1','LOUISIANA',2013,354,356,'GKG'),(2125,'A0A088F7M5','original','NA','H1N1','LOUISIANA',2013,425,432,'ELIRGRPE'),(2126,'A0A088F7M5','original','NA','H1N1','LOUISIANA',2013,342,347,'GANGVK'),(2127,'A0A088F7X7','original','NA','H1N1','CALIFORNIA',2014,342,347,'GANGVK'),(2128,'A0A088F8A9','original','NA','H1N1','FLORIDA',2014,425,432,'ELIRGRPE'),(2129,'A0A088F8A9','original','NA','H1N1','FLORIDA',2014,342,347,'GANGVK'),(2130,'A0A088F8R4','original','NA','H1N1','FLORIDA',2014,425,432,'ELIRGRPE'),(2131,'A0A088F8R4','original','NA','H1N1','FLORIDA',2014,342,347,'GANGVK'),(2132,'A0A088F8U7','original','NA','H1N1','KANSAS',2013,425,432,'ELIRGRPE'),(2133,'A0A088F8U7','original','NA','H1N1','KANSAS',2013,342,347,'GANGVK'),(2134,'A0A088F901','original','NA','H1N1','MARYLAND',2013,425,432,'ELIRGRPE'),(2135,'A0A088F901','original','NA','H1N1','MARYLAND',2013,342,347,'GANGVK'),(2136,'A0A088F992','original','NA','H1N1','CONNECTICUT',2014,425,432,'ELIRGRPE'),(2137,'A0A088F992','original','NA','H1N1','CONNECTICUT',2014,342,347,'GANGVK'),(2138,'A0A088F9B1','original','NA','H1N1','DELAWARE',2014,425,432,'ELIRGRPE'),(2139,'A0A088F9B1','original','NA','H1N1','DELAWARE',2014,342,347,'GANGVK'),(2140,'A0A089G1H8','original','NA','H1N1','HELSINKI',2014,425,432,'ELIRGRPE'),(2141,'A0A089G1H8','original','NA','H1N1','HELSINKI',2014,342,347,'GANGVK'),(2142,'A0A089G1T5','original','NA','H1N1','HELSINKI',2014,425,432,'ELIRGRPE'),(2143,'A0A089G1T5','original','NA','H1N1','HELSINKI',2014,342,347,'GANGVK'),(2144,'A0A089G259','original','NA','H1N1','HELSINKI',2014,425,432,'ELIRGRPE'),(2145,'A0A089G259','original','NA','H1N1','HELSINKI',2014,342,347,'GANGVK'),(2146,'A0A089G292','original','NA','H1N1','HELSINKI',2012,425,432,'ELIRGRPE'),(2147,'A0A089G292','original','NA','H1N1','HELSINKI',2012,342,347,'GANGVK'),(2148,'A0A089G2C7','original','NA','H1N1','HELSINKI',2013,342,347,'GANGVK'),(2149,'A0A089G2G7','original','NA','H1N1','HELSINKI',2013,342,347,'GANGVK'),(2150,'A0A089G2M0','original','NA','H1N1','HELSINKI',2013,342,347,'GANGVK'),(2151,'A0A089G3J2','original','NA','H1N1','HELSINKI',2014,425,432,'ELIRGRPE'),(2152,'A0A089G3J2','original','NA','H1N1','HELSINKI',2014,342,347,'GANGVK'),(2153,'A0A089G3Q1','original','NA','H1N1','HELSINKI',2014,425,432,'ELIRGRPE'),(2154,'A0A089G3Q1','original','NA','H1N1','HELSINKI',2014,342,347,'GANGVK'),(2155,'A0A089G3U9','original','NA','H1N1','HELSINKI',2014,425,432,'ELIRGRPE'),(2156,'A0A089G3U9','original','NA','H1N1','HELSINKI',2014,342,347,'GANGVK'),(2157,'A0A089G490','original','NA','H1N1','HELSINKI',2014,425,432,'ELIRGRPE'),(2158,'A0A089G490','original','NA','H1N1','HELSINKI',2014,342,347,'GANGVK'),(2159,'A0A089G4C7','original','NA','H1N1','HELSINKI',2013,342,347,'GANGVK'),(2160,'A0A089G4G9','original','NA','H1N1','HELSINKI',2013,342,347,'GANGVK'),(2161,'A0A089G4M0','original','NA','H1N1','HELSINKI',2014,425,432,'ELIRGRPE'),(2162,'A0A089G4M0','original','NA','H1N1','HELSINKI',2014,342,347,'GANGVK'),(2163,'A0A089G4P2','original','NA','H1N1','HELSINKI',2014,425,432,'ELIRGRPE'),(2164,'A0A089G4P2','original','NA','H1N1','HELSINKI',2014,342,347,'GANGVK'),(2165,'A0A089G4R9','original','NA','H1N1','HELSINKI',2013,342,347,'GANGVK'),(2166,'A0A089G4U1','original','NA','H1N1','HELSINKI',2014,425,432,'ELIRGRPE'),(2167,'A0A089G4U1','original','NA','H1N1','HELSINKI',2014,342,347,'GANGVK'),(2168,'A0A089G4W6','original','NA','H1N1','HELSINKI',2013,342,347,'GANGVK'),(2169,'A0A089G526','original','NA','H1N1','HELSINKI',2013,342,347,'GANGVK'),(2170,'A0A089G580','original','NA','H1N1','HELSINKI',2014,342,347,'GANGVK'),(2171,'A0A089G5B4','original','NA','H1N1','HELSINKI',2012,425,432,'ELIRGRPE'),(2172,'A0A089G5B4','original','NA','H1N1','HELSINKI',2012,342,347,'GANGVK'),(2173,'A0A089G5F5','original','NA','H1N1','HELSINKI',2013,342,347,'GANGVK'),(2174,'A0A089G5Q1','original','NA','H1N1','HELSINKI',2013,342,347,'GANGVK'),(2175,'A0A089G5T9','original','NA','H1N1','HELSINKI',2014,425,432,'ELIRGRPE'),(2176,'A0A089G5T9','original','NA','H1N1','HELSINKI',2014,342,347,'GANGVK'),(2177,'A0A089G5V4','original','NA','H1N1','HELSINKI',2013,342,347,'GANGVK'),(2178,'A0A089G5V4','original','NA','H1N1','HELSINKI',2013,428,432,'GGRPK'),(2179,'A0A089G5Y0','original','NA','H1N1','HELSINKI',2014,425,432,'ELIRGRPE'),(2180,'A0A089G5Y0','original','NA','H1N1','HELSINKI',2014,342,347,'GANGVK'),(2181,'A0A089G616','original','NA','H1N1','HELSINKI',2013,342,347,'GANGVK'),(2182,'A0A089G6K6','original','NA','H1N1','HELSINKI',2014,425,432,'ELIRGRPE'),(2183,'A0A089G6K6','original','NA','H1N1','HELSINKI',2014,342,347,'GANGVK'),(2184,'A0A089H6T9','original','NA','H1N1','HELSINKI',2014,425,432,'ELIRGRPE'),(2185,'A0A089H6T9','original','NA','H1N1','HELSINKI',2014,342,347,'GANGVK'),(2186,'A0A089H7P1','original','NA','H1N1','HELSINKI',2012,425,432,'ELIRGRPE'),(2187,'A0A089H7P1','original','NA','H1N1','HELSINKI',2012,342,347,'GANGVK'),(2188,'A0A089H7X4','original','NA','H1N1','HELSINKI',2013,249,254,'EQASYK'),(2189,'A0A089H7X4','original','NA','H1N1','HELSINKI',2013,342,347,'GANGVK'),(2190,'A0A089H8F0','original','NA','H1N1','HELSINKI',2014,425,432,'ELIRGRPE'),(2191,'A0A089H8F0','original','NA','H1N1','HELSINKI',2014,342,347,'GANGVK'),(2192,'A0A097F350','original','NA','H1N1','FINLAND',2014,425,432,'ELIRGRPE'),(2193,'A0A097F350','original','NA','H1N1','FINLAND',2014,342,347,'GANGVK'),(2194,'A0A097F388','original','NA','H1N1','FINLAND',2014,425,432,'ELIRGRPE'),(2195,'A0A097F388','original','NA','H1N1','FINLAND',2014,342,347,'GANGVK'),(2196,'A0A097F3B0','original','NA','H1N1','FINLAND',2014,425,432,'ELIRGRPE'),(2197,'A0A097F3B0','original','NA','H1N1','FINLAND',2014,342,347,'GANGVK'),(2198,'A0A097F3D9','original','NA','H1N1','FINLAND',2014,425,432,'ELIRGRPE'),(2199,'A0A097F3D9','original','NA','H1N1','FINLAND',2014,342,347,'GANGVK'),(2200,'A0A097F3G4','original','NA','H1N1','FINLAND',2012,425,432,'ELIRGRPE'),(2201,'A0A097F3G4','original','NA','H1N1','FINLAND',2012,342,347,'GANGVK'),(2202,'A0A097F3M0','original','NA','H1N1','FINLAND',2011,342,347,'GANGVK'),(2203,'A0A097F3M1','original','NA','H1N1','FINLAND',2011,342,347,'GANGVK'),(2204,'A0A0A0V1D0','original','NA','H1N1','ERNAKULAM',2010,342,347,'GANGVK'),(2205,'A0A0A0V1E0','original','NA','H1N1','MALAPPURAM',2010,342,347,'GANGVK'),(2206,'A0A0A0V2G5','original','NA','H1N1','CALICUT',2010,342,347,'GANGVK'),(2207,'A0A0A0V2G9','original','NA','H1N1','KANNUR',2011,410,415,'PELTGP'),(2208,'A0A0A0V2G9','original','NA','H1N1','KANNUR',2011,259,261,'GKG'),(2209,'A0A0A0V2G9','original','NA','H1N1','KANNUR',2011,259,262,'GKGK'),(2210,'A0A0A0V2G9','original','NA','H1N1','KANNUR',2011,342,347,'GANGVK'),(2211,'A0A0A0V2H7','original','NA','H1N1','MALAPPURAM',2009,342,347,'GANGVK'),(2212,'A0A0A0V4S7','original','NA','H1N1','CALICUT',2012,342,347,'GANGVK'),(2213,'A0A0A0V4T4','original','NA','H1N1','CALICUT',2011,342,347,'GANGVK'),(2214,'A0A0A0V724','original','NA','H1N1','KOTTAYAM',2011,342,347,'GANGVK'),(2215,'A0A0A7CJX2','original','NA','H1N1','BANGKOK',2010,342,347,'GANGVK'),(2216,'A0A0A7CK96','original','NA','H1N1','BANGKOK',2010,342,347,'GANGVK'),(2217,'A0A0A7CK98','original','NA','H1N1','BANGKOK',2010,342,347,'GANGVK'),(2218,'A0A0A7CKG4','original','NA','H1N1','BANGKOK',2010,342,347,'GANGVK'),(2219,'A0A0A7CKJ6','original','NA','H1N1','BANGKOK',2010,342,347,'GANGVK'),(2220,'A0A0A7CKM0','original','NA','H1N1','BANGKOK',2010,342,347,'GANGVK'),(2221,'A0A0A7HN94','original','NA','H1N1','JEJU',2014,425,432,'ELIRGRPE'),(2222,'A0A0A7HN94','original','NA','H1N1','JEJU',2014,342,347,'GANGVK'),(2223,'A0A0A7HQ81','original','NA','H1N1','GWANGJU',2014,425,432,'ELIRGRPE'),(2224,'A0A0A7HQ81','original','NA','H1N1','GWANGJU',2014,342,347,'GANGVK'),(2225,'A0A0A7HQW3','original','NA','H1N1','GYEONGBUK',2014,425,432,'ELIRGRPE'),(2226,'A0A0A7HQW3','original','NA','H1N1','GYEONGBUK',2014,342,347,'GANGVK'),(2227,'A0A0C5BLL9','original','NA','H1N1','EGYPT',2014,425,432,'ELIRGRPE'),(2228,'A0A0C5BLL9','original','NA','H1N1','EGYPT',2014,342,347,'GANGVK'),(2229,'A0A0D6A608','original','NA','H1N1','GUNMA',2014,425,432,'ELIRGRPE'),(2230,'A0A0D6A608','original','NA','H1N1','GUNMA',2014,342,347,'GANGVK'),(2231,'A0A0D6A680','original','NA','H1N1','HOKKAIDO',2014,425,432,'ELIRGRPE'),(2232,'A0A0D6A680','original','NA','H1N1','HOKKAIDO',2014,342,347,'GANGVK'),(2233,'A0A0D6A6N8','original','NA','H1N1','KYOTO',2014,425,432,'ELIRGRPE'),(2234,'A0A0D6A6N8','original','NA','H1N1','KYOTO',2014,342,347,'GANGVK'),(2235,'A0A0E9H3U3','original','NA','H1N1','ENGLAND',2010,342,347,'GANGVK'),(2236,'A0A0F6NYQ8','original','NA','H1N1','LONGYAN',2011,342,347,'GANGVK'),(2237,'A0A0F6NYS0','original','NA','H1N1','LONGYAN',2013,342,347,'GANGVK'),(2238,'A0A0F6NYS5','original','NA','H1N1','FUZHOU',2013,425,432,'ELIRGRPE'),(2239,'A0A0F6NYS5','original','NA','H1N1','FUZHOU',2013,342,347,'GANGVK'),(2240,'A0A0F6NYT2','original','NA','H1N1','FUZHOU',2013,425,432,'ELIRGRPE'),(2241,'A0A0F6NYT2','original','NA','H1N1','FUZHOU',2013,342,347,'GANGVK'),(2242,'A0A0F6NYV2','original','NA','H1N1','FUZHOU',2009,342,347,'GANGVK'),(2243,'A0A0F6NYX8','original','NA','H1N1','FUZHOU',2010,342,347,'GANGVK'),(2244,'A0A0F6NYY1','original','NA','H1N1','LONGYAN',2013,342,347,'GANGVK'),(2245,'A0A0F6NYY4','original','NA','H1N1','FUZHOU',2013,342,347,'GANGVK'),(2246,'A0A0F6NYZ3','original','NA','H1N1','FUZHOU',2012,137,144,'GALLNDKY'),(2247,'A0A0F6NYZ3','original','NA','H1N1','FUZHOU',2012,342,347,'GANGVK'),(2248,'A0A0F6NYZ7','original','NA','H1N1','LONGYAN',2013,342,347,'GANGVK'),(2249,'A0A0F6NZ00','original','NA','H1N1','FUZHOU',2013,342,347,'GTNGVK'),(2250,'A0A0F6NZ10','original','NA','H1N1','LONGYAN',2013,342,347,'GANGVK'),(2251,'A0A0F6NZ21','original','NA','H1N1','FUZHOU',2013,425,432,'ELIRGRPE'),(2252,'A0A0F6NZ21','original','NA','H1N1','FUZHOU',2013,342,347,'GANGVK'),(2253,'A0A0F6NZ34','original','NA','H1N1','LONGYAN',2014,425,432,'ELIRGRPE'),(2254,'A0A0F6NZ34','original','NA','H1N1','LONGYAN',2014,342,347,'GANGVK'),(2255,'A0A0F6NZ40','original','NA','H1N1','LONGYAN',2013,342,347,'GANGVK'),(2256,'A0A0F6NZ43','original','NA','H1N1','LONGYAN',2014,425,432,'ELIRGRPE'),(2257,'A0A0F6NZ43','original','NA','H1N1','LONGYAN',2014,342,347,'GANGVK'),(2258,'A0A0F6NZ57','original','NA','H1N1','FUZHOU',2010,342,347,'GANGVK'),(2259,'A0A0F6NZ71','original','NA','H1N1','FUZHOU',2013,342,347,'GANGVK'),(2260,'A0A0F6NZA6','original','NA','H1N1','FUZHOU',2013,425,432,'ELIRGRPE'),(2261,'A0A0F6NZA6','original','NA','H1N1','FUZHOU',2013,342,347,'GANGVK'),(2262,'A0A0F6NZB3','original','NA','H1N1','LONGYAN',2014,425,432,'ELIRGRPE'),(2263,'A0A0F6NZB3','original','NA','H1N1','LONGYAN',2014,342,347,'GANGVK'),(2264,'A0A0F7W0Q5','original','NA','H1N1','ENGLAND',2011,342,347,'GANGVK'),(2265,'A0A0F7W138','original','NA','H1N1','ENGLAND',2010,342,347,'GANGVK'),(2266,'A0A0F7W1B0','original','NA','H1N1','ENGLAND',2010,342,347,'GANGVK'),(2267,'A0A0F7W1E5','original','NA','H1N1','ENGLAND',2011,342,347,'GANGVK'),(2268,'A0A0F7W3Y6','original','NA','H1N1','ENGLAND',2010,342,347,'GANGVK'),(2269,'A0A0F7W7F9','original','NA','H1N1','ENGLAND',2010,342,347,'GANGVK'),(2270,'A0A0F7WAB1','original','NA','H1N1','ENGLAND',2011,342,347,'GANGVK'),(2271,'A0A0F7WAM9','original','NA','H1N1','ENGLAND',2011,342,347,'GANGVK'),(2272,'A0A0F7WAS1','original','NA','H1N1','ENGLAND',2010,342,347,'GANGVK'),(2273,'A0A0F7WAW2','original','NA','H1N1','ENGLAND',2010,342,347,'GANGVK'),(2274,'A0A0F7WB24','original','NA','H1N1','ENGLAND',2010,342,347,'GANGVK'),(2275,'A0A0F7WBN7','original','NA','H1N1','ENGLAND',2010,342,347,'GANGVK'),(2276,'A0A0F7YTK7','original','NA','H1N1','ENGLAND',2010,342,347,'GANGVK'),(2277,'A0A0F7YTR3','original','NA','H1N1','ENGLAND',2010,342,347,'GANGVK'),(2278,'A0A0F7YU33','original','NA','H1N1','ENGLAND',2011,342,347,'GANGVK'),(2279,'A0A0F7YUD9','original','NA','H1N1','ENGLAND',2010,342,347,'GANGVK'),(2280,'A0A0F7YUE1','original','NA','H1N1','ENGLAND',2010,342,347,'GANGVK'),(2281,'A0A0F7YUJ5','original','NA','H1N1','ENGLAND',2010,342,347,'GANGVK'),(2282,'A0A0F7YY88','original','NA','H1N1','ENGLAND',2010,342,347,'GANGVK'),(2283,'A0A0F7YYR7','original','NA','H1N1','ENGLAND',2010,342,347,'GANGVK'),(2284,'A0A0G2QUF9','original','NA','H1N1','BEIJING',2013,425,432,'ELIRGRPE'),(2285,'A0A0G2QUF9','original','NA','H1N1','BEIJING',2013,342,347,'GANGVK'),(2286,'A0A0G3XPD9','original','NA','H1N1','BANGALORE',2009,342,347,'GANGVK'),(2287,'A0A0G3XPH0','original','NA','H1N1','BANGALORE',2010,342,347,'GANGVK'),(2288,'A0A0G3XPJ9','original','NA','H1N1','BANGALORE',2012,342,347,'GANGVK'),(2289,'A0A0G3XPZ7','original','NA','H1N1','BANGALORE',2009,342,347,'GANGVK'),(2290,'A0A0G3XQ17','original','NA','H1N1','BANGALORE',2012,342,347,'GANGVK'),(2291,'A0A0G3XRS5','original','NA','H1N1','BANGALORE',2009,342,347,'GANGVK'),(2292,'A0A0G3XRT2','original','NA','H1N1','BANGALORE',2010,342,347,'GANGVK'),(2293,'A0A0G3XRU5','original','NA','H1N1','BANGALORE',2010,342,347,'GANGVK'),(2294,'A0A0G3XRU7','original','NA','H1N1','BANGALORE',2012,342,347,'GANGVK'),(2295,'A0A0G3XS10','original','NA','H1N1','BANGALORE',2009,342,347,'GANGVK'),(2296,'A0A0G3XS13','original','NA','H1N1','BANGALORE',2009,342,347,'GANGVK'),(2297,'A0A0G3XS17','original','NA','H1N1','BANGALORE',2010,342,347,'GANGVK'),(2298,'A0A0G4R3M6','original','NA','H1N1','ENGLAND',2010,342,347,'GANGVK'),(2299,'A0A0H5F3R3','original','NA','H1N1','ENGLAND',2010,342,347,'GANGVK'),(2300,'A0A0H5F3W9','original','NA','H1N1','ENGLAND',2010,342,347,'GANGVK'),(2301,'A0A0H5F446','original','NA','H1N1','ENGLAND',2010,342,347,'GANGVK'),(2302,'A0A0H5F491','original','NA','H1N1','ENGLAND',2011,342,347,'GANGVK'),(2303,'A0A0H5F495','original','NA','H1N1','ENGLAND',2010,342,347,'GANGVK'),(2304,'A0A0H5F4J0','original','NA','H1N1','ENGLAND',2010,342,347,'GANGVK'),(2305,'A0A0H5F4P0','original','NA','H1N1','ENGLAND',2011,342,347,'GANGVK'),(2306,'A0A0H5F526','original','NA','H1N1','ENGLAND',2010,217,221,'KSWRH'),(2307,'A0A0H5F526','original','NA','H1N1','ENGLAND',2010,342,347,'GANGVK'),(2308,'A0A0H5F5L2','original','NA','H1N1','ENGLAND',2011,342,347,'GANGVK'),(2309,'A0A0H5F5M5','original','NA','H1N1','ENGLAND',2010,342,347,'GANGVK'),(2310,'A0A0H5F5U6','original','NA','H1N1','ENGLAND',2009,342,347,'GANGVK'),(2311,'A0A0H5F6J2','original','NA','H1N1','ENGLAND',2010,342,347,'GANGVK'),(2312,'A0A0H5FLG1','original','NA','H1N1','ENGLAND',2010,342,347,'GANGVK'),(2313,'A0A0H5FLJ8','original','NA','H1N1','ENGLAND',2010,342,347,'GANGVK'),(2314,'A0A0H5FMI3','original','NA','H1N1','ENGLAND',2010,342,347,'GANGVK'),(2315,'A0A0K1D5K1','original','NA','H1N1','ARIZONA',2013,425,432,'ELIRGRPE'),(2316,'A0A0K1D5K1','original','NA','H1N1','ARIZONA',2013,342,347,'GANGVK'),(2317,'A0A0K1D5P9','original','NA','H1N1','HAWAII',2014,425,432,'ELIRGRPE'),(2318,'A0A0K1D5P9','original','NA','H1N1','HAWAII',2014,342,347,'GANGVK'),(2319,'A0A0K1D5T6','original','NA','H1N1','DISTRICT OF COLUMBIA',2014,425,432,'ELIRGRPE'),(2320,'A0A0K1D5T6','original','NA','H1N1','DISTRICT OF COLUMBIA',2014,342,347,'GANGVK'),(2321,'A0A0K1D5V1','original','NA','H1N1','ALASKA',2014,425,432,'ELIRGRPE'),(2322,'A0A0K1D5V1','original','NA','H1N1','ALASKA',2014,342,347,'GANGVK'),(2323,'A0A0K1D640','original','NA','H1N1','IDAHO',2014,425,432,'ELIRGRPE'),(2324,'A0A0K1D640','original','NA','H1N1','IDAHO',2014,342,347,'GANGVK'),(2325,'A0A0K1D693','original','NA','H1N1','DELAWARE',2014,425,432,'ELIRGRPE'),(2326,'A0A0K1D693','original','NA','H1N1','DELAWARE',2014,342,347,'GANGVK'),(2327,'A0A0K1D699','original','NA','H1N1','MARYLAND',2014,425,432,'ELIRGRPE'),(2328,'A0A0K1D699','original','NA','H1N1','MARYLAND',2014,342,347,'GANGVK'),(2329,'A0A0K1D6B7','original','NA','H1N1','ALASKA',2013,425,432,'ELIRGRPE'),(2330,'A0A0K1D6B7','original','NA','H1N1','ALASKA',2013,342,347,'GANGVK'),(2331,'A0A0K1D6B8','original','NA','H1N1','MASSACHUSETTS',2014,425,432,'ELIRGRPE'),(2332,'A0A0K1D6B8','original','NA','H1N1','MASSACHUSETTS',2014,342,347,'GANGVK'),(2333,'A0A0K1D6G9','original','NA','H1N1','ARIZONA',2013,425,432,'ELIRGRPE'),(2334,'A0A0K1D6G9','original','NA','H1N1','ARIZONA',2013,342,347,'GANGVK'),(2335,'A0A0K1D6J5','original','NA','H1N1','ALASKA',2013,425,432,'ELIRGRPE'),(2336,'A0A0K1D6J5','original','NA','H1N1','ALASKA',2013,342,347,'GANGVK'),(2337,'A0A0K1D6J9','original','NA','H1N1','HAWAII',2013,425,432,'ELIRGRPE'),(2338,'A0A0K1D6J9','original','NA','H1N1','HAWAII',2013,342,347,'GANGVK'),(2339,'A0A0K1D6M9','original','NA','H1N1','FLORIDA',2013,425,432,'ELIRGRPE'),(2340,'A0A0K1D6M9','original','NA','H1N1','FLORIDA',2013,342,347,'GANGVK'),(2341,'A0A0K1D6R0','original','NA','H1N1','DELAWARE',2014,425,432,'ELIRGRPE'),(2342,'A0A0K1D6R0','original','NA','H1N1','DELAWARE',2014,342,347,'GANGVK'),(2343,'A0A0K1D6S2','original','NA','H1N1','MAINE',2014,425,432,'ELIRGRPE'),(2344,'A0A0K1D6S2','original','NA','H1N1','MAINE',2014,342,347,'GANGVK'),(2345,'A0A0K1D6X5','original','NA','H1N1','FLORIDA',2013,425,432,'ELIRGRPE'),(2346,'A0A0K1D6X5','original','NA','H1N1','FLORIDA',2013,342,347,'GANGVK'),(2347,'A0A0K1D6Z2','original','NA','H1N1','CALIFORNIA',2013,425,432,'ELIRGRPE'),(2348,'A0A0K1D6Z2','original','NA','H1N1','CALIFORNIA',2013,342,347,'GANGVK'),(2349,'A0A0K1D772','original','NA','H1N1','ARKANSAS',2013,425,432,'ELIRGRPE'),(2350,'A0A0K1D772','original','NA','H1N1','ARKANSAS',2013,342,347,'GANGVK'),(2351,'A0A0K1D7T1','original','NA','H1N1','IOWA',2013,425,432,'ELIRGRPE'),(2352,'A0A0K1D7T1','original','NA','H1N1','IOWA',2013,342,347,'GANGVK'),(2353,'A0A0N7G8P5','original','NA','H1N1','HAWAII',2015,425,432,'ELIRGRPE'),(2354,'A0A0N7G8P5','original','NA','H1N1','HAWAII',2015,342,347,'GANGVK'),(2355,'A0A0N7G8Q5','original','NA','H1N1','ALASKA',2014,425,432,'ELIRGRPE'),(2356,'A0A0N7G8Q5','original','NA','H1N1','ALASKA',2014,342,347,'GANGVK'),(2357,'A0A0N7G8S0','original','NA','H1N1','CALIFORNIA',2015,425,432,'ELIRGRPE'),(2358,'A0A0N7G8S0','original','NA','H1N1','CALIFORNIA',2015,342,347,'GANGVK'),(2359,'A0A0N7G8S1','original','NA','H1N1','HAWAII',2014,425,432,'ELIRGRPE'),(2360,'A0A0N7G8S1','original','NA','H1N1','HAWAII',2014,342,347,'GANGVK'),(2361,'A0A0N7GEB9','original','NA','H1N1','MASSACHUSETTS',2015,425,432,'ELIRGRPE'),(2362,'A0A0N7GEB9','original','NA','H1N1','MASSACHUSETTS',2015,342,347,'GANGVK'),(2363,'A0A0N7IDI9','original','NA','H1N1','FLORIDA',2014,425,432,'ELIRGRPE'),(2364,'A0A0N7IDI9','original','NA','H1N1','FLORIDA',2014,342,347,'GANGVK'),(2365,'A0A0N9QGD2','original','NA','H1N1','CALIFORNIA',2014,425,432,'ELIRGRPE'),(2366,'A0A0N9QGD2','original','NA','H1N1','CALIFORNIA',2014,342,347,'GANGVK'),(2367,'A0A0N9QGV5','original','NA','H1N1','CALIFORNIA',2014,425,432,'ELIRGRPE'),(2368,'A0A0N9QGV5','original','NA','H1N1','CALIFORNIA',2014,342,347,'GANGVK'),(2369,'A0A0N9QH06','original','NA','H1N1','FLORIDA',2015,425,432,'ELIRGRPE'),(2370,'A0A0N9QH06','original','NA','H1N1','FLORIDA',2015,342,347,'GANGVK'),(2371,'A0A0N9QHL6','original','NA','H1N1','ALASKA',2014,425,432,'ELIRGRPE'),(2372,'A0A0N9QHL6','original','NA','H1N1','ALASKA',2014,342,347,'GANGVK'),(2373,'A0A0N9QHN2','original','NA','H1N1','HAWAII',2015,425,432,'ELIRGRPE'),(2374,'A0A0N9QHN2','original','NA','H1N1','HAWAII',2015,342,347,'GANGVK'),(2375,'A0A0N9QQH5','original','NA','H1N1','DELAWARE',2015,425,432,'ELIRGRPE'),(2376,'A0A0N9QQH5','original','NA','H1N1','DELAWARE',2015,342,347,'GANGVK'),(2377,'A0A0N9R4G8','original','NA','H1N1','HAWAII',2014,425,432,'ELIRGRPE'),(2378,'A0A0N9R4G8','original','NA','H1N1','HAWAII',2014,342,347,'GANGVK'),(2379,'A0A0N9R4M7','original','NA','H1N1','HAWAII',2015,425,432,'ELIRGRPE'),(2380,'A0A0N9R4M7','original','NA','H1N1','HAWAII',2015,342,347,'GANGVK'),(2381,'A0A0N9R561','original','NA','H1N1','HAWAII',2015,425,432,'ELIRGRPE'),(2382,'A0A0N9R561','original','NA','H1N1','HAWAII',2015,342,347,'GANGVK'),(2383,'A0A0N9R5F4','original','NA','H1N1','HAWAII',2015,425,432,'ELIRGRPE'),(2384,'A0A0N9R5F4','original','NA','H1N1','HAWAII',2015,342,347,'GANGVK'),(2385,'A0A0N9R5P5','original','NA','H1N1','HAWAII',2015,425,432,'ELIRGRPE'),(2386,'A0A0N9R5P5','original','NA','H1N1','HAWAII',2015,342,347,'GANGVK'),(2387,'A0A0N9R629','original','NA','H1N1','LOUISIANA',2015,425,432,'ELIRGRPE'),(2388,'A0A0N9R629','original','NA','H1N1','LOUISIANA',2015,342,347,'GANGVK'),(2389,'A0A0N9R9A4','original','NA','H1N1','CALIFORNIA',2015,425,432,'ELIRGRPE'),(2390,'A0A0N9R9A4','original','NA','H1N1','CALIFORNIA',2015,342,347,'GANGVK'),(2391,'A0A0N9RC07','original','NA','H1N1','HAWAII',2015,425,432,'ELIRGRPE'),(2392,'A0A0N9RC07','original','NA','H1N1','HAWAII',2015,342,347,'GANGVK'),(2393,'A0A0N9RD96','original','NA','H1N1','INDIANA',2015,425,432,'ELIRGRPE'),(2394,'A0A0N9RD96','original','NA','H1N1','INDIANA',2015,342,347,'GANGVK'),(2395,'A0A0N9RK01','original','NA','H1N1','FLORIDA',2015,425,432,'ELIRGRPE'),(2396,'A0A0N9RK01','original','NA','H1N1','FLORIDA',2015,342,347,'GANGVK'),(2397,'A0A0P0FLK5','original','NA','H1N1','IOWA',2014,425,432,'ELIRGRPE'),(2398,'A0A0P0FLK5','original','NA','H1N1','IOWA',2014,342,347,'GANGVK'),(2399,'A0A0P0G5J5','original','NA','H1N1','FLORIDA',2014,425,432,'ELIRGRPE'),(2400,'A0A0P0G5J5','original','NA','H1N1','FLORIDA',2014,342,347,'GANGVK'),(2401,'A0A0P0GAQ0','original','NA','H1N1','FLORIDA',2014,425,432,'ELIRGRPE'),(2402,'A0A0P0GAQ0','original','NA','H1N1','FLORIDA',2014,342,347,'GANGVK'),(2403,'A0A0P0GDI1','original','NA','H1N1','IOWA',2014,425,432,'ELIRGRPE'),(2404,'A0A0P0GDI1','original','NA','H1N1','IOWA',2014,342,347,'GANGVK'),(2405,'A0A0R5Q9Z0','original','NA','H1N1','CONNECTICUT',2011,342,347,'GANGVK'),(2406,'A0A0R5QA36','original','NA','H1N1','CONNECTICUT',2011,342,347,'GANGVK'),(2407,'A0A0R5QCE6','original','NA','H1N1','CONNECTICUT',2011,342,347,'GANGVK'),(2408,'A0A0R5QDM3','original','NA','H1N1','CONNECTICUT',2013,342,347,'GANGVK'),(2409,'A0A0R5QDR5','original','NA','H1N1','CONNECTICUT',2011,342,347,'GANGVK'),(2410,'A0A0U1VAB5','original','NA','H1N1','JIANGSUGAOYOU',2013,342,347,'GANGVK'),(2411,'A0A0U1XSR4','original','NA','H1N1','JIANGSUQINHUAI',2013,342,347,'GANGVK'),(2412,'A0A0U1XSS2','original','NA','H1N1','JIANGSUSUCHENG',2013,342,347,'GANGVK'),(2413,'A0A0U1XSX3','original','NA','H1N1','JIANGSUGUSU',2013,342,347,'GANGVK'),(2414,'A0A0U1XT04','original','NA','H1N1','JIANGSUPIZHOU',2013,342,347,'GANGVK'),(2415,'A0A0U1XT09','original','NA','H1N1','JIANGSUBEITANG',2013,342,347,'GANGVK'),(2416,'A0A0U1XT36','original','NA','H1N1','JIANGSUQUANSHAN',2013,425,432,'ELIRGRPE'),(2417,'A0A0U1XT36','original','NA','H1N1','JIANGSUQUANSHAN',2013,342,347,'GANGVK'),(2418,'A0A0U1XT48','original','NA','H1N1','JIANGSUNANJING',2013,425,432,'ELIRGRPE'),(2419,'A0A0U1XT48','original','NA','H1N1','JIANGSUNANJING',2013,342,347,'GANGVK'),(2420,'A0A0U1XT59','original','NA','H1N1','JIANGSUHAILING',2013,342,347,'GANGVK'),(2421,'A0A0U1XT79','original','NA','H1N1','JIANGSUTINGHU',2013,342,347,'GANGVK'),(2422,'A0A0U1XVC9','original','NA','H1N1','JIANGSUTINGHU',2013,342,347,'GANGVK'),(2423,'A0A0U1XVM3','original','NA','H1N1','JIANGSUNANCHANG',2013,342,347,'GANGVK'),(2424,'A0A0U1XWD8','original','NA','H1N1','JIANGSUGAOYOU',2013,342,347,'GANGVK'),(2425,'A0A0U4CPV6','original','NA','H1N1','KASARGOD',2012,342,347,'GANGVK'),(2426,'A0A0U4D476','original','NA','H1N1','ASSAM',2015,425,432,'ELIRGRPE'),(2427,'A0A0U4D476','original','NA','H1N1','ASSAM',2015,342,347,'GANGVK'),(2428,'A0A0U4D9U2','original','NA','H1N1','KANNUR',2012,173,176,'RSES'),(2430,'A0A0U4D9U2','original','NA','H1N1','KANNUR',2012,342,347,'GANGVK'),(2431,'A0A0U4DVH0','original','NA','H1N1','KANNUR',2009,217,221,'KSWKK'),(2432,'A0A0U4DVH0','original','NA','H1N1','KANNUR',2009,246,249,'PSNK'),(2433,'A0A0U4DVH0','original','NA','H1N1','KANNUR',2009,342,347,'GANGVK'),(2434,'A0A0U4E1S1','original','NA','H1N1','CALICUT',2011,342,347,'GANGVK'),(2435,'A0A0U4EAB3','original','NA','H1N1','ASSAM',2012,342,347,'GANGVK'),(2436,'A0A0U4F315','original','NA','H1N1','CALICUT',2012,342,347,'GANGVK'),(2437,'A0M810','original','NA','H1N1','MEMPHIS',1983,331,333,'GKG'),(2438,'A0M810','original','NA','H1N1','MEMPHIS',1983,217,221,'KSWRK'),(2439,'A0M810','original','NA','H1N1','MEMPHIS',1983,342,347,'GADGVK'),(2440,'A0M854','original','NA','H1N1','MEMPHIS',1983,331,333,'GKG'),(2441,'A0M854','original','NA','H1N1','MEMPHIS',1983,217,221,'KSWRK'),(2442,'A0M854','original','NA','H1N1','MEMPHIS',1983,342,347,'GADGVK'),(2443,'A2CGD9','original','NA','H1N1','CANTERBURY',2001,217,221,'KSWKK'),(2444,'A2CGD9','original','NA','H1N1','CANTERBURY',2001,342,347,'GANGVK'),(2445,'A2CGX6','original','NA','H1N1','MEMPHIS',2003,331,333,'GKG'),(2446,'A2CGX6','original','NA','H1N1','MEMPHIS',2003,217,221,'KSWKK'),(2447,'A2CGX6','original','NA','H1N1','MEMPHIS',2003,342,347,'GADGVK'),(2448,'A3DRG6','original','NA','H1N1','MEMPHIS',1979,331,333,'GKG'),(2449,'A3DRG6','original','NA','H1N1','MEMPHIS',1979,217,221,'KSWRK'),(2450,'A3DRG6','original','NA','H1N1','MEMPHIS',1979,342,347,'GADGVK'),(2451,'A3DRI8','original','NA','H1N1','MEMPHIS',1983,331,333,'GKG'),(2452,'A3DRI8','original','NA','H1N1','MEMPHIS',1983,217,221,'KSWRK'),(2453,'A3DRI8','original','NA','H1N1','MEMPHIS',1983,342,347,'GADGVK'),(2454,'A3DRZ2','original','NA','H1N1','MEMPHIS',1996,217,221,'KSWKK'),(2455,'A3DRZ2','original','NA','H1N1','MEMPHIS',1996,342,347,'GADGVK'),(2456,'A3DSA2','original','NA','H1N1','ALBANY',1948,331,333,'GKG'),(2457,'A3DSA2','original','NA','H1N1','ALBANY',1948,217,221,'KSWRK'),(2458,'A3DSA2','original','NA','H1N1','ALBANY',1948,342,347,'GADGVK'),(2459,'A4D704','original','NA','H1N1','MEMPHIS',1986,331,333,'GKG'),(2460,'A4D704','original','NA','H1N1','MEMPHIS',1986,217,221,'KSWRK'),(2461,'A4D704','original','NA','H1N1','MEMPHIS',1986,342,347,'GADGVK'),(2462,'A4D715','original','NA','H1N1','MEMPHIS',1996,217,221,'KSWKK'),(2463,'A4D715','original','NA','H1N1','MEMPHIS',1996,342,347,'GADGVK'),(2464,'A4D748','original','NA','H1N1','MEMPHIS',1996,217,221,'KSWRK'),(2465,'A4D748','original','NA','H1N1','MEMPHIS',1996,342,347,'GADGVK'),(2466,'A4GBC1','original','NA','H1N1','MEMPHIS',2001,217,221,'KSWKK'),(2467,'A4GBC1','original','NA','H1N1','MEMPHIS',2001,342,347,'GANGVK'),(2468,'A4GBD2','original','NA','H1N1','MEMPHIS',2001,217,221,'KSWKK'),(2469,'A4GBD2','original','NA','H1N1','MEMPHIS',2001,342,347,'GANGVK'),(2470,'A4GBH6','original','NA','H1N1','MARYLAND',1980,331,333,'GKG'),(2471,'A4GBH6','original','NA','H1N1','MARYLAND',1980,217,221,'KSWRK'),(2472,'A4GBH6','original','NA','H1N1','MARYLAND',1980,342,347,'GADGVK'),(2473,'A4GBS5','original','NA','H1N1','MEMPHIS',1996,217,221,'KSWKK'),(2474,'A4GBS5','original','NA','H1N1','MEMPHIS',1996,342,347,'GADGVK'),(2475,'A4GBT6','original','NA','H1N1','MEMPHIS',2001,217,221,'KSWKK'),(2476,'A4GBT6','original','NA','H1N1','MEMPHIS',2001,342,347,'GADGVK'),(2477,'A4GBW9','original','NA','H1N1','MARTON',1943,331,333,'GKG'),(2478,'A4GBW9','original','NA','H1N1','MARTON',1943,217,221,'KSWRK'),(2479,'A4GBW9','original','NA','H1N1','MARTON',1943,342,347,'GANGVK'),(2480,'A4GCI9','original','NA','H1N1','HENRY',1936,217,221,'KSWRK'),(2481,'A4GCI9','original','NA','H1N1','HENRY',1936,342,347,'GANGVK'),(2482,'A4GCK0','original','NA','H1N1','INDIA',1980,331,333,'GKG'),(2483,'A4GCK0','original','NA','H1N1','INDIA',1980,217,221,'KSWRK'),(2484,'A4GCK0','original','NA','H1N1','INDIA',1980,342,347,'GADGVK'),(2485,'A4K0Y0','original','NA','H1N1','MEMPHIS',1996,217,221,'KSWKK'),(2486,'A4K0Y0','original','NA','H1N1','MEMPHIS',1996,342,347,'GADGVK'),(2487,'A4K113','original','NA','H1N1','BAYLOR',1981,331,333,'GKG'),(2488,'A4K113','original','NA','H1N1','BAYLOR',1981,217,221,'KSWRK'),(2489,'A4K113','original','NA','H1N1','BAYLOR',1981,342,347,'GADGVK'),(2490,'A4K124','original','NA','H1N1','CHRISTS HOSPITAL',1982,331,333,'GKG'),(2491,'A4K124','original','NA','H1N1','CHRISTS HOSPITAL',1982,217,221,'KSWRK'),(2492,'A4K124','original','NA','H1N1','CHRISTS HOSPITAL',1982,342,347,'GADGVK'),(2493,'A4U6V5','original','NA','H1N1','HUSTON',1945,77,79,'GKG'),(2494,'A4U6V5','original','NA','H1N1','HUSTON',1945,331,333,'GKG'),(2495,'A4U6V5','original','NA','H1N1','HUSTON',1945,217,221,'KSWRK'),(2496,'A4U6V5','original','NA','H1N1','HUSTON',1945,342,347,'GANGVK'),(2497,'A4U6W6','original','NA','H1N1','CALIFORNIA',1978,331,333,'GKG'),(2498,'A4U6W6','original','NA','H1N1','CALIFORNIA',1978,217,221,'KSWRK'),(2499,'A4U6W6','original','NA','H1N1','CALIFORNIA',1978,342,347,'GADGVK'),(2500,'A4U6X7','original','NA','H1N1','MEMPHIS',1984,331,333,'GKG'),(2501,'A4U6X7','original','NA','H1N1','MEMPHIS',1984,217,221,'KSWRK'),(2502,'A4U6X7','original','NA','H1N1','MEMPHIS',1984,342,347,'GADGVK'),(2503,'A4U7A9','original','NA','H1N1','ALBANY',1951,331,333,'GKG'),(2504,'A4U7A9','original','NA','H1N1','ALBANY',1951,217,221,'KSWRK'),(2505,'A4U7A9','original','NA','H1N1','ALBANY',1951,342,347,'GADGVK'),(2506,'A5GX66','original','NA','H1N1','MEMPHIS',1987,331,333,'GKG'),(2507,'A5GX66','original','NA','H1N1','MEMPHIS',1987,217,221,'KSWRK'),(2508,'A5GX66','original','NA','H1N1','MEMPHIS',1987,342,347,'GADGVK'),(2509,'A5GXD1','original','NA','H1N1','ALBANY',1951,331,333,'GKG'),(2510,'A5GXD1','original','NA','H1N1','ALBANY',1951,217,221,'KSWRK'),(2511,'A5GXD1','original','NA','H1N1','ALBANY',1951,342,347,'GADGVK'),(2512,'A5HUQ6','original','NA','H1N1','HANOI',2001,331,333,'GKG'),(2513,'A5HUQ6','original','NA','H1N1','HANOI',2001,217,221,'KSWKK'),(2514,'A5HUQ6','original','NA','H1N1','HANOI',2001,342,347,'GADGVK'),(2515,'A5HUR0','original','NA','H1N1','HANOI',2002,217,221,'KSWKK'),(2516,'A5HUR0','original','NA','H1N1','HANOI',2002,342,347,'GADGVK'),(2517,'A5HUR7','original','NA','H1N1','HANOI',2002,217,221,'KSWKK'),(2518,'A5HUR7','original','NA','H1N1','HANOI',2002,342,347,'GADGVK'),(2519,'A5HUS1','original','NA','H1N1','HANOI',2002,217,221,'KSWKK'),(2520,'A5HUS1','original','NA','H1N1','HANOI',2002,342,347,'GADGVK'),(2521,'A5HUS8','original','NA','H1N1','HANOI',2002,249,254,'EAASYK'),(2522,'A5HUS8','original','NA','H1N1','HANOI',2002,217,221,'KSWKK'),(2523,'A5HUS8','original','NA','H1N1','HANOI',2002,342,347,'GADGVK'),(2524,'A5HUV6','original','NA','H1N1','HANOI',2003,217,221,'KSWKK'),(2525,'A5HUV6','original','NA','H1N1','HANOI',2003,342,347,'GADGVK'),(2526,'A5HUX4','original','NA','H1N1','HANOI',2005,331,333,'GKG'),(2527,'A5HUX4','original','NA','H1N1','HANOI',2005,217,221,'KSWKK'),(2528,'A5HUX4','original','NA','H1N1','HANOI',2005,342,347,'GADGVK'),(2529,'A5HUX8','original','NA','H1N1','HANOI',2005,217,221,'KSWKK'),(2530,'A5HUX8','original','NA','H1N1','HANOI',2005,342,347,'GADGVK'),(2531,'A5HUY2','original','NA','H1N1','HANOI',2005,331,333,'GKG'),(2532,'A5HUY2','original','NA','H1N1','HANOI',2005,217,221,'KSWKK'),(2533,'A5HUY2','original','NA','H1N1','HANOI',2005,342,347,'GADGVK'),(2534,'A5HUY6','original','NA','H1N1','HANOI',2005,331,333,'GKG'),(2535,'A5HUY6','original','NA','H1N1','HANOI',2005,217,221,'KSWKK'),(2536,'A5HUY6','original','NA','H1N1','HANOI',2005,342,347,'GADGVK'),(2537,'A5HUZ0','original','NA','H1N1','HANOI',2006,331,333,'GKG'),(2538,'A5HUZ0','original','NA','H1N1','HANOI',2006,217,221,'KSWKK'),(2539,'A5HUZ0','original','NA','H1N1','HANOI',2006,342,347,'GADGVK'),(2540,'A5HUZ8','original','NA','H1N1','HANOI',2006,217,221,'KSWKK'),(2541,'A5HUZ8','original','NA','H1N1','HANOI',2006,342,347,'GADGVK'),(2542,'A5HV06','original','NA','H1N1','HANOI',2006,217,221,'KSWKK'),(2543,'A5HV06','original','NA','H1N1','HANOI',2006,342,347,'GANGVK'),(2544,'A5JVE0','original','NA','H1N1','AUSTRIA',1997,249,252,'RAAS'),(2545,'A5JVE0','original','NA','H1N1','AUSTRIA',1997,217,221,'KSWKK'),(2546,'A5JVE0','original','NA','H1N1','AUSTRIA',1997,342,347,'GADGVK'),(2547,'A5JVE1','original','NA','H1N1','DURBIN',1997,249,252,'RAAS'),(2548,'A5JVE1','original','NA','H1N1','DURBIN',1997,217,221,'KSWKK'),(2549,'A5JVE1','original','NA','H1N1','DURBIN',1997,342,347,'GADGVK'),(2550,'A5JVE2','original','NA','H1N1','AUCKLAND',1996,217,221,'KSWKK'),(2551,'A5JVE2','original','NA','H1N1','AUCKLAND',1996,342,347,'GADGVK'),(2552,'A5JVE3','original','NA','H1N1','BRAZIL',1997,249,252,'RAAS'),(2553,'A5JVE3','original','NA','H1N1','BRAZIL',1997,217,221,'KSWKK'),(2554,'A5JVE3','original','NA','H1N1','BRAZIL',1997,342,347,'GADGVK'),(2555,'A5JVE4','original','NA','H1N1','HONG KONG',1997,217,221,'KSWKK'),(2556,'A5JVE4','original','NA','H1N1','HONG KONG',1997,342,347,'GADGVK'),(2557,'A6M5T3','original','NA','H1N1','AUCKLAND',2000,217,221,'KSWKK'),(2558,'A6M5T3','original','NA','H1N1','AUCKLAND',2000,342,347,'GADGVK'),(2559,'A6M5U4','original','NA','H1N1','AUCKLAND',2000,217,221,'KSWKK'),(2560,'A6M5U4','original','NA','H1N1','AUCKLAND',2000,342,347,'GANGVK'),(2561,'A6M739','original','NA','H1N1','AUCKLAND',2000,217,221,'KSWKK'),(2562,'A6M739','original','NA','H1N1','AUCKLAND',2000,342,347,'GADGVK'),(2563,'A6M7B6','original','NA','H1N1','AUCKLAND',2001,217,221,'KSWKK'),(2564,'A6M7B6','original','NA','H1N1','AUCKLAND',2001,342,347,'GANGVK'),(2565,'A7IR77','original','NA','H1N1','AUCKLAND',2000,217,221,'KSWKK'),(2566,'A7IR77','original','NA','H1N1','AUCKLAND',2000,342,347,'GADGVK'),(2567,'A7J651','original','NA','H1N1','IOWA',2005,331,333,'GKG'),(2568,'A7J651','original','NA','H1N1','IOWA',2005,41,43,'GGK'),(2569,'A7J651','original','NA','H1N1','IOWA',2005,342,347,'GANGVK'),(2570,'A7R9Z8','original','NA','H1N1','AUCKLAND',2000,217,221,'KSWKK'),(2571,'A7R9Z8','original','NA','H1N1','AUCKLAND',2000,342,347,'GADGVK'),(2572,'A7UPL4','original','NA','H1N1','ALABAMA',2006,331,333,'GKG'),(2573,'A7UPL4','original','NA','H1N1','ALABAMA',2006,217,221,'KSWKK'),(2574,'A7UPL4','original','NA','H1N1','ALABAMA',2006,342,347,'GADGVK'),(2575,'A7UPL6','original','NA','H1N1','FLORIDA',2006,331,333,'GKG'),(2576,'A7UPL6','original','NA','H1N1','FLORIDA',2006,217,221,'KSWKK'),(2577,'A7UPL6','original','NA','H1N1','FLORIDA',2006,342,347,'GADGVK'),(2578,'A7UPL8','original','NA','H1N1','MARYLAND',2006,249,252,'RAAS'),(2579,'A7UPL8','original','NA','H1N1','MARYLAND',2006,217,221,'KSWKK'),(2580,'A7UPL8','original','NA','H1N1','MARYLAND',2006,342,347,'GADGVK'),(2581,'A8C3B5','original','NA','H1N1','KENTUCKY',2007,331,333,'GKG'),(2582,'A8C3B5','original','NA','H1N1','KENTUCKY',2007,217,221,'KSWKK'),(2583,'A8C3B5','original','NA','H1N1','KENTUCKY',2007,342,347,'GADGVK'),(2584,'A8C492','original','NA','H1N1','ILLINOIS',2007,331,333,'GKG'),(2585,'A8C492','original','NA','H1N1','ILLINOIS',2007,217,221,'KSWKK'),(2586,'A8C492','original','NA','H1N1','ILLINOIS',2007,342,347,'GADGVK'),(2587,'A8C4D4','original','NA','H1N1','KENTUCKY',2007,331,333,'GKG'),(2588,'A8C4D4','original','NA','H1N1','KENTUCKY',2007,217,221,'KSWKK'),(2589,'A8C4D4','original','NA','H1N1','KENTUCKY',2007,342,347,'GADGVK'),(2590,'A8C4F5','original','NA','H1N1','KENTUCKY',2007,331,333,'GKG'),(2591,'A8C4F5','original','NA','H1N1','KENTUCKY',2007,217,221,'KSWKK'),(2592,'A8C4F5','original','NA','H1N1','KENTUCKY',2007,342,347,'GADGVK'),(2593,'A8C4N7','original','NA','H1N1','ILLINOIS',2007,331,333,'GKG'),(2594,'A8C4N7','original','NA','H1N1','ILLINOIS',2007,217,221,'KSWKK'),(2595,'A8C4N7','original','NA','H1N1','ILLINOIS',2007,342,347,'GADGVK'),(2596,'A8C5F5','original','NA','H1N1','KENTUCKY',2007,331,333,'GKG'),(2597,'A8C5F5','original','NA','H1N1','KENTUCKY',2007,217,221,'KSWKK'),(2598,'A8C5F5','original','NA','H1N1','KENTUCKY',2007,342,347,'GADGVK'),(2599,'A8C6K5','original','NA','H1N1','KENTUCKY',2007,331,333,'GKG'),(2600,'A8C6K5','original','NA','H1N1','KENTUCKY',2007,217,221,'KSWKK'),(2601,'A8C6K5','original','NA','H1N1','KENTUCKY',2007,342,347,'GADGVK'),(2602,'A8C7I1','original','NA','H1N1','KENTUCKY',2007,331,333,'GKG'),(2603,'A8C7I1','original','NA','H1N1','KENTUCKY',2007,217,221,'KSWKK'),(2604,'A8C7I1','original','NA','H1N1','KENTUCKY',2007,342,347,'GADGVK'),(2605,'A8C8B1','original','NA','H1N1','AUCKLAND',2000,217,221,'KSWKK'),(2606,'A8C8B1','original','NA','H1N1','AUCKLAND',2000,342,347,'GADGVK'),(2607,'A8C8K8','original','NA','H1N1','KENTUCKY',2007,331,333,'GKG'),(2608,'A8C8K8','original','NA','H1N1','KENTUCKY',2007,217,221,'KSWKK'),(2609,'A8C8K8','original','NA','H1N1','KENTUCKY',2007,342,347,'GADGVK'),(2610,'A8W8N0','original','NA','H1N1','CALIFORNIA',2007,249,252,'RAAS'),(2611,'A8W8N0','original','NA','H1N1','CALIFORNIA',2007,217,221,'KSWKK'),(2612,'A8W8N0','original','NA','H1N1','CALIFORNIA',2007,342,347,'GADGVK'),(2613,'A8W8N2','original','NA','H1N1','ILLINOIS',2006,331,333,'GKG'),(2614,'A8W8N2','original','NA','H1N1','ILLINOIS',2006,217,221,'KSWKK'),(2615,'A8W8N2','original','NA','H1N1','ILLINOIS',2006,342,347,'GADGVK'),(2616,'A8W8P7','original','NA','H1N1','MASSACHUSETTS',2007,331,333,'GKG'),(2617,'A8W8P7','original','NA','H1N1','MASSACHUSETTS',2007,217,221,'KSWKK'),(2618,'A8W8P7','original','NA','H1N1','MASSACHUSETTS',2007,342,347,'GADGVK'),(2619,'A8W8Q0','original','NA','H1N1','MEMPHIS',2006,331,333,'GKG'),(2620,'A8W8Q0','original','NA','H1N1','MEMPHIS',2006,217,221,'KSWKK'),(2621,'A8W8Q0','original','NA','H1N1','MEMPHIS',2006,342,347,'GADGVK'),(2622,'A8W8Q1','original','NA','H1N1','MEMPHIS',2007,331,333,'GKG'),(2623,'A8W8Q1','original','NA','H1N1','MEMPHIS',2007,217,221,'KSWKK'),(2624,'A8W8Q1','original','NA','H1N1','MEMPHIS',2007,342,347,'GADGVK'),(2625,'A9C4H2','original','NA','H1N1','CALIFORNIA',2007,331,333,'GKG'),(2626,'A9C4H2','original','NA','H1N1','CALIFORNIA',2007,217,221,'KSWKK'),(2627,'A9C4H2','original','NA','H1N1','CALIFORNIA',2007,342,347,'GADGVK'),(2628,'A9C4M7','original','NA','H1N1','CALIFORNIA',2007,331,333,'GKG'),(2629,'A9C4M7','original','NA','H1N1','CALIFORNIA',2007,217,221,'KSWKK'),(2630,'A9C4M7','original','NA','H1N1','CALIFORNIA',2007,342,347,'GADGVK'),(2631,'A9C4V4','original','NA','H1N1','ALBANY',1979,331,333,'GKG'),(2632,'A9C4V4','original','NA','H1N1','ALBANY',1979,217,221,'KSWRK'),(2633,'A9C4V4','original','NA','H1N1','ALBANY',1979,342,347,'GADGVK'),(2634,'A9C5A8','original','NA','H1N1','COLORADO',2007,217,221,'KSWKK'),(2635,'A9C5A8','original','NA','H1N1','COLORADO',2007,342,347,'GANGVK'),(2636,'A9C5I5','original','NA','H1N1','COLORADO',2007,331,333,'GKG'),(2637,'A9C5I5','original','NA','H1N1','COLORADO',2007,217,221,'KSWKK'),(2638,'A9C5I5','original','NA','H1N1','COLORADO',2007,342,347,'GADGVK'),(2639,'A9C5J6','original','NA','H1N1','KENTUCKY',2007,217,221,'KSWKK'),(2640,'A9C5J6','original','NA','H1N1','KENTUCKY',2007,246,249,'PSNK'),(2641,'A9C5J6','original','NA','H1N1','KENTUCKY',2007,342,347,'GANGVK'),(2642,'A9C5M9','original','NA','H1N1','ILLINOIS',2007,331,333,'GKG'),(2643,'A9C5M9','original','NA','H1N1','ILLINOIS',2007,217,221,'KSWKK'),(2644,'A9C5M9','original','NA','H1N1','ILLINOIS',2007,342,347,'GADGVK'),(2645,'A9C5W7','original','NA','H1N1','CALIFORNIA',2007,331,333,'GKG'),(2646,'A9C5W7','original','NA','H1N1','CALIFORNIA',2007,217,221,'KSWKK'),(2647,'A9C5W7','original','NA','H1N1','CALIFORNIA',2007,342,347,'GADGVK'),(2648,'A9C633','original','NA','H1N1','FLORIDA',2007,331,333,'GKG'),(2649,'A9C633','original','NA','H1N1','FLORIDA',2007,217,221,'KSWKK'),(2650,'A9C633','original','NA','H1N1','FLORIDA',2007,342,347,'GADGVK'),(2651,'A9C724','original','NA','H1N1','ILLINOIS',2007,331,333,'GKG'),(2652,'A9C724','original','NA','H1N1','ILLINOIS',2007,217,221,'KSWKK'),(2653,'A9C724','original','NA','H1N1','ILLINOIS',2007,342,347,'GADGVK'),(2654,'A9C7B2','original','NA','H1N1','KANSAS',2007,331,333,'GKG'),(2655,'A9C7B2','original','NA','H1N1','KANSAS',2007,217,221,'KSWKK'),(2656,'A9C7B2','original','NA','H1N1','KANSAS',2007,342,347,'GADGVK'),(2657,'A9C7C3','original','NA','H1N1','ILLINOIS',2007,331,333,'GKG'),(2658,'A9C7C3','original','NA','H1N1','ILLINOIS',2007,217,221,'KSWKK'),(2659,'A9C7C3','original','NA','H1N1','ILLINOIS',2007,342,347,'GADGVK'),(2660,'A9C825','original','NA','H1N1','COLORADO',2007,331,333,'GKG'),(2661,'A9C825','original','NA','H1N1','COLORADO',2007,217,221,'KSWKK'),(2662,'A9C825','original','NA','H1N1','COLORADO',2007,342,347,'GADGVK'),(2663,'A9C8Q6','original','NA','H1N1','ILLINOIS',2007,331,333,'GKG'),(2664,'A9C8Q6','original','NA','H1N1','ILLINOIS',2007,217,221,'KSWKK'),(2665,'A9C8Q6','original','NA','H1N1','ILLINOIS',2007,342,347,'GADGVK'),(2666,'A9C8V0','original','NA','H1N1','KANSAS',2007,331,333,'GKG'),(2667,'A9C8V0','original','NA','H1N1','KANSAS',2007,217,221,'KSWKK'),(2668,'A9C8V0','original','NA','H1N1','KANSAS',2007,342,347,'GADGVK'),(2669,'A9C9X3','original','NA','H1N1','ILLINOIS',2007,331,333,'GKG'),(2670,'A9C9X3','original','NA','H1N1','ILLINOIS',2007,217,221,'KSWKK'),(2671,'A9C9X3','original','NA','H1N1','ILLINOIS',2007,342,347,'GADGVK'),(2672,'A9CA83','original','NA','H1N1','KENTUCKY',2007,331,333,'GKG'),(2673,'A9CA83','original','NA','H1N1','KENTUCKY',2007,217,221,'KSWKK'),(2674,'A9CA83','original','NA','H1N1','KENTUCKY',2007,342,347,'GADGVK'),(2675,'A9CA94','original','NA','H1N1','ILLINOIS',2007,331,333,'GKG'),(2676,'A9CA94','original','NA','H1N1','ILLINOIS',2007,217,221,'KSWKK'),(2677,'A9CA94','original','NA','H1N1','ILLINOIS',2007,342,347,'GADGVK'),(2678,'A9L7K1','original','NA','H1N1','KENTUCKY',2007,331,333,'GKG'),(2679,'A9L7K1','original','NA','H1N1','KENTUCKY',2007,217,221,'KSWKK'),(2680,'A9L7K1','original','NA','H1N1','KENTUCKY',2007,342,347,'GADGVK'),(2681,'A9L8N6','original','NA','H1N1','KENTUCKY',2006,331,333,'GKG'),(2682,'A9L8N6','original','NA','H1N1','KENTUCKY',2006,217,221,'KSWKK'),(2683,'A9L8N6','original','NA','H1N1','KENTUCKY',2006,342,347,'GADGVK'),(2684,'A9WZN6','original','NA','H1N1','FLORIDA',2007,331,333,'GKG'),(2685,'A9WZN6','original','NA','H1N1','FLORIDA',2007,217,221,'KSWKK'),(2686,'A9WZN6','original','NA','H1N1','FLORIDA',2007,342,347,'GADGIK'),(2687,'A9WZP7','original','NA','H1N1','ILLINOIS',2007,331,333,'GKG'),(2688,'A9WZP7','original','NA','H1N1','ILLINOIS',2007,217,221,'KSWKK'),(2689,'A9WZP7','original','NA','H1N1','ILLINOIS',2007,342,347,'GADGVK'),(2690,'A9WZQ8','original','NA','H1N1','KENTUCKY',2007,331,333,'GKG'),(2691,'A9WZQ8','original','NA','H1N1','KENTUCKY',2007,217,221,'KSWKK'),(2692,'A9WZQ8','original','NA','H1N1','KENTUCKY',2007,342,347,'GADGVK'),(2693,'A9X062','original','NA','H1N1','CALIFORNIA',2007,331,333,'GKG'),(2694,'A9X062','original','NA','H1N1','CALIFORNIA',2007,217,221,'KSWKK'),(2695,'A9X062','original','NA','H1N1','CALIFORNIA',2007,342,347,'GADGVK'),(2696,'B0KVE1','original','NA','H1N1','CALIFORNIA',1978,331,333,'GKG'),(2697,'B0KVE1','original','NA','H1N1','CALIFORNIA',1978,217,221,'KSWRK'),(2698,'B0KVE1','original','NA','H1N1','CALIFORNIA',1978,342,347,'GADGVK'),(2699,'B0KVJ6','original','NA','H1N1','KANSAS',2007,331,333,'GKG'),(2700,'B0KVJ6','original','NA','H1N1','KANSAS',2007,217,221,'KSWKK'),(2701,'B0KVJ6','original','NA','H1N1','KANSAS',2007,342,347,'GADGVK'),(2702,'B1AGH8','original','NA','H1N1','HAWAII',2007,217,221,'KSWKK'),(2703,'B1AGH8','original','NA','H1N1','HAWAII',2007,246,249,'PSNK'),(2704,'B1AGH8','original','NA','H1N1','HAWAII',2007,342,347,'GANGVK'),(2705,'B1AGI2','original','NA','H1N1','HAWAII',2007,217,221,'KSWKK'),(2706,'B1AGI2','original','NA','H1N1','HAWAII',2007,246,249,'PSNK'),(2707,'B1AGI2','original','NA','H1N1','HAWAII',2007,342,347,'GANGVK'),(2708,'B1AGI4','original','NA','H1N1','HAWAII',2007,217,221,'KSWKK'),(2709,'B1AGI4','original','NA','H1N1','HAWAII',2007,342,347,'GADGVK'),(2710,'B1AGI5','original','NA','H1N1','CALIFORNIA',2006,249,252,'RAAS'),(2711,'B1AGI5','original','NA','H1N1','CALIFORNIA',2006,217,221,'KSWKK'),(2712,'B1AGI5','original','NA','H1N1','CALIFORNIA',2006,342,347,'GADGVK'),(2713,'B1AGI6','original','NA','H1N1','HAWAII',2007,217,221,'KSWKK'),(2714,'B1AGI6','original','NA','H1N1','HAWAII',2007,342,347,'GADGVK'),(2715,'B1AGJ0','original','NA','H1N1','CALIFORNIA',2006,249,252,'RAAS'),(2716,'B1AGJ0','original','NA','H1N1','CALIFORNIA',2006,217,221,'KSWKK'),(2717,'B1AGJ0','original','NA','H1N1','CALIFORNIA',2006,342,347,'GADGVK'),(2718,'B1AGJ1','original','NA','H1N1','HAWAII',2007,217,221,'KSWKK'),(2719,'B1AGJ1','original','NA','H1N1','HAWAII',2007,246,249,'PSNK'),(2720,'B1AGJ1','original','NA','H1N1','HAWAII',2007,342,347,'GANGVK'),(2721,'B1AGJ3','original','NA','H1N1','GEORGIA',2006,331,333,'GKG'),(2722,'B1AGJ3','original','NA','H1N1','GEORGIA',2006,217,221,'KSWKK'),(2723,'B1AGJ3','original','NA','H1N1','GEORGIA',2006,342,347,'GADGVK'),(2724,'B1AGK1','original','NA','H1N1','ALASKA',2007,331,333,'GKG'),(2725,'B1AGK1','original','NA','H1N1','ALASKA',2007,217,221,'KSWKK'),(2726,'B1AGK1','original','NA','H1N1','ALASKA',2007,342,347,'GADGVK'),(2727,'B1AGK3','original','NA','H1N1','HAWAII',2007,217,221,'KSWKK'),(2728,'B1AGK3','original','NA','H1N1','HAWAII',2007,342,347,'GADGVK'),(2729,'B1AGK4','original','NA','H1N1','CALIFORNIA',2007,217,221,'KSWKK'),(2730,'B1AGK4','original','NA','H1N1','CALIFORNIA',2007,246,249,'PSNK'),(2731,'B1AGK4','original','NA','H1N1','CALIFORNIA',2007,342,347,'GANGVK'),(2732,'B1AGS7','original','NA','H1N1','ARIZONA',2007,217,221,'KSWKK'),(2733,'B1AGS7','original','NA','H1N1','ARIZONA',2007,246,249,'PSNK'),(2734,'B1AGS7','original','NA','H1N1','ARIZONA',2007,342,347,'GANGVK'),(2735,'B1AGS8','original','NA','H1N1','GEORGIA',2006,331,333,'GKG'),(2736,'B1AGS8','original','NA','H1N1','GEORGIA',2006,217,221,'KSWKK'),(2737,'B1AGS8','original','NA','H1N1','GEORGIA',2006,342,347,'GADGVK'),(2738,'B1AGT1','original','NA','H1N1','ILLINOIS',2007,217,221,'KSWKK'),(2739,'B1AGT1','original','NA','H1N1','ILLINOIS',2007,246,249,'PSNK'),(2740,'B1AGT1','original','NA','H1N1','ILLINOIS',2007,342,347,'GANGVK'),(2741,'B1AGZ4','original','NA','H1N1','IOWA',2007,217,221,'KSWKK'),(2742,'B1AGZ4','original','NA','H1N1','IOWA',2007,246,249,'PSNK'),(2743,'B1AGZ4','original','NA','H1N1','IOWA',2007,342,347,'GANGVK'),(2744,'B1AGZ5','original','NA','H1N1','HAWAII',2007,217,221,'KSWKK'),(2745,'B1AGZ5','original','NA','H1N1','HAWAII',2007,246,249,'PSNK'),(2746,'B1AGZ5','original','NA','H1N1','HAWAII',2007,342,347,'GANGVK'),(2747,'B1AGZ9','original','NA','H1N1','MASSACHUSETTS',2007,217,221,'KSWKK'),(2748,'B1AGZ9','original','NA','H1N1','MASSACHUSETTS',2007,246,249,'PSNK'),(2749,'B1AGZ9','original','NA','H1N1','MASSACHUSETTS',2007,342,347,'GANGVK'),(2750,'B1AH00','original','NA','H1N1','COLORADO',2007,217,221,'KSWKK'),(2751,'B1AH00','original','NA','H1N1','COLORADO',2007,246,249,'PSNK'),(2752,'B1AH00','original','NA','H1N1','COLORADO',2007,342,347,'GANGVK'),(2753,'B1AH02','original','NA','H1N1','FLORIDA',2007,217,221,'KSWKK'),(2754,'B1AH02','original','NA','H1N1','FLORIDA',2007,246,249,'PSNK'),(2755,'B1AH02','original','NA','H1N1','FLORIDA',2007,342,347,'GANGVK'),(2756,'B1AH06','original','NA','H1N1','ALASKA',2007,217,221,'KSWKK'),(2757,'B1AH06','original','NA','H1N1','ALASKA',2007,246,249,'PSNK'),(2758,'B1AH06','original','NA','H1N1','ALASKA',2007,342,347,'GANGVK'),(2759,'B1AH07','original','NA','H1N1','HAWAII',2007,217,221,'KSWKK'),(2760,'B1AH07','original','NA','H1N1','HAWAII',2007,342,347,'GANGVK'),(2761,'B1AH09','original','NA','H1N1','COLORADO',2007,217,221,'KSWKK'),(2762,'B1AH09','original','NA','H1N1','COLORADO',2007,246,249,'PSNK'),(2763,'B1AH09','original','NA','H1N1','COLORADO',2007,342,347,'GANGVK'),(2764,'B1AH18','original','NA','H1N1','FLORIDA',2007,217,221,'KSWKK'),(2765,'B1AH18','original','NA','H1N1','FLORIDA',2007,246,249,'PSNK'),(2766,'B1AH18','original','NA','H1N1','FLORIDA',2007,342,347,'GANGVK'),(2767,'B1PZN0','original','NA','H1N1','HONG KONG',2002,249,252,'RAAS'),(2768,'B1PZN0','original','NA','H1N1','HONG KONG',2002,217,221,'KSWKK'),(2769,'B1PZN0','original','NA','H1N1','HONG KONG',2002,342,347,'GANGVK'),(2770,'B1Q1Y5','original','NA','H1N1','MASSACHUSETTS',2008,217,221,'KSWKK'),(2771,'B1Q1Y5','original','NA','H1N1','MASSACHUSETTS',2008,342,347,'GANGVK'),(2772,'B1Q1Z3','original','NA','H1N1','ARIZONA',2007,217,221,'KSWKK'),(2773,'B1Q1Z3','original','NA','H1N1','ARIZONA',2007,246,249,'PSNK'),(2774,'B1Q1Z3','original','NA','H1N1','ARIZONA',2007,342,347,'GANGVK'),(2775,'B1Q205','original','NA','H1N1','FLORIDA',2007,217,221,'KSWKK'),(2776,'B1Q205','original','NA','H1N1','FLORIDA',2007,246,249,'PSNK'),(2777,'B1Q205','original','NA','H1N1','FLORIDA',2007,342,347,'GANGVK'),(2778,'B1Q211','original','NA','H1N1','MARYLAND',2007,217,221,'KSWKK'),(2779,'B1Q211','original','NA','H1N1','MARYLAND',2007,246,249,'PSNK'),(2780,'B1Q211','original','NA','H1N1','MARYLAND',2007,342,347,'GANGVK'),(2781,'B1Q218','original','NA','H1N1','ILLINOIS',2007,217,221,'KSWKK'),(2782,'B1Q218','original','NA','H1N1','ILLINOIS',2007,246,249,'PSNK'),(2783,'B1Q218','original','NA','H1N1','ILLINOIS',2007,342,347,'GANGVK'),(2784,'B1Q224','original','NA','H1N1','INDIANA',2008,217,221,'KSWKK'),(2785,'B1Q224','original','NA','H1N1','INDIANA',2008,246,249,'PSNK'),(2786,'B1Q224','original','NA','H1N1','INDIANA',2008,342,347,'GANGVK'),(2787,'B2BTT6','original','NA','H1N1','DENMARK',2001,217,221,'KSWKK'),(2788,'B2BTT6','original','NA','H1N1','DENMARK',2001,342,347,'GADGVK'),(2789,'B2BTT7','original','NA','H1N1','DENMARK',2001,249,252,'RAAS'),(2790,'B2BTT7','original','NA','H1N1','DENMARK',2001,217,221,'KSWKK'),(2791,'B2BTT7','original','NA','H1N1','DENMARK',2001,342,347,'GADGVK'),(2792,'B2BTT8','original','NA','H1N1','DENMARK',2001,217,221,'KSWKK'),(2793,'B2BTT8','original','NA','H1N1','DENMARK',2001,342,347,'GADGVK'),(2794,'B2BTT9','original','NA','H1N1','DENMARK',2001,249,252,'RAAS'),(2795,'B2BTT9','original','NA','H1N1','DENMARK',2001,217,221,'KSWKK'),(2796,'B2BTT9','original','NA','H1N1','DENMARK',2001,342,347,'GADGVK'),(2797,'B2BTU0','original','NA','H1N1','DENMARK',2001,217,221,'KSWKK'),(2798,'B2BTU0','original','NA','H1N1','DENMARK',2001,342,347,'GANGVK'),(2799,'B2BTU2','original','NA','H1N1','DENMARK',2001,249,252,'RAAS'),(2800,'B2BTU2','original','NA','H1N1','DENMARK',2001,217,221,'KSWKK'),(2801,'B2BTU2','original','NA','H1N1','DENMARK',2001,342,347,'GADGIK'),(2802,'B2BTU5','original','NA','H1N1','DENMARK',2001,249,252,'RAAS'),(2803,'B2BTU5','original','NA','H1N1','DENMARK',2001,217,221,'KSWKK'),(2804,'B2BTU5','original','NA','H1N1','DENMARK',2001,342,347,'GADGVK'),(2805,'B2BTU7','original','NA','H1N1','DENMARK',2005,77,79,'GKG'),(2806,'B2BTU7','original','NA','H1N1','DENMARK',2005,331,333,'GKG'),(2807,'B2BTU7','original','NA','H1N1','DENMARK',2005,217,221,'KSWKK'),(2808,'B2BTU7','original','NA','H1N1','DENMARK',2005,77,80,'GKGK'),(2809,'B2BTU7','original','NA','H1N1','DENMARK',2005,342,347,'GADGVK'),(2810,'B2BTU8','original','NA','H1N1','DENMARK',2004,331,333,'GKG'),(2811,'B2BTU8','original','NA','H1N1','DENMARK',2004,217,221,'KSWEK'),(2812,'B2BTU8','original','NA','H1N1','DENMARK',2004,342,347,'GADGVK'),(2813,'B2BTU9','original','NA','H1N1','DENMARK',2005,331,333,'GKG'),(2814,'B2BTU9','original','NA','H1N1','DENMARK',2005,217,221,'KSWKK'),(2815,'B2BTU9','original','NA','H1N1','DENMARK',2005,342,347,'GADGVK'),(2816,'B2BTV0','original','NA','H1N1','DENMARK',2005,331,333,'GKG'),(2817,'B2BTV0','original','NA','H1N1','DENMARK',2005,217,221,'KSWKK'),(2818,'B2BTV0','original','NA','H1N1','DENMARK',2005,342,347,'GADGVK'),(2819,'B2BTV3','original','NA','H1N1','DENMARK',2005,331,333,'GKG'),(2820,'B2BTV3','original','NA','H1N1','DENMARK',2005,217,221,'KSWKK'),(2821,'B2BTV3','original','NA','H1N1','DENMARK',2005,342,347,'GADGVK'),(2822,'B2BTV5','original','NA','H1N1','DENMARK',2005,331,333,'GKG'),(2823,'B2BTV5','original','NA','H1N1','DENMARK',2005,217,221,'KSWKK'),(2824,'B2BTV5','original','NA','H1N1','DENMARK',2005,342,347,'GADGVK'),(2825,'B2BTW1','original','NA','H1N1','DENMARK',2004,331,333,'GKG'),(2826,'B2BTW1','original','NA','H1N1','DENMARK',2004,217,221,'KSWEK'),(2827,'B2BTW1','original','NA','H1N1','DENMARK',2004,342,347,'GADGVK'),(2828,'B2BTW3','original','NA','H1N1','DENMARK',2006,331,333,'GKG'),(2829,'B2BTW3','original','NA','H1N1','DENMARK',2006,217,221,'KSWKK'),(2830,'B2BTW3','original','NA','H1N1','DENMARK',2006,342,347,'GADGVK'),(2831,'B2BTW4','original','NA','H1N1','DENMARK',2006,331,333,'GKG'),(2832,'B2BTW4','original','NA','H1N1','DENMARK',2006,217,221,'KSWKK'),(2833,'B2BTW4','original','NA','H1N1','DENMARK',2006,342,347,'GADGVK'),(2834,'B2BTW5','original','NA','H1N1','DENMARK',2006,331,333,'GKG'),(2835,'B2BTW5','original','NA','H1N1','DENMARK',2006,217,221,'KSWKK'),(2836,'B2BTW5','original','NA','H1N1','DENMARK',2006,342,347,'GADGVK'),(2837,'B2MVL0','original','NA','H1N1','ENGLAND',2007,217,221,'KSWKK'),(2838,'B2MVL0','original','NA','H1N1','ENGLAND',2007,246,249,'PSNK'),(2839,'B2MVL0','original','NA','H1N1','ENGLAND',2007,342,347,'GANGVK'),(2840,'B2MVL1','original','NA','H1N1','ENGLAND',2007,217,221,'KSWKK'),(2841,'B2MVL1','original','NA','H1N1','ENGLAND',2007,246,249,'PSNK'),(2842,'B2MVL1','original','NA','H1N1','ENGLAND',2007,342,347,'GANGVK'),(2843,'B2ZVK6','original','NA','H1N1','MARYLAND',2008,217,221,'KSWKK'),(2844,'B2ZVK6','original','NA','H1N1','MARYLAND',2008,246,249,'PSNK'),(2845,'B2ZVK6','original','NA','H1N1','MARYLAND',2008,342,347,'GANGVK'),(2846,'B2ZVR7','original','NA','H1N1','FLORIDA',2008,217,221,'KSWKK'),(2847,'B2ZVR7','original','NA','H1N1','FLORIDA',2008,246,249,'PSNK'),(2848,'B2ZVR7','original','NA','H1N1','FLORIDA',2008,342,347,'GANGVK'),(2849,'B3GUB5','original','NA','H1N1','FLORIDA',2008,217,221,'KSWKK'),(2850,'B3GUB5','original','NA','H1N1','FLORIDA',2008,246,249,'PSNK'),(2851,'B3GUB5','original','NA','H1N1','FLORIDA',2008,342,347,'GANGVK'),(2852,'B3GUB7','original','NA','H1N1','MEMPHIS',2008,217,221,'KSWKK'),(2853,'B3GUB7','original','NA','H1N1','MEMPHIS',2008,246,249,'PSNK'),(2854,'B3GUB7','original','NA','H1N1','MEMPHIS',2008,342,347,'GANGVK'),(2855,'B3GUC0','original','NA','H1N1','HAWAII',2008,217,221,'KSWKK'),(2856,'B3GUC0','original','NA','H1N1','HAWAII',2008,246,249,'PSNK'),(2857,'B3GUC0','original','NA','H1N1','HAWAII',2008,342,347,'GANGVK'),(2858,'B3GUC8','original','NA','H1N1','CALIFORNIA',2008,217,221,'KSWKK'),(2859,'B3GUC8','original','NA','H1N1','CALIFORNIA',2008,246,249,'PSNK'),(2860,'B3GUC8','original','NA','H1N1','CALIFORNIA',2008,342,347,'GANGVK'),(2861,'B3GUD1','original','NA','H1N1','HAWAII',2007,217,221,'KSWKK'),(2862,'B3GUD1','original','NA','H1N1','HAWAII',2007,342,347,'GANGVK'),(2863,'B4UPG0','original','NA','H1N1','BEIJING',1995,217,221,'KSWKK'),(2864,'B4UPG0','original','NA','H1N1','BEIJING',1995,342,347,'GADGVK'),(2865,'B5AYA6','original','NA','H1N1','GANSU CHENGGUAN',2007,217,221,'KSWKK'),(2866,'B5AYA6','original','NA','H1N1','GANSU CHENGGUAN',2007,342,347,'GANGVK'),(2867,'B5B445','original','NA','H1N1','JOHANNESBURG',2008,217,221,'KSWKK'),(2868,'B5B445','original','NA','H1N1','JOHANNESBURG',2008,246,249,'PSNK'),(2869,'B5B445','original','NA','H1N1','JOHANNESBURG',2008,342,347,'GANGVK'),(2870,'B5B446','original','NA','H1N1','JOHANNESBURG',2008,217,221,'KSWKK'),(2871,'B5B446','original','NA','H1N1','JOHANNESBURG',2008,246,249,'PSNK'),(2872,'B5B446','original','NA','H1N1','JOHANNESBURG',2008,342,347,'GANGVK'),(2873,'B5B448','original','NA','H1N1','JOHANNESBURG',2008,217,221,'KSWKK'),(2874,'B5B448','original','NA','H1N1','JOHANNESBURG',2008,246,249,'PSNK'),(2875,'B5B448','original','NA','H1N1','JOHANNESBURG',2008,342,347,'GANGVK'),(2876,'B5B450','original','NA','H1N1','JOHANNESBURG',2008,217,221,'KSWKK'),(2877,'B5B450','original','NA','H1N1','JOHANNESBURG',2008,246,249,'PSNK'),(2878,'B5B450','original','NA','H1N1','JOHANNESBURG',2008,342,347,'GANGVK'),(2879,'B5U653','original','NA','H1N1','ILLINOIS',2007,217,221,'KSWKK'),(2880,'B5U653','original','NA','H1N1','ILLINOIS',2007,246,249,'PSNK'),(2881,'B5U653','original','NA','H1N1','ILLINOIS',2007,342,347,'GANGVK'),(2882,'B6VH88','original','NA','H1N1','GEORGIA',2007,342,347,'GANGVK'),(2883,'B6VH90','original','NA','H1N1','LYON',2007,217,221,'KSWKK'),(2884,'B6VH90','original','NA','H1N1','LYON',2007,246,249,'PSNK'),(2885,'B6VH90','original','NA','H1N1','LYON',2007,342,347,'GANGVK'),(2886,'B6VH96','original','NA','H1N1','KIEV',2008,217,221,'KSWKK'),(2887,'B6VH96','original','NA','H1N1','KIEV',2008,246,249,'PSNK'),(2888,'B6VH96','original','NA','H1N1','KIEV',2008,342,347,'GANGVK'),(2889,'B6VH97','original','NA','H1N1','BELGIUM',2008,217,221,'KSWKK'),(2890,'B6VH97','original','NA','H1N1','BELGIUM',2008,246,249,'PSNK'),(2891,'B6VH97','original','NA','H1N1','BELGIUM',2008,342,347,'GANGVK'),(2892,'B6VHA0','original','NA','H1N1','LUXEMBOURG',2008,217,221,'KSWKK'),(2893,'B6VHA0','original','NA','H1N1','LUXEMBOURG',2008,246,249,'PSNK'),(2894,'B6VHA0','original','NA','H1N1','LUXEMBOURG',2008,342,347,'GANGVK'),(2895,'B6VHA5','original','NA','H1N1','CANARIAS',2007,217,221,'KSWKK'),(2896,'B6VHA5','original','NA','H1N1','CANARIAS',2007,246,249,'PSNK'),(2897,'B6VHA5','original','NA','H1N1','CANARIAS',2007,342,347,'GANGVK'),(2898,'B6VHB6','original','NA','H1N1','AUSTRIA',2008,217,221,'KSWKK'),(2899,'B6VHB6','original','NA','H1N1','AUSTRIA',2008,246,249,'PSNK'),(2900,'B6VHB6','original','NA','H1N1','AUSTRIA',2008,342,347,'GANGVK'),(2901,'B6VHB7','original','NA','H1N1','LUXEMBOURG',2008,217,221,'KSWKK'),(2902,'B6VHB7','original','NA','H1N1','LUXEMBOURG',2008,246,249,'PSNK'),(2903,'B6VHB7','original','NA','H1N1','LUXEMBOURG',2008,342,347,'GANGVK'),(2904,'B6VHC1','original','NA','H1N1','ENGLAND',2007,217,221,'KSWKK'),(2905,'B6VHC1','original','NA','H1N1','ENGLAND',2007,246,249,'PSNK'),(2906,'B6VHC1','original','NA','H1N1','ENGLAND',2007,342,347,'GANGVK'),(2907,'B7U7H0','original','NA','H1N1','ENGLAND',2006,331,333,'GKG'),(2908,'B7U7H0','original','NA','H1N1','ENGLAND',2006,217,221,'KSWKK'),(2909,'B7U7H0','original','NA','H1N1','ENGLAND',2006,342,347,'GADGVK'),(2910,'B7U7I0','original','NA','H1N1','ENGLAND',2006,249,252,'RAAS'),(2911,'B7U7I0','original','NA','H1N1','ENGLAND',2006,217,221,'KSWKK'),(2912,'B7U7I0','original','NA','H1N1','ENGLAND',2006,342,347,'GADGVK'),(2913,'B7U7J1','original','NA','H1N1','ENGLAND',2006,249,252,'RAAS'),(2914,'B7U7J1','original','NA','H1N1','ENGLAND',2006,217,221,'KSWKK'),(2915,'B7U7J1','original','NA','H1N1','ENGLAND',2006,342,347,'GADGVK'),(2916,'B7U7K8','original','NA','H1N1','ENGLAND',2006,331,333,'GKG'),(2917,'B7U7K8','original','NA','H1N1','ENGLAND',2006,217,221,'KSWKK'),(2918,'B7U7K8','original','NA','H1N1','ENGLAND',2006,342,347,'GADGVK'),(2919,'B7U7K9','original','NA','H1N1','ENGLAND',2006,331,333,'GKG'),(2920,'B7U7K9','original','NA','H1N1','ENGLAND',2006,217,221,'KSWKK'),(2921,'B7U7K9','original','NA','H1N1','ENGLAND',2006,342,347,'GADGVK'),(2922,'B7UEK7','original','NA','H1N1','HAWAII',2008,217,221,'KSWKK'),(2923,'B7UEK7','original','NA','H1N1','HAWAII',2008,246,249,'PSNK'),(2924,'B7UEK7','original','NA','H1N1','HAWAII',2008,342,347,'GANGVK'),(2925,'B8Q970','original','NA','H1N1','GUANGZHOU',2006,217,221,'KSWKK'),(2926,'B8Q970','original','NA','H1N1','GUANGZHOU',2006,342,347,'GANGVK'),(2927,'B8Q971','original','NA','H1N1','GUANGZHOU',2006,217,221,'KSWKK'),(2928,'B8Q971','original','NA','H1N1','GUANGZHOU',2006,342,347,'GANGVK'),(2929,'B8Q972','original','NA','H1N1','GUANGZHOU',2006,217,221,'KSWKK'),(2930,'B8Q972','original','NA','H1N1','GUANGZHOU',2006,342,347,'GANGVK'),(2931,'B8Q973','original','NA','H1N1','GUANGZHOU',2006,217,221,'KSWKK'),(2932,'B8Q973','original','NA','H1N1','GUANGZHOU',2006,342,347,'GANGVK'),(2933,'B8Q974','original','NA','H1N1','GUANGZHOU',2006,217,221,'KSWKK'),(2934,'B8Q974','original','NA','H1N1','GUANGZHOU',2006,342,347,'GANGVK'),(2935,'B8Q975','original','NA','H1N1','GUANGZHOU',2006,217,221,'KSWKK'),(2936,'B8Q975','original','NA','H1N1','GUANGZHOU',2006,342,347,'GADGVK'),(2937,'B8Q976','original','NA','H1N1','GUANGZHOU',2006,249,252,'RAAS'),(2938,'B8Q976','original','NA','H1N1','GUANGZHOU',2006,217,221,'KSWKK'),(2939,'B8Q976','original','NA','H1N1','GUANGZHOU',2006,342,347,'GADGVK'),(2940,'B9W1Y7','original','NA','H1N1','AUSTRIA',2008,217,221,'KSWKK'),(2941,'B9W1Y7','original','NA','H1N1','AUSTRIA',2008,246,249,'PSNK'),(2942,'B9W1Y7','original','NA','H1N1','AUSTRIA',2008,342,347,'GANGVK'),(2943,'B9W3K0','original','NA','H1N1','ARIZONA',2008,217,221,'KSWKK'),(2944,'B9W3K0','original','NA','H1N1','ARIZONA',2008,246,249,'PSNK'),(2945,'B9W3K0','original','NA','H1N1','ARIZONA',2008,342,347,'GANGVK'),(2946,'B9W3L7','original','NA','H1N1','HAWAII',2008,217,221,'KSWKK'),(2947,'B9W3L7','original','NA','H1N1','HAWAII',2008,246,249,'PSNK'),(2948,'B9W3L7','original','NA','H1N1','HAWAII',2008,342,347,'GANGVK'),(2949,'B9W3M2','original','NA','H1N1','MARYLAND',2008,217,221,'KSWKK'),(2950,'B9W3M2','original','NA','H1N1','MARYLAND',2008,246,249,'PSNK'),(2951,'B9W3M2','original','NA','H1N1','MARYLAND',2008,342,347,'GANGVK'),(2952,'B9W3M6','original','NA','H1N1','MASSACHUSETTS',2008,217,221,'KSWKK'),(2953,'B9W3M6','original','NA','H1N1','MASSACHUSETTS',2008,246,249,'PSNK'),(2954,'B9W3M6','original','NA','H1N1','MASSACHUSETTS',2008,342,347,'GANGVK'),(2955,'B9W3P2','original','NA','H1N1','FLORIDA',2008,217,221,'KSWKK'),(2956,'B9W3P2','original','NA','H1N1','FLORIDA',2008,246,249,'PSNK'),(2957,'B9W3P2','original','NA','H1N1','FLORIDA',2008,342,347,'GANGVK'),(2958,'B9W3R4','original','NA','H1N1','FLORIDA',2008,217,221,'KSWKK'),(2959,'B9W3R4','original','NA','H1N1','FLORIDA',2008,246,249,'PSNK'),(2960,'B9W3R4','original','NA','H1N1','FLORIDA',2008,342,347,'GANGVK'),(2961,'B9W3S3','original','NA','H1N1','DELAWARE',2008,217,221,'KSWKK'),(2962,'B9W3S3','original','NA','H1N1','DELAWARE',2008,246,249,'PSNK'),(2963,'B9W3S3','original','NA','H1N1','DELAWARE',2008,342,347,'GANGVK'),(2964,'B9W3S6','original','NA','H1N1','ILLINOIS',2008,217,221,'KSWKK'),(2965,'B9W3S6','original','NA','H1N1','ILLINOIS',2008,246,249,'PSNK'),(2966,'B9W3S6','original','NA','H1N1','ILLINOIS',2008,342,347,'GANGVK'),(2967,'C0LLX6','original','NA','H1N1','JOHANNESBURG',2008,217,221,'KSWKK'),(2968,'C0LLX6','original','NA','H1N1','JOHANNESBURG',2008,246,249,'PSNK'),(2969,'C0LLX6','original','NA','H1N1','JOHANNESBURG',2008,342,347,'GANGVK'),(2970,'C0LLX8','original','NA','H1N1','JOHANNESBURG',2008,217,221,'KSWKK'),(2971,'C0LLX8','original','NA','H1N1','JOHANNESBURG',2008,246,249,'PSNK'),(2972,'C0LLX8','original','NA','H1N1','JOHANNESBURG',2008,342,347,'GANGVK'),(2973,'C0LLY8','original','NA','H1N1','JOHANNESBURG',2008,217,221,'KSWKK'),(2974,'C0LLY8','original','NA','H1N1','JOHANNESBURG',2008,246,249,'PSNK'),(2975,'C0LLY8','original','NA','H1N1','JOHANNESBURG',2008,342,347,'GANGVK'),(2976,'C0LLZ5','original','NA','H1N1','CAMBODIA',2007,217,221,'KSWKK'),(2977,'C0LLZ5','original','NA','H1N1','CAMBODIA',2007,342,347,'GANGVK'),(2978,'C0RT52','original','NA','H1N1','FLORIDA',2007,331,333,'GKG'),(2979,'C0RT52','original','NA','H1N1','FLORIDA',2007,217,221,'KSWKK'),(2980,'C0RT52','original','NA','H1N1','FLORIDA',2007,342,347,'GADGVK'),(2981,'C0RU21','original','NA','H1N1','FLORIDA',2008,217,221,'KSWKK'),(2982,'C0RU21','original','NA','H1N1','FLORIDA',2008,246,249,'PSNK'),(2983,'C0RU21','original','NA','H1N1','FLORIDA',2008,342,347,'GANGVK'),(2984,'C3PQJ2','original','NA','H1N1','MANAGUA',2008,217,221,'KSWKK'),(2985,'C3PQJ2','original','NA','H1N1','MANAGUA',2008,246,249,'PSNK'),(2986,'C3PQJ2','original','NA','H1N1','MANAGUA',2008,342,347,'GANGVK'),(2987,'C3PRC8','original','NA','H1N1','MANAGUA',2008,217,221,'KSWKK'),(2988,'C3PRC8','original','NA','H1N1','MANAGUA',2008,246,249,'PSDK'),(2989,'C3PRC8','original','NA','H1N1','MANAGUA',2008,342,347,'GANGVK'),(2990,'C3PRD9','original','NA','H1N1','MANAGUA',2008,217,221,'KSWKK'),(2991,'C3PRD9','original','NA','H1N1','MANAGUA',2008,246,249,'PSNK'),(2992,'C3PRD9','original','NA','H1N1','MANAGUA',2008,342,347,'GANGVK'),(2993,'C3PSK6','original','NA','H1N1','MANAGUA',2008,217,221,'KSWKK'),(2994,'C3PSK6','original','NA','H1N1','MANAGUA',2008,246,249,'PSDK'),(2995,'C3PSK6','original','NA','H1N1','MANAGUA',2008,342,347,'GANGVK'),(2996,'C3W5S3','original','NA','H1N1','CALIFORNIA',2009,342,347,'GANGVK'),(2997,'C3W5V0','original','NA','H1N1','CALIFORNIA',2009,342,347,'GANGVK'),(2998,'C4AL99','original','NA','H1N1','INDIANA',2009,342,347,'GANGVK'),(2999,'C4LN87','original','NA','H1N1','MARYLAND',1991,331,333,'GKG'),(3000,'C4LN87','original','NA','H1N1','MARYLAND',1991,342,347,'GANGVK'),(3001,'C4LP90','original','NA','H1N1','MANAGUA',2008,217,221,'KSWKK'),(3002,'C4LP90','original','NA','H1N1','MANAGUA',2008,246,249,'PSNK'),(3003,'C4LP90','original','NA','H1N1','MANAGUA',2008,342,347,'GANGVK'),(3004,'C4LPD4','original','NA','H1N1','MANAGUA',2008,217,221,'KSWKK'),(3005,'C4LPD4','original','NA','H1N1','MANAGUA',2008,246,249,'PSNK'),(3006,'C4LPD4','original','NA','H1N1','MANAGUA',2008,342,347,'GANGVK'),(3007,'C4RT50','original','NA','H1N1','FLORIDA',2009,342,347,'GANGVK'),(3008,'C4RV61','original','NA','H1N1','IDAHO',2009,342,347,'GANGVK'),(3009,'C5E6P9','original','NA','H1N1','CALIFORNIA',2007,331,333,'GKG'),(3010,'C5E6P9','original','NA','H1N1','CALIFORNIA',2007,217,221,'KSWKK'),(3011,'C5E6P9','original','NA','H1N1','CALIFORNIA',2007,342,347,'GADGVK'),(3012,'C5H976','original','NA','H1N1','BERLIN',2005,331,333,'GKG'),(3013,'C5H976','original','NA','H1N1','BERLIN',2005,217,221,'KSWKK'),(3014,'C5H976','original','NA','H1N1','BERLIN',2005,342,347,'GADGVK'),(3015,'C5H977','original','NA','H1N1','BERLIN',2005,331,333,'GKG'),(3016,'C5H977','original','NA','H1N1','BERLIN',2005,217,221,'KSWKK'),(3017,'C5H977','original','NA','H1N1','BERLIN',2005,342,347,'GADGVK'),(3018,'C5H979','original','NA','H1N1','BREMEN',2005,331,333,'GKG'),(3019,'C5H979','original','NA','H1N1','BREMEN',2005,217,221,'KSWKK'),(3020,'C5H979','original','NA','H1N1','BREMEN',2005,342,347,'GADGVK'),(3021,'C5H980','original','NA','H1N1','HAMBURG',2005,331,333,'GKG'),(3022,'C5H980','original','NA','H1N1','HAMBURG',2005,217,221,'KSWKK'),(3023,'C5H980','original','NA','H1N1','HAMBURG',2005,342,347,'GADGVK'),(3024,'C5H981','original','NA','H1N1','HESSEN',2005,331,333,'GKG'),(3025,'C5H981','original','NA','H1N1','HESSEN',2005,217,221,'KSWKK'),(3026,'C5H981','original','NA','H1N1','HESSEN',2005,342,347,'GADGVK'),(3027,'C5H994','original','NA','H1N1','BERLIN',2006,217,221,'KSWKK'),(3028,'C5H994','original','NA','H1N1','BERLIN',2006,342,347,'GADGVK'),(3029,'C5H995','original','NA','H1N1','BERLIN',2006,331,333,'GKG'),(3030,'C5H995','original','NA','H1N1','BERLIN',2006,217,221,'KSWKK'),(3031,'C5H995','original','NA','H1N1','BERLIN',2006,342,347,'GADGVK'),(3032,'C5H996','original','NA','H1N1','BERLIN',2006,217,221,'KSWKK'),(3033,'C5H996','original','NA','H1N1','BERLIN',2006,342,347,'GADGVK'),(3034,'C5H997','original','NA','H1N1','BRANDENBURG',2006,331,333,'GKG'),(3035,'C5H997','original','NA','H1N1','BRANDENBURG',2006,217,221,'KSWKK'),(3036,'C5H997','original','NA','H1N1','BRANDENBURG',2006,342,347,'GADGVK'),(3037,'C5MQP8','original','NA','H1N1','KOREA',2009,342,347,'GANGVK'),(3038,'C6KNX7','original','NA','H1N1','GEORGIA',2009,342,347,'GANGVK'),(3039,'C6KP20','original','NA','H1N1','MASSACHUSETTS',2009,342,347,'GANGVK'),(3040,'C6KP52','original','NA','H1N1','FLORIDA',2009,342,347,'GANGVK'),(3041,'C6KP56','original','NA','H1N1','FLORIDA',2009,342,347,'GANGVK'),(3042,'C6KP65','original','NA','H1N1','LOUISIANA',2009,342,347,'GANGVK'),(3043,'C6KPU3','original','NA','H1N1','LOUISIANA',2009,342,347,'GANGVK'),(3044,'C6KQ39','original','NA','H1N1','INDIANA',2009,342,347,'GANGVK'),(3045,'C6Y820','original','NA','H1N1','JAPAN',2009,342,347,'GANGVK'),(3046,'C6Y840','original','NA','H1N1','BRAWLEY',2009,342,347,'GANGVK'),(3047,'C6Y9E6','original','NA','H1N1','MANAGUA',2008,217,221,'KSWKK'),(3048,'C6Y9E6','original','NA','H1N1','MANAGUA',2008,246,249,'PSNK'),(3049,'C6Y9E6','original','NA','H1N1','MANAGUA',2008,342,347,'GANGVK'),(3050,'C6YAR9','original','NA','H1N1','MANAGUA',2009,342,347,'GANGVK'),(3051,'C7FH24','original','NA','H1N1','ILLINOIS',2009,342,347,'GANGVK'),(3052,'C7FH46','original','NA','H1N1','CALIFORNIA',2009,342,347,'GANGVK'),(3053,'C7FH62','original','NA','H1N1','CALIFORNIA',2009,342,347,'GANGVK'),(3054,'C7FLP7','original','NA','H1N1','ITALY',2009,342,347,'GANGVK'),(3055,'C7FNR2','original','NA','H1N1','CANADA-MB',2009,342,347,'GANGVK'),(3056,'C7FNS0','original','NA','H1N1','CANADA-QC',2009,342,347,'GANGVK'),(3057,'C7FNS1','original','NA','H1N1','CANADA-SK',2009,342,347,'GANGVK'),(3058,'C7FPQ2','original','NA','H1N1','HONG KONG',2008,217,221,'KSWKK'),(3059,'C7FPQ2','original','NA','H1N1','HONG KONG',2008,246,249,'PSNK'),(3060,'C7FPQ2','original','NA','H1N1','HONG KONG',2008,342,347,'GANGVK'),(3061,'C7FPQ3','original','NA','H1N1','HONG KONG',2008,217,221,'KSWKK'),(3062,'C7FPQ3','original','NA','H1N1','HONG KONG',2008,342,347,'GANGVK'),(3063,'C7FPQ5','original','NA','H1N1','JAPAN',2008,217,221,'KSWKK'),(3064,'C7FPQ5','original','NA','H1N1','JAPAN',2008,342,347,'GANGVK'),(3065,'C7FPQ8','original','NA','H1N1','HONG KONG',2008,217,221,'KSWKK'),(3066,'C7FPQ8','original','NA','H1N1','HONG KONG',2008,246,249,'PSNK'),(3067,'C7FPQ8','original','NA','H1N1','HONG KONG',2008,342,347,'GANGVK'),(3068,'C7FPQ9','original','NA','H1N1','KENYA',2007,217,221,'KSWKK'),(3069,'C7FPQ9','original','NA','H1N1','KENYA',2007,246,249,'PSNK'),(3070,'C7FPQ9','original','NA','H1N1','KENYA',2007,342,347,'GANGVK'),(3071,'C7FPR3','original','NA','H1N1','IOWA',2009,217,221,'KSWKK'),(3072,'C7FPR3','original','NA','H1N1','IOWA',2009,246,249,'PSNK'),(3073,'C7FPR3','original','NA','H1N1','IOWA',2009,342,347,'GANGVK'),(3074,'C7FPR5','original','NA','H1N1','HONG KONG',2009,217,221,'KSWKK'),(3075,'C7FPR5','original','NA','H1N1','HONG KONG',2009,342,347,'GANGVK'),(3076,'C7FPS4','original','NA','H1N1','HAWAII',2008,217,221,'KSWKK'),(3077,'C7FPS4','original','NA','H1N1','HAWAII',2008,246,249,'PSNK'),(3078,'C7FPS4','original','NA','H1N1','HAWAII',2008,342,347,'GANGVK'),(3079,'C7FQZ2','original','NA','H1N1','CANADA-SK',2009,342,347,'GANGVK'),(3080,'C7FRA7','original','NA','H1N1','GEORGIA',2008,217,221,'KSWKK'),(3081,'C7FRA7','original','NA','H1N1','GEORGIA',2008,246,249,'PSNK'),(3082,'C7FRA7','original','NA','H1N1','GEORGIA',2008,342,347,'GANGVK'),(3083,'C7RX01','original','NA','H1N1','MANAGUA',2008,217,221,'KSWKK'),(3084,'C7RX01','original','NA','H1N1','MANAGUA',2008,246,249,'PSNK'),(3085,'C7RX01','original','NA','H1N1','MANAGUA',2008,342,347,'GANGVK'),(3086,'C7RXG4','original','NA','H1N1','BOSTON',2008,217,221,'KSWKK'),(3087,'C7RXG4','original','NA','H1N1','BOSTON',2008,246,249,'PSNK'),(3088,'C7RXG4','original','NA','H1N1','BOSTON',2008,342,347,'GANGVK'),(3089,'C7RXJ7','original','NA','H1N1','BOSTON',2008,217,221,'KSWKK'),(3090,'C7RXJ7','original','NA','H1N1','BOSTON',2008,246,249,'PSNK'),(3091,'C7RXJ7','original','NA','H1N1','BOSTON',2008,342,347,'GANGVK'),(3092,'C7RXK8','original','NA','H1N1','BOSTON',2008,217,221,'KSWKK'),(3093,'C7RXK8','original','NA','H1N1','BOSTON',2008,246,249,'PSNK'),(3094,'C7RXK8','original','NA','H1N1','BOSTON',2008,342,347,'GANGVK'),(3095,'C7S1Y5','original','NA','H1N1','MELBOURNE',1946,201,205,'KSWRK'),(3096,'C7S1Y5','original','NA','H1N1','MELBOURNE',1946,326,331,'GANGVK'),(3097,'C8CQ71','original','NA','H1N1','COLORADO',2008,217,221,'KSWKK'),(3098,'C8CQ71','original','NA','H1N1','COLORADO',2008,246,249,'PSNK'),(3099,'C8CQ71','original','NA','H1N1','COLORADO',2008,342,347,'GANGVK'),(3100,'C8CQF3','original','NA','H1N1','HAWAII',2008,217,221,'KSWKK'),(3101,'C8CQF3','original','NA','H1N1','HAWAII',2008,246,249,'PSNK'),(3102,'C8CQF3','original','NA','H1N1','HAWAII',2008,342,347,'GANGVK'),(3103,'C8CQT8','original','NA','H1N1','CALIFORNIA',2008,217,221,'KSWKK'),(3104,'C8CQT8','original','NA','H1N1','CALIFORNIA',2008,342,347,'GADGVK'),(3105,'C8CQX6','original','NA','H1N1','HAWAII',2009,217,221,'KSWKK'),(3106,'C8CQX6','original','NA','H1N1','HAWAII',2009,246,249,'PSNK'),(3107,'C8CQX6','original','NA','H1N1','HAWAII',2009,342,347,'GANGVK'),(3108,'C8CR30','original','NA','H1N1','KENTUCKY',2009,217,221,'KSWKK'),(3109,'C8CR30','original','NA','H1N1','KENTUCKY',2009,246,249,'PSNK'),(3110,'C8CR30','original','NA','H1N1','KENTUCKY',2009,342,347,'GANGVK'),(3111,'C8CR34','original','NA','H1N1','KANSAS',2009,217,221,'KSWKK'),(3112,'C8CR34','original','NA','H1N1','KANSAS',2009,246,249,'PSNK'),(3113,'C8CR34','original','NA','H1N1','KANSAS',2009,342,347,'GANGVK'),(3114,'C8CR46','original','NA','H1N1','HAWAII',2009,217,221,'KSWKK'),(3115,'C8CR46','original','NA','H1N1','HAWAII',2009,246,249,'PSNK'),(3116,'C8CR46','original','NA','H1N1','HAWAII',2009,342,347,'GANGVK'),(3117,'C8CR98','original','NA','H1N1','MARYLAND',2009,217,221,'KSWKK'),(3118,'C8CR98','original','NA','H1N1','MARYLAND',2009,246,249,'PSNK'),(3119,'C8CR98','original','NA','H1N1','MARYLAND',2009,342,347,'GANGVK'),(3120,'C8CRA2','original','NA','H1N1','MARYLAND',2009,217,221,'KSWKK'),(3121,'C8CRA2','original','NA','H1N1','MARYLAND',2009,246,249,'PSNK'),(3122,'C8CRA2','original','NA','H1N1','MARYLAND',2009,342,347,'GANGVK'),(3123,'C8CRC9','original','NA','H1N1','MASSACHUSETTS',2009,217,221,'KSWKK'),(3124,'C8CRC9','original','NA','H1N1','MASSACHUSETTS',2009,246,249,'PSNK'),(3125,'C8CRC9','original','NA','H1N1','MASSACHUSETTS',2009,342,347,'GANGVK'),(3126,'C8CRJ1','original','NA','H1N1','MARYLAND',2009,217,221,'KSWKK'),(3127,'C8CRJ1','original','NA','H1N1','MARYLAND',2009,246,249,'PSNK'),(3128,'C8CRJ1','original','NA','H1N1','MARYLAND',2009,342,347,'GANGVK'),(3129,'C8CRK1','original','NA','H1N1','HAWAII',2009,217,221,'KSWKK'),(3130,'C8CRK1','original','NA','H1N1','HAWAII',2009,246,249,'PSNK'),(3131,'C8CRK1','original','NA','H1N1','HAWAII',2009,342,347,'GANGVK'),(3132,'C8CRL7','original','NA','H1N1','ARKANSAS',2009,217,221,'KSWKK'),(3133,'C8CRL7','original','NA','H1N1','ARKANSAS',2009,246,249,'PSNK'),(3134,'C8CRL7','original','NA','H1N1','ARKANSAS',2009,342,347,'GANGVK'),(3135,'C8CRN6','original','NA','H1N1','ILLINOIS',2009,217,221,'KSWKK'),(3136,'C8CRN6','original','NA','H1N1','ILLINOIS',2009,246,249,'PSNK'),(3137,'C8CRN6','original','NA','H1N1','ILLINOIS',2009,342,347,'GANGVK'),(3138,'C8CRQ1','original','NA','H1N1','FLORIDA',2009,217,221,'KSWKK'),(3139,'C8CRQ1','original','NA','H1N1','FLORIDA',2009,246,249,'PSNK'),(3140,'C8CRQ1','original','NA','H1N1','FLORIDA',2009,342,347,'GANGVK'),(3141,'C8CRR3','original','NA','H1N1','ARKANSAS',2009,217,221,'KSWKK'),(3142,'C8CRR3','original','NA','H1N1','ARKANSAS',2009,246,249,'PSNK'),(3143,'C8CRR3','original','NA','H1N1','ARKANSAS',2009,342,347,'GANGVK'),(3144,'C8CRT1','original','NA','H1N1','HAWAII',2009,217,221,'KSWKK'),(3145,'C8CRT1','original','NA','H1N1','HAWAII',2009,246,249,'PSNK'),(3146,'C8CRT1','original','NA','H1N1','HAWAII',2009,342,347,'GANGVK'),(3147,'C8CRX0','original','NA','H1N1','FLORIDA',2009,217,221,'KSWKK'),(3148,'C8CRX0','original','NA','H1N1','FLORIDA',2009,246,249,'PSNK'),(3149,'C8CRX0','original','NA','H1N1','FLORIDA',2009,342,347,'GANGVK'),(3150,'C8CRY5','original','NA','H1N1','INDIANA',2009,217,221,'KSWKK'),(3151,'C8CRY5','original','NA','H1N1','INDIANA',2009,246,249,'PSNK'),(3152,'C8CRY5','original','NA','H1N1','INDIANA',2009,342,347,'GANGVK'),(3153,'C8CRY9','original','NA','H1N1','ALASKA',2009,217,221,'KSWKK'),(3154,'C8CRY9','original','NA','H1N1','ALASKA',2009,246,249,'PSNK'),(3155,'C8CRY9','original','NA','H1N1','ALASKA',2009,342,347,'GANGVK'),(3156,'C8CS05','original','NA','H1N1','DELAWARE',2009,217,221,'KSWKK'),(3157,'C8CS05','original','NA','H1N1','DELAWARE',2009,246,249,'PSNK'),(3158,'C8CS05','original','NA','H1N1','DELAWARE',2009,342,347,'GANGVK'),(3159,'C8CT42','original','NA','H1N1','EKATERINBURG',2009,342,347,'GANGVK'),(3160,'C9EKC7','original','NA','H1N1','FLORIDA',2009,342,347,'GSNGVK'),(3161,'C9EKG6','original','NA','H1N1','DISTRICT OF COLUMBIA',2009,342,347,'GANGVK'),(3162,'C9EKH8','original','NA','H1N1','INDIANA',2009,342,347,'GANGVK'),(3163,'D0FHP1','original','NA','H1N1','HIROSHIMA',2009,342,347,'GANGVK'),(3164,'D0FHP9','original','NA','H1N1','HIROSHIMA',2009,342,347,'GANGVK'),(3165,'D0FIC7','original','NA','H1N1','GHOM',2009,342,347,'GANGVK'),(3166,'D0FIC8','original','NA','H1N1','KHORASAN',2009,342,347,'GANGVK'),(3167,'D0FIC9','original','NA','H1N1','LORESTAN',2009,342,347,'GANGVK'),(3168,'D0VTU4','original','NA','H1N1','HAMEDAN',2007,217,221,'KSWKK'),(3169,'D0VTU4','original','NA','H1N1','HAMEDAN',2007,246,249,'PSNK'),(3170,'D0VTU4','original','NA','H1N1','HAMEDAN',2007,342,347,'GANGVK'),(3171,'D0VTU6','original','NA','H1N1','AZARBAYEJAN-SHARGHI',2005,331,333,'GKG'),(3172,'D0VTU6','original','NA','H1N1','AZARBAYEJAN-SHARGHI',2005,217,221,'KSWKK'),(3173,'D0VTU6','original','NA','H1N1','AZARBAYEJAN-SHARGHI',2005,342,347,'GADGVK'),(3174,'D0VTU8','original','NA','H1N1','AZARBAYEJAN_SHARGHI',2006,331,333,'GKG'),(3175,'D0VTU8','original','NA','H1N1','AZARBAYEJAN_SHARGHI',2006,217,221,'KSWKK'),(3176,'D0VTU8','original','NA','H1N1','AZARBAYEJAN_SHARGHI',2006,342,347,'GADGVK'),(3177,'D0VTU9','original','NA','H1N1','AZARBAYEJAN_SHARGHI',2006,331,333,'GKG'),(3178,'D0VTU9','original','NA','H1N1','AZARBAYEJAN_SHARGHI',2006,217,221,'KSWKK'),(3179,'D0VTU9','original','NA','H1N1','AZARBAYEJAN_SHARGHI',2006,342,347,'GADGVK'),(3180,'D0VTV2','original','NA','H1N1','AZARBAYEJAN-SHARGHI',2006,331,333,'GKG'),(3181,'D0VTV2','original','NA','H1N1','AZARBAYEJAN-SHARGHI',2006,217,221,'KSWKK'),(3182,'D0VTV2','original','NA','H1N1','AZARBAYEJAN-SHARGHI',2006,342,347,'GADGVK'),(3183,'D0VTW3','original','NA','H1N1','MAZANDARAN',2008,217,221,'KSWKK'),(3184,'D0VTW3','original','NA','H1N1','MAZANDARAN',2008,246,249,'PSNK'),(3185,'D0VTW3','original','NA','H1N1','MAZANDARAN',2008,342,347,'GANGVK'),(3186,'D0VTW4','original','NA','H1N1','KHORASAN-JONOOBI',2008,217,221,'KSWKK'),(3187,'D0VTW4','original','NA','H1N1','KHORASAN-JONOOBI',2008,246,249,'PSNK'),(3188,'D0VTW4','original','NA','H1N1','KHORASAN-JONOOBI',2008,342,347,'GANGVK'),(3189,'D0VTW5','original','NA','H1N1','KHORASAN',2008,217,221,'KSWKK'),(3190,'D0VTW5','original','NA','H1N1','KHORASAN',2008,246,249,'PSNK'),(3191,'D0VTW5','original','NA','H1N1','KHORASAN',2008,342,347,'GANGVK'),(3192,'D0VTW9','original','NA','H1N1','ESFAHAN',2008,217,221,'KSWKK'),(3193,'D0VTW9','original','NA','H1N1','ESFAHAN',2008,246,249,'PSNK'),(3194,'D0VTW9','original','NA','H1N1','ESFAHAN',2008,342,347,'GANGVK'),(3195,'D0VUU1','original','NA','H1N1','ITALY',2009,342,347,'GANGVK'),(3196,'D1CJH8','original','NA','H1N1','LA PAZ',2009,328,331,'PSDK'),(3197,'D1CJH8','original','NA','H1N1','LA PAZ',2009,342,347,'GANGVK'),(3198,'D1CKC3','original','NA','H1N1','BOGOTA',2009,342,347,'GANGVK'),(3199,'D2CC49','original','NA','H1N1','HOUSTON',2009,342,347,'GANGVK'),(3200,'D2CCR9','original','NA','H1N1','HOUSTON',2009,342,347,'GANGVK'),(3201,'D2CD79','original','NA','H1N1','BROWNSVILLE',2009,342,347,'GANGXK'),(3202,'D2CF06','original','NA','H1N1','ARGENTINA',2009,342,347,'GANGVK'),(3203,'D2CF89','original','NA','H1N1','ARGENTINA',2009,342,347,'GANGVK'),(3204,'D2KRI7','original','NA','H1N1','ABAKAN',2009,342,347,'GANGVK'),(3205,'D2SKF3','original','NA','H1N1','ARGENTINA',2009,342,347,'GANGVK'),(3206,'D3G2N5','original','NA','H1N1','GUNMA',2008,217,221,'KSWKK'),(3207,'D3G2N5','original','NA','H1N1','GUNMA',2008,342,347,'GANGVK'),(3208,'D3G2R8','original','NA','H1N1','HYOGO',2007,217,221,'KSWKK'),(3209,'D3G2R8','original','NA','H1N1','HYOGO',2007,246,249,'PSNK'),(3210,'D3G2R8','original','NA','H1N1','HYOGO',2007,342,347,'GANGVK'),(3211,'D3G2S9','original','NA','H1N1','KYOTO',2008,217,221,'KSWKK'),(3212,'D3G2S9','original','NA','H1N1','KYOTO',2008,342,347,'GANGVK'),(3213,'D3G2U0','original','NA','H1N1','KYOTO',2008,217,221,'KSWKK'),(3214,'D3G2U0','original','NA','H1N1','KYOTO',2008,246,249,'PSNK'),(3215,'D3G2U0','original','NA','H1N1','KYOTO',2008,342,347,'GANGVK'),(3216,'D3G2V1','original','NA','H1N1','KYOTO',2008,217,221,'KSWKK'),(3217,'D3G2V1','original','NA','H1N1','KYOTO',2008,246,249,'PSNK'),(3218,'D3G2V1','original','NA','H1N1','KYOTO',2008,342,347,'GANGVK'),(3219,'D3G339','original','NA','H1N1','GUNMA',2009,217,221,'KSWXK'),(3220,'D3G339','original','NA','H1N1','GUNMA',2009,246,249,'PSNK'),(3221,'D3G339','original','NA','H1N1','GUNMA',2009,342,347,'GANGVK'),(3222,'D3G361','original','NA','H1N1','KYOTO',2009,217,221,'KSWKK'),(3223,'D3G361','original','NA','H1N1','KYOTO',2009,246,249,'PSNK'),(3224,'D3G361','original','NA','H1N1','KYOTO',2009,342,347,'GANGVK'),(3225,'D3G4D8','original','NA','H1N1','CALIFORNIA',2009,342,347,'GANGVK'),(3226,'D3G4F8','original','NA','H1N1','CALIFORNIA',2009,342,347,'GANGVK'),(3227,'D3G4T8','original','NA','H1N1','CALIFORNIA',2009,342,347,'GANGVK'),(3228,'D3G508','original','NA','H1N1','CALIFORNIA',2009,342,347,'GANGVK'),(3229,'D3G568','original','NA','H1N1','CALIFORNIA',2009,342,347,'GANGVK'),(3230,'D3G578','original','NA','H1N1','CALIFORNIA',2009,342,347,'GANGVK'),(3231,'D3G588','original','NA','H1N1','CALIFORNIA',2009,342,347,'GANGVK'),(3232,'D3G5E8','original','NA','H1N1','CALIFORNIA',2009,342,347,'GANGVK'),(3233,'D3G5I8','original','NA','H1N1','CALIFORNIA',2009,342,347,'GANGVK'),(3234,'D3KD46','original','NA','H1N1','GUANGDONG',2009,342,347,'GANGVK'),(3235,'D3KD50','original','NA','H1N1','GUANGDONG',2009,249,254,'EQASYK'),(3236,'D3KD50','original','NA','H1N1','GUANGDONG',2009,342,347,'GANGVK'),(3237,'D3KDX2','original','NA','H1N1','ANCONA',2009,342,347,'GANGVK'),(3238,'D3KE02','original','NA','H1N1','ANCONA',2009,342,347,'GANGVK'),(3239,'D3KE10','original','NA','H1N1','ANCONA',2009,342,347,'GANGVK'),(3240,'D3KE13','original','NA','H1N1','ANCONA',2009,342,347,'GANGVK'),(3241,'D3KE70','original','NA','H1N1','BISHKEK',2009,342,347,'GANGVK'),(3242,'D3TDK2','original','NA','H1N1','MALAYSIA',2009,342,347,'GANGVK'),(3243,'D3TDN6','original','NA','H1N1','MALAYSIA',2009,342,347,'GANGVK'),(3244,'D3TDR0','original','NA','H1N1','MALAYSIA',2009,342,347,'GANGVK'),(3245,'D3TDR4','original','NA','H1N1','MALAYSIA',2009,342,347,'GANGVK'),(3246,'D3TEC0','original','NA','H1N1','CALIFORNIA',2009,342,347,'GANGVK'),(3247,'D3TEN9','original','NA','H1N1','AUSTRALIA',2009,342,347,'GANGVK'),(3248,'D3TF28','original','NA','H1N1','AUSTRALIA',2009,342,347,'GANGVK'),(3249,'D3TFB7','original','NA','H1N1','AUSTRALIA',2009,342,347,'GANGVK'),(3250,'D3TFG7','original','NA','H1N1','AUSTRALIA',2009,342,347,'GANGVK'),(3251,'D3TFH7','original','NA','H1N1','AUSTRALIA',2009,342,347,'GANGVK'),(3252,'D3TFZ7','original','NA','H1N1','AUSTRALIA',2009,342,347,'GANGVK'),(3253,'D3TGG7','original','NA','H1N1','DISTRICT OF COLUMBIA',2009,342,347,'GANGVK'),(3254,'D3TGH7','original','NA','H1N1','DISTRICT OF COLUMBIA',2009,342,347,'GANGVK'),(3255,'D3TGM7','original','NA','H1N1','DISTRICT OF COLUMBIA',2009,342,347,'GANGVK'),(3256,'D3YLI6','original','NA','H1N1','GUANGDONG',2009,342,347,'GANGVK'),(3257,'D4HHG3','original','NA','H1N1','DISTRICT OF COLUMBIA',2009,342,347,'GANGVK'),(3258,'D4PH84','original','NA','H1N1','GUANGZHOU',2009,342,347,'GANGVK'),(3259,'D5F0H7','original','NA','H1N1','MANAGUA',2009,342,347,'GANGVK'),(3260,'D5F0L7','original','NA','H1N1','MANAGUA',2009,342,347,'GANGVK'),(3261,'D5F0P7','original','NA','H1N1','MANAGUA',2009,342,347,'GANGVK'),(3262,'D5F0T7','original','NA','H1N1','MANAGUA',2009,342,347,'GANGVK'),(3263,'D5F0U7','original','NA','H1N1','MANAGUA',2009,342,347,'GANGVK'),(3264,'D5F240','original','NA','H1N1','MANAGUA',2009,342,347,'GANGVK'),(3265,'D5F301','original','NA','H1N1','GUANGDONG',2009,342,347,'GANGVK'),(3266,'D5F303','original','NA','H1N1','GUANGDONG',2009,342,347,'GANGVK'),(3267,'D5FBR3','original','NA','H1N1','GANGWON',2009,342,347,'GANGVK'),(3268,'D5XI04','original','NA','H1N1','CALIFORNIA',2009,384,389,'DNYFSI'),(3269,'D5XI04','original','NA','H1N1','CALIFORNIA',2009,342,347,'GANGVK'),(3270,'D5XI45','original','NA','H1N1','MALAYSIA',2009,342,347,'GANGVK'),(3271,'D5XJV2','original','NA','H1N1','HVIDOVRE',2009,342,347,'GANGVK'),(3272,'D5XK02','original','NA','H1N1','ATHENS',2009,342,347,'GANGVK'),(3273,'D5XK32','original','NA','H1N1','ATHENS',2009,342,347,'GANGVK'),(3274,'D5XK52','original','NA','H1N1','ATHENS',2009,342,347,'GANGVK'),(3275,'D5XK72','original','NA','H1N1','ATHENS',2009,342,347,'GANGVK'),(3276,'D5XKP2','original','NA','H1N1','MADRID',2009,342,347,'GANGVK'),(3277,'D5XKR2','original','NA','H1N1','BOCHUM',2009,342,347,'GANGVK'),(3278,'D5XKW2','original','NA','H1N1','CALIFORNIA',2009,342,347,'GANGVK'),(3279,'D5XKZ2','original','NA','H1N1','CALIFORNIA',2009,342,347,'GANGVK'),(3280,'D7ECT7','original','NA','H1N1','ATHENS',2009,342,347,'GANGVK'),(3281,'D7EFW2','original','NA','H1N1','BOSTON',2009,342,347,'GANGVK'),(3282,'D7EFZ2','original','NA','H1N1','BOSTON',2009,342,347,'GANGVK'),(3283,'D7EG02','original','NA','H1N1','BOSTON',2009,342,347,'GANGVK'),(3284,'D7EG72','original','NA','H1N1','BOSTON',2009,342,347,'GANGVK'),(3285,'D7EGE2','original','NA','H1N1','BOSTON',2009,342,347,'GANGVK'),(3286,'D7EGL2','original','NA','H1N1','BOSTON',2009,342,347,'GANGVK'),(3287,'D7EGZ2','original','NA','H1N1','BARCELONA',2009,342,347,'GANGVK'),(3288,'D7RY71','original','NA','H1N1','CHITA',2009,342,347,'GANGVK'),(3289,'D7RYB5','original','NA','H1N1','LIPETSK',2009,342,347,'GANGVK'),(3290,'D7SBZ0','original','NA','H1N1','CHE',2009,342,347,'GANGVK'),(3291,'D8KS51','original','NA','H1N1','GUAM',2009,342,347,'GANGVK'),(3292,'D8KSJ4','original','NA','H1N1','CALIFORNIA',2009,342,347,'GANGVK'),(3293,'D8KSK4','original','NA','H1N1','CALIFORNIA',2009,342,347,'GANGVK'),(3294,'D8KSM4','original','NA','H1N1','CALIFORNIA',2009,342,347,'GANGVK'),(3295,'D8KSP4','original','NA','H1N1','CALIFORNIA',2009,342,347,'GANGVK'),(3296,'D8KT04','original','NA','H1N1','CALIFORNIA',2009,342,347,'GANGVK'),(3297,'D8KT34','original','NA','H1N1','CALIFORNIA',2009,342,347,'GANGVK'),(3298,'D8KT44','original','NA','H1N1','CALIFORNIA',2009,342,347,'GANGVK'),(3299,'D8KTC4','original','NA','H1N1','CALIFORNIA',2010,342,347,'GANGVK'),(3300,'D8KTG4','original','NA','H1N1','CALIFORNIA',2010,342,347,'GANGVK'),(3301,'D8KTH4','original','NA','H1N1','CALIFORNIA',2010,342,347,'GANGVK'),(3302,'D8KTZ6','original','NA','H1N1','BONN',2009,342,347,'GANGVK'),(3303,'D8KU56','original','NA','H1N1','HVIDOVRE',2009,342,347,'GANGVK'),(3304,'D8KUA6','original','NA','H1N1','MADRID',2009,342,347,'GANGVK'),(3305,'D8KUS6','original','NA','H1N1','DISTRICT OF COLUMBIA',2009,342,347,'GANGVK'),(3306,'D8KV76','original','NA','H1N1','AARHUS',2009,342,347,'GANGVK'),(3307,'D8KV86','original','NA','H1N1','BRUSSELS',2009,342,347,'GANGVK'),(3308,'D8KVC6','original','NA','H1N1','BOCHUM',2009,342,347,'GANGVK'),(3309,'D8KVG6','original','NA','H1N1','AARHUS',2009,342,347,'GANGVK'),(3310,'D8KVH6','original','NA','H1N1','AARHUS',2009,342,347,'GANGVK'),(3311,'D8KVJ6','original','NA','H1N1','ATHENS',2009,342,347,'GANGVK'),(3312,'D8KVM6','original','NA','H1N1','ATHENS',2009,342,347,'GANGVK'),(3313,'D9MZ52','original','NA','H1N1','IRAN',2009,342,347,'GANGVK'),(3314,'D9MZ54','original','NA','H1N1','IRAN',2009,342,347,'GANGVK'),(3315,'D9MZ62','original','NA','H1N1','IRAN',2009,342,347,'GANGVK'),(3316,'D9MZ66','original','NA','H1N1','IRAN',2009,342,347,'GANGVK'),(3317,'D9N107','original','NA','H1N1','JIANGSU',2009,342,347,'GANGVK'),(3318,'D9TXU9','original','NA','H1N1','GUAM',2009,342,347,'GANGVK'),(3319,'D9TXZ9','original','NA','H1N1','GUAM',2009,342,347,'GANGVK'),(3320,'D9TY79','original','NA','H1N1','GUAM',2009,342,347,'GANGVK'),(3321,'D9TYE9','original','NA','H1N1','MADRID',2009,342,347,'GANGVK'),(3322,'D9TYH9','original','NA','H1N1','FRANKFURT',2009,342,347,'GANGVK'),(3323,'D9TZ33','original','NA','H1N1','BOGOTA',2009,217,221,'KSWKK'),(3324,'D9TZ33','original','NA','H1N1','BOGOTA',2009,246,249,'PSNK'),(3325,'D9TZ33','original','NA','H1N1','BOGOTA',2009,342,347,'GANGVK'),(3326,'D9TZY0','original','NA','H1N1','CALIFORNIA',2009,217,221,'KSWKK'),(3327,'D9TZY0','original','NA','H1N1','CALIFORNIA',2009,246,249,'PSNK'),(3328,'D9TZY0','original','NA','H1N1','CALIFORNIA',2009,342,347,'GANGVK'),(3329,'D9U002','original','NA','H1N1','ARKANSAS',2009,217,221,'KSWKK'),(3330,'D9U002','original','NA','H1N1','ARKANSAS',2009,246,249,'PSNK'),(3331,'D9U002','original','NA','H1N1','ARKANSAS',2009,342,347,'GANGVK'),(3332,'E0AG55','original','NA','H1N1','INNER MONGOLIA',2009,342,347,'GANGVK'),(3333,'E0AG56','original','NA','H1N1','INNER MONGOLIA',2009,342,347,'GANGVK'),(3334,'E0D8J8','original','NA','H1N1','HOKKAIDO',2009,342,347,'GANGVK'),(3335,'E0UXU7','original','NA','H1N1','CALIFORNIA',2009,217,221,'KSWKK'),(3336,'E0UXU7','original','NA','H1N1','CALIFORNIA',2009,246,249,'PSNK'),(3337,'E0UXU7','original','NA','H1N1','CALIFORNIA',2009,342,347,'GANGVK'),(3338,'E0UY87','original','NA','H1N1','GUAM',2009,342,347,'GANGVK'),(3339,'E0UYA7','original','NA','H1N1','GUAM',2009,342,347,'GANGVK'),(3340,'E0UYR7','original','NA','H1N1','ATHENS',2010,342,347,'GANGVK'),(3341,'E0UYU6','original','NA','H1N1','ATHENS',2010,342,347,'GANGVK'),(3342,'E0UYY6','original','NA','H1N1','FRANKFURT',2009,342,347,'GANGVK'),(3343,'E0UYZ6','original','NA','H1N1','FRANKFURT',2010,342,347,'GANGVK'),(3344,'E0UZ76','original','NA','H1N1','ATHENS',2010,342,347,'GANGVK'),(3345,'E0UZE6','original','NA','H1N1','BANGKOK',2010,342,347,'GANGVK'),(3346,'E0UZI6','original','NA','H1N1','BANGKOK',2010,342,347,'GANGVK'),(3347,'E0UZL8','original','NA','H1N1','AMMAN',2009,342,347,'GANGVK'),(3348,'E0V000','original','NA','H1N1','CALIFORNIA',2009,342,347,'GANGVK'),(3349,'E0V010','original','NA','H1N1','CALIFORNIA',2009,342,347,'GANGVK'),(3350,'E0V047','original','NA','H1N1','CALIFORNIA',2009,342,347,'GANGVK'),(3351,'E0V0A1','original','NA','H1N1','AMMAN',2009,342,347,'GANGVK'),(3352,'E0V0B9','original','NA','H1N1','FT CARSON',2009,342,347,'GANGVK'),(3353,'E0V0C9','original','NA','H1N1','FT CARSON',2009,342,347,'GANGVK'),(3354,'E0V117','original','NA','H1N1','ADDIS ABABA',2009,342,347,'GANGVK'),(3355,'E0V289','original','NA','H1N1','FRANKFURT',2009,194,200,'GISGPDK'),(3356,'E0V289','original','NA','H1N1','FRANKFURT',2009,342,347,'GANGVK'),(3357,'E0V2S9','original','NA','H1N1','ATHENS',2009,342,347,'GANGVK'),(3358,'E0V2Y9','original','NA','H1N1','ATHENS',2009,342,347,'GANGVK'),(3359,'E0V319','original','NA','H1N1','ATHENS',2009,342,347,'GANGVK'),(3360,'E0V329','original','NA','H1N1','ATHENS',2009,342,347,'GANGVK'),(3361,'E0V339','original','NA','H1N1','ATHENS',2009,342,347,'GANGVK'),(3362,'E0V349','original','NA','H1N1','ATHENS',2009,342,347,'GANGVK'),(3363,'E0V359','original','NA','H1N1','ATHENS',2009,342,347,'GANGVK'),(3364,'E0V369','original','NA','H1N1','ATHENS',2009,342,347,'GANGVK'),(3365,'E0V3M9','original','NA','H1N1','MANAGUA',2009,342,347,'GANGVK'),(3366,'E0V3U9','original','NA','H1N1','MANAGUA',2009,342,347,'GANGVK'),(3367,'E0V4D9','original','NA','H1N1','MANAGUA',2009,342,347,'GANGVK'),(3368,'E0V4K9','original','NA','H1N1','MANAGUA',2009,342,347,'GANGVK'),(3369,'E0V4Q9','original','NA','H1N1','MANAGUA',2009,342,347,'GANGVK'),(3370,'E0V4Y9','original','NA','H1N1','MANAGUA',2009,342,347,'GANGVK'),(3371,'E0V519','original','NA','H1N1','ATHENS',2009,342,347,'GANGVK'),(3372,'E0V7C1','original','NA','H1N1','MANAGUA',2009,342,347,'GANGVK'),(3373,'E0V7G1','original','NA','H1N1','MANAGUA',2009,342,347,'GANGVK'),(3374,'E0V7P9','original','NA','H1N1','BARCELONA',2009,342,347,'GANGVK'),(3375,'E0V7V2','original','NA','H1N1','CALIFORNIA',2009,217,221,'KSWKK'),(3376,'E0V7V2','original','NA','H1N1','CALIFORNIA',2009,246,249,'PSNK'),(3377,'E0V7V2','original','NA','H1N1','CALIFORNIA',2009,342,347,'GANGVK'),(3378,'E0V7X4','original','NA','H1N1','CALIFORNIA',2009,217,221,'KSWKK'),(3379,'E0V7X4','original','NA','H1N1','CALIFORNIA',2009,246,249,'PSNK'),(3380,'E0V7X4','original','NA','H1N1','CALIFORNIA',2009,342,347,'GANGVK'),(3381,'E0V7Y5','original','NA','H1N1','CALIFORNIA',2009,217,221,'KSWKK'),(3382,'E0V7Y5','original','NA','H1N1','CALIFORNIA',2009,246,249,'PSNK'),(3383,'E0V7Y5','original','NA','H1N1','CALIFORNIA',2009,342,347,'GANGVK'),(3384,'E0Z2T2','original','NA','H1N1','KOREA',2009,342,347,'GANGVK'),(3385,'E0Z2T5','original','NA','H1N1','KOREA',2009,342,347,'GANGVK'),(3386,'E1B5V7','original','NA','H1N1','KENYA',2009,342,347,'GANGVK'),(3387,'E1B5V9','original','NA','H1N1','KENYA',2009,342,347,'GANGVK'),(3388,'E1B5W0','original','NA','H1N1','KENYA',2009,328,331,'PSDK'),(3389,'E1B5W0','original','NA','H1N1','KENYA',2009,342,347,'GANGVK'),(3390,'E1B5W3','original','NA','H1N1','KENYA',2009,342,347,'GANGVK'),(3391,'E1B5W4','original','NA','H1N1','KENYA',2009,342,347,'GANGVK'),(3392,'E1B5W6','original','NA','H1N1','KENYA',2009,342,347,'GANGVK'),(3393,'E1B5W8','original','NA','H1N1','KENYA',2009,342,347,'GANGVK'),(3394,'E1B5X1','original','NA','H1N1','KENYA',2009,342,347,'GANGVK'),(3395,'E1B5X6','original','NA','H1N1','KENYA',2009,342,347,'GANGVK'),(3396,'E1B5X7','original','NA','H1N1','KENYA',2009,342,347,'GANGVK'),(3397,'E1B5Y1','original','NA','H1N1','KENYA',2009,342,347,'GANGVK'),(3398,'E1B5Y7','original','NA','H1N1','KENYA',2009,342,347,'GANGVK'),(3399,'E1B5Y8','original','NA','H1N1','KENYA',2009,342,347,'GANGVK'),(3400,'E1B5Z0','original','NA','H1N1','KENYA',2009,342,347,'GANGVK'),(3401,'E1B5Z3','original','NA','H1N1','KENYA',2009,342,347,'GANGVK'),(3402,'E1B5Z7','original','NA','H1N1','KENYA',2009,342,347,'GANGVK'),(3403,'E1B623','original','NA','H1N1','KERICHO',2008,217,221,'KSWKK'),(3404,'E1B623','original','NA','H1N1','KERICHO',2008,246,249,'PSNK'),(3405,'E1B623','original','NA','H1N1','KERICHO',2008,342,347,'GANGVK'),(3406,'E1B624','original','NA','H1N1','KERICHO',2008,217,221,'KSWKK'),(3407,'E1B624','original','NA','H1N1','KERICHO',2008,246,249,'PSNK'),(3408,'E1B624','original','NA','H1N1','KERICHO',2008,342,347,'GANGVK'),(3409,'E1B625','original','NA','H1N1','KERICHO',2008,217,221,'KSWKK'),(3410,'E1B625','original','NA','H1N1','KERICHO',2008,246,249,'PSNK'),(3411,'E1B625','original','NA','H1N1','KERICHO',2008,342,347,'GANGVK'),(3412,'E1B627','original','NA','H1N1','KISII',2008,217,221,'KSWKK'),(3413,'E1B627','original','NA','H1N1','KISII',2008,246,249,'PSNK'),(3414,'E1B627','original','NA','H1N1','KISII',2008,342,347,'GANGVK'),(3415,'E1B628','original','NA','H1N1','KISII',2008,217,221,'KSWKK'),(3416,'E1B628','original','NA','H1N1','KISII',2008,246,249,'PSNK'),(3417,'E1B628','original','NA','H1N1','KISII',2008,342,347,'GANGVK'),(3418,'E1B629','original','NA','H1N1','KISII',2008,249,252,'RAAS'),(3419,'E1B629','original','NA','H1N1','KISII',2008,217,221,'KSWKK'),(3420,'E1B629','original','NA','H1N1','KISII',2008,342,347,'GANGVK'),(3421,'E1TUU1','original','NA','H1N1','LISBOA',2009,342,347,'GANGVK'),(3422,'E1TUW9','original','NA','H1N1','LISBOA',2010,342,347,'GANGVK'),(3423,'E1TUY5','original','NA','H1N1','LISBOA',2009,342,347,'GANGVK'),(3424,'E1TUY9','original','NA','H1N1','LISBOA',2010,342,347,'GANGVK'),(3425,'E1TV13','original','NA','H1N1','LISBOA',2009,342,347,'GANGVK'),(3426,'E1TV21','original','NA','H1N1','LISBOA',2009,342,347,'GANGVK'),(3427,'E1TV29','original','NA','H1N1','LISBOA',2009,342,347,'GANGVK'),(3428,'E1TV65','original','NA','H1N1','LISBOA',2009,342,347,'GANGVK'),(3429,'E1TV77','original','NA','H1N1','LISBOA',2009,342,347,'GANGVK'),(3430,'E1TV85','original','NA','H1N1','LISBOA',2009,342,347,'GANGVK'),(3431,'E1TVA5','original','NA','H1N1','LISBOA',2009,342,347,'GANGVK'),(3432,'E1TVB3','original','NA','H1N1','LISBOA',2009,342,347,'GANGVK'),(3433,'E1TVE1','original','NA','H1N1','CALIFORNIA',2009,217,221,'KSWKK'),(3434,'E1TVE1','original','NA','H1N1','CALIFORNIA',2009,246,249,'PSNK'),(3435,'E1TVE1','original','NA','H1N1','CALIFORNIA',2009,342,347,'GANGVK'),(3436,'E1TVF2','original','NA','H1N1','CALIFORNIA',2009,217,221,'KSWKK'),(3437,'E1TVF2','original','NA','H1N1','CALIFORNIA',2009,246,249,'PSNK'),(3438,'E1TVF2','original','NA','H1N1','CALIFORNIA',2009,342,347,'GANGVK'),(3439,'E1TVK7','original','NA','H1N1','CALIFORNIA',2009,217,221,'KSWKK'),(3440,'E1TVK7','original','NA','H1N1','CALIFORNIA',2009,246,249,'PSNK'),(3441,'E1TVK7','original','NA','H1N1','CALIFORNIA',2009,342,347,'GADGVK'),(3442,'E1TVL8','original','NA','H1N1','CALIFORNIA',2009,217,221,'KSWKK'),(3443,'E1TVL8','original','NA','H1N1','CALIFORNIA',2009,246,249,'PSNK'),(3444,'E1TVL8','original','NA','H1N1','CALIFORNIA',2009,342,347,'GANGVK'),(3445,'E1TVV6','original','NA','H1N1','CALIFORNIA',2009,217,221,'KSWKK'),(3446,'E1TVV6','original','NA','H1N1','CALIFORNIA',2009,246,249,'PSNK'),(3447,'E1TVV6','original','NA','H1N1','CALIFORNIA',2009,342,347,'GANGVK'),(3448,'E1TW55','original','NA','H1N1','CALIFORNIA',2009,217,221,'KSWKK'),(3449,'E1TW55','original','NA','H1N1','CALIFORNIA',2009,246,249,'PSNK'),(3450,'E1TW55','original','NA','H1N1','CALIFORNIA',2009,342,347,'GANGVK'),(3451,'E1TW66','original','NA','H1N1','CALIFORNIA',2009,217,221,'KSWKK'),(3452,'E1TW66','original','NA','H1N1','CALIFORNIA',2009,246,249,'PSNK'),(3453,'E1TW66','original','NA','H1N1','CALIFORNIA',2009,342,347,'GANGVK'),(3454,'E1TW99','original','NA','H1N1','CALIFORNIA',2009,217,221,'KSWKK'),(3455,'E1TW99','original','NA','H1N1','CALIFORNIA',2009,246,249,'PSNK'),(3456,'E1TW99','original','NA','H1N1','CALIFORNIA',2009,342,347,'GANGVK'),(3457,'E1TWE3','original','NA','H1N1','CALIFORNIA',2009,217,221,'KSWKK'),(3458,'E1TWE3','original','NA','H1N1','CALIFORNIA',2009,246,249,'PSNK'),(3459,'E1TWE3','original','NA','H1N1','CALIFORNIA',2009,342,347,'GANGVK'),(3460,'E1TWG5','original','NA','H1N1','CALIFORNIA',2009,217,221,'KSWKK'),(3461,'E1TWG5','original','NA','H1N1','CALIFORNIA',2009,246,249,'PSNK'),(3462,'E1TWG5','original','NA','H1N1','CALIFORNIA',2009,342,347,'GANGVK'),(3463,'E1TWI7','original','NA','H1N1','CALIFORNIA',2009,217,221,'KSWKK'),(3464,'E1TWI7','original','NA','H1N1','CALIFORNIA',2009,246,249,'PSNK'),(3465,'E1TWI7','original','NA','H1N1','CALIFORNIA',2009,342,347,'GANGVK'),(3466,'E1TWN1','original','NA','H1N1','CALIFORNIA',2009,217,221,'KSWKK'),(3467,'E1TWN1','original','NA','H1N1','CALIFORNIA',2009,246,249,'PSNK'),(3468,'E1TWN1','original','NA','H1N1','CALIFORNIA',2009,342,347,'GANGVK'),(3469,'E1TWQ3','original','NA','H1N1','CALIFORNIA',2009,217,221,'KSWKK'),(3470,'E1TWQ3','original','NA','H1N1','CALIFORNIA',2009,246,249,'PSNK'),(3471,'E1TWQ3','original','NA','H1N1','CALIFORNIA',2009,342,347,'GANGVK'),(3472,'E1TWU7','original','NA','H1N1','CALIFORNIA',2009,217,221,'KSWKK'),(3473,'E1TWU7','original','NA','H1N1','CALIFORNIA',2009,246,249,'PSNK'),(3474,'E1TWU7','original','NA','H1N1','CALIFORNIA',2009,342,347,'GANGVK'),(3475,'E1TWW9','original','NA','H1N1','CALIFORNIA',2009,217,221,'KSWKK'),(3476,'E1TWW9','original','NA','H1N1','CALIFORNIA',2009,246,249,'PSNK'),(3477,'E1TWW9','original','NA','H1N1','CALIFORNIA',2009,342,347,'GANGVK'),(3478,'E1TXI9','original','NA','H1N1','CALIFORNIA',2009,217,221,'KSWKK'),(3479,'E1TXI9','original','NA','H1N1','CALIFORNIA',2009,246,249,'PSNK'),(3480,'E1TXI9','original','NA','H1N1','CALIFORNIA',2009,342,347,'GANGVK'),(3481,'E1TZ76','original','NA','H1N1','ATHENS',2010,342,347,'GANGVK'),(3482,'E1TZI6','original','NA','H1N1','CHILE',2009,342,347,'GANGVK'),(3483,'E1TZM6','original','NA','H1N1','CHILE',2009,342,347,'GANGVK'),(3484,'E2J4C6','original','NA','H1N1','GUANGDONG',2009,342,347,'GANGVK'),(3485,'E2J4E2','original','NA','H1N1','GUANGDONG',2009,342,347,'GANGVK'),(3486,'E3JKB0','original','NA','H1N1','BOSTON',2009,342,347,'GANGVK'),(3487,'E5FF52','original','NA','H1N1','KOL',2009,217,221,'KSWKK'),(3488,'E5FF52','original','NA','H1N1','KOL',2009,246,249,'PSNK'),(3489,'E5FF52','original','NA','H1N1','KOL',2009,342,347,'GANGVK'),(3490,'E5FF53','original','NA','H1N1','KOL',2009,217,221,'KSWKK'),(3491,'E5FF53','original','NA','H1N1','KOL',2009,246,249,'PSNK'),(3492,'E5FF53','original','NA','H1N1','KOL',2009,342,347,'GANGVK'),(3493,'E5Q9H7','original','NA','H1N1','JIANGSU',2009,342,347,'GANGVK'),(3494,'E6XSG7','original','NA','H1N1','KOREA',2009,342,347,'GANGVK'),(3495,'E6XT73','original','NA','H1N1','ARGENTINA',2009,342,347,'GANGVK'),(3496,'E6XT91','original','NA','H1N1','ARGENTINA',2009,342,347,'GANGVK'),(3497,'E6XTA0','original','NA','H1N1','ARGENTINA',2009,342,347,'GANGVK'),(3498,'E8YX32','original','NA','H1N1','ENGLAND',2009,342,347,'GANGVK'),(3499,'E8YX36','original','NA','H1N1','ENGLAND',2009,342,347,'GANGVK'),(3500,'E8YX49','original','NA','H1N1','ENGLAND',2009,342,347,'GANGVK'),(3501,'E8Z145','original','NA','H1N1','BOSTON',2009,217,221,'KSWKK'),(3502,'E8Z145','original','NA','H1N1','BOSTON',2009,342,347,'GANGVK'),(3503,'E8Z164','original','NA','H1N1','BOSTON',2009,217,221,'KSWKK'),(3504,'E8Z164','original','NA','H1N1','BOSTON',2009,246,249,'PSNK'),(3505,'E8Z164','original','NA','H1N1','BOSTON',2009,342,347,'GADGVK'),(3506,'E8Z186','original','NA','H1N1','BOSTON',2009,217,221,'KSWKK'),(3507,'E8Z186','original','NA','H1N1','BOSTON',2009,246,249,'PSNK'),(3508,'E8Z186','original','NA','H1N1','BOSTON',2009,342,347,'GADGVK'),(3509,'E8Z1H3','original','NA','H1N1','BOSTON',2009,217,221,'KSWKK'),(3510,'E8Z1H3','original','NA','H1N1','BOSTON',2009,246,249,'PSNK'),(3511,'E8Z1H3','original','NA','H1N1','BOSTON',2009,342,347,'GADGVK'),(3512,'E8Z1W6','original','NA','H1N1','BOSTON',2009,217,221,'KSWKK'),(3513,'E8Z1W6','original','NA','H1N1','BOSTON',2009,246,249,'PSNK'),(3514,'E8Z1W6','original','NA','H1N1','BOSTON',2009,342,347,'GADGVK'),(3515,'E8Z1Z9','original','NA','H1N1','BOSTON',2009,217,221,'KSWKK'),(3516,'E8Z1Z9','original','NA','H1N1','BOSTON',2009,246,249,'PSNK'),(3517,'E8Z1Z9','original','NA','H1N1','BOSTON',2009,342,347,'GANGVK'),(3518,'E8Z210','original','NA','H1N1','BOSTON',2009,217,221,'KSWKK'),(3519,'E8Z210','original','NA','H1N1','BOSTON',2009,246,249,'PSNK'),(3520,'E8Z210','original','NA','H1N1','BOSTON',2009,342,347,'GADGVK'),(3521,'E8Z243','original','NA','H1N1','BOSTON',2009,217,221,'KSWKK'),(3522,'E8Z243','original','NA','H1N1','BOSTON',2009,246,249,'PSNK'),(3523,'E8Z243','original','NA','H1N1','BOSTON',2009,342,347,'GANGVK'),(3524,'E8Z2D1','original','NA','H1N1','BOSTON',2009,217,221,'KSWKK'),(3525,'E8Z2D1','original','NA','H1N1','BOSTON',2009,246,249,'PSNK'),(3526,'E8Z2D1','original','NA','H1N1','BOSTON',2009,77,80,'GGDK'),(3527,'E8Z2D1','original','NA','H1N1','BOSTON',2009,342,347,'GANGVK'),(3528,'E8Z2G4','original','NA','H1N1','BOSTON',2009,217,221,'KSWKK'),(3529,'E8Z2G4','original','NA','H1N1','BOSTON',2009,246,249,'PSNK'),(3530,'E8Z2G4','original','NA','H1N1','BOSTON',2009,342,347,'GANGVK'),(3531,'E8Z2J7','original','NA','H1N1','BOSTON',2009,217,221,'KSWKK'),(3532,'E8Z2J7','original','NA','H1N1','BOSTON',2009,246,249,'PSNK'),(3533,'E8Z2J7','original','NA','H1N1','BOSTON',2009,342,347,'GADGVK'),(3534,'E8Z2K8','original','NA','H1N1','BOSTON',2009,217,221,'KSWKK'),(3535,'E8Z2K8','original','NA','H1N1','BOSTON',2009,246,249,'PSNK'),(3536,'E8Z2K8','original','NA','H1N1','BOSTON',2009,342,347,'GANGVK'),(3537,'E8Z2N0','original','NA','H1N1','BOSTON',2009,217,221,'KSWKK'),(3538,'E8Z2N0','original','NA','H1N1','BOSTON',2009,246,249,'PSNK'),(3539,'E8Z2N0','original','NA','H1N1','BOSTON',2009,342,347,'GANGVK'),(3540,'E8Z4T9','original','NA','H1N1','BEIJING',2010,342,347,'GANGVK'),(3541,'E9KMR4','original','NA','H1N1','HONG KONG',2009,342,347,'GANGVK'),(3542,'E9M7E0','original','NA','H1N1','FINLAND',2009,342,347,'GANGVK'),(3543,'E9M7E1','original','NA','H1N1','FINLAND',2009,342,347,'GANGVK'),(3544,'E9M7E4','original','NA','H1N1','FINLAND',2009,342,347,'GANGVK'),(3545,'E9M7E7','original','NA','H1N1','FINLAND',2009,342,347,'GANGVK'),(3546,'E9M7E8','original','NA','H1N1','FINLAND',2009,342,347,'GANGVK'),(3547,'E9M7F7','original','NA','H1N1','FINLAND',2009,342,347,'GANGVK'),(3548,'E9M7G3','original','NA','H1N1','FINLAND',2009,342,347,'GANGVK'),(3549,'E9M7H2','original','NA','H1N1','FINLAND',2009,342,347,'GANGVK'),(3550,'E9M7H5','original','NA','H1N1','FINLAND',2009,342,347,'GANGVK'),(3551,'E9M7J5','original','NA','H1N1','FINLAND',2009,342,347,'GANGVK'),(3552,'E9M7J5','original','NA','H1N1','FINLAND',2009,379,383,'GWTGK'),(3553,'E9M7J7','original','NA','H1N1','FINLAND',2009,342,347,'GANGVK'),(3554,'E9M7K3','original','NA','H1N1','FINLAND',2009,342,347,'GANGVK'),(3555,'E9M7L5','original','NA','H1N1','FINLAND',2009,342,347,'GANGVK'),(3556,'E9M7L7','original','NA','H1N1','FINLAND',2009,342,347,'GANGVK'),(3557,'E9M7N2','original','NA','H1N1','FINLAND',2009,342,347,'GANGVK'),(3558,'E9M7N4','original','NA','H1N1','FINLAND',2009,342,347,'GANGVK'),(3559,'E9M7P0','original','NA','H1N1','FINLAND',2009,342,347,'GANGVK'),(3560,'E9M7P2','original','NA','H1N1','FINLAND',2009,342,347,'GANGVK'),(3561,'E9M7P3','original','NA','H1N1','FINLAND',2009,342,347,'GANGVK'),(3562,'E9M7Q1','original','NA','H1N1','FINLAND',2009,342,347,'GANGVK'),(3563,'E9M7Q3','original','NA','H1N1','FINLAND',2009,342,347,'GANGVK'),(3564,'E9M7Q9','original','NA','H1N1','FINLAND',2009,342,347,'GANGVK'),(3565,'E9M7R3','original','NA','H1N1','FINLAND',2010,342,347,'GANGVK'),(3566,'E9M7R4','original','NA','H1N1','FINLAND',2010,342,347,'GANGVK'),(3567,'E9M7R5','original','NA','H1N1','FINLAND',2010,342,347,'GANGVK'),(3568,'E9P5N4','original','NA','H1N1','DENMARK',2010,342,347,'GANGVK'),(3569,'E9P5N7','original','NA','H1N1','DENMARK',2010,342,347,'GANGVK'),(3570,'F0TQ06','original','NA','H1N1','DAKAR',2010,342,347,'GANGVK'),(3571,'F0TQ76','original','NA','H1N1','BOGOTA',2009,342,347,'GANGVK'),(3572,'F0TQ95','original','NA','H1N1','BOGOTA',2009,342,347,'GANGVK'),(3573,'F0TQM5','original','NA','H1N1','CALIFORNIA',2009,342,347,'GANGVK'),(3574,'F0TRD4','original','NA','H1N1','GREAT LAKES',2009,342,347,'GANGVK'),(3575,'F0TRI4','original','NA','H1N1','FT.BENNING',2009,342,347,'GANGVK'),(3576,'F0TRN4','original','NA','H1N1','CHICAGO',2009,342,347,'GANGVK'),(3577,'F0TS14','original','NA','H1N1','LIMA',2009,342,347,'GANGVK'),(3578,'F0TS44','original','NA','H1N1','MANAGUA',2009,341,346,'GANGVK'),(3579,'F0TS75','original','NA','H1N1','AREQUIPA',2009,342,347,'GANGVK'),(3580,'F0TSL2','original','NA','H1N1','BRUSSELS',2009,342,347,'GANGVK'),(3581,'F0TSM9','original','NA','H1N1','ATHENS',2009,342,347,'GANGVK'),(3582,'F0TSS2','original','NA','H1N1','MADRID',2009,342,347,'GANGVK'),(3583,'F0TSX4','original','NA','H1N1','DISTRICT OF COLUMBIA',2009,342,347,'GANGVK'),(3584,'F0U451','original','NA','H1N1','CALIFORNIA',2009,217,221,'KSWKK'),(3585,'F0U451','original','NA','H1N1','CALIFORNIA',2009,246,249,'PSNK'),(3586,'F0U451','original','NA','H1N1','CALIFORNIA',2009,342,347,'GANGVK'),(3587,'F0U4E7','original','NA','H1N1','HOUSTON',2009,342,347,'GANGVK'),(3588,'F1K104','original','NA','H1N1','BEIJING',2011,342,347,'GANGVK'),(3589,'F1KM18','original','NA','H1N1','LYON',2009,342,347,'GANGVK'),(3590,'F1SXB0','original','NA','H1N1','KAWASAKI',2002,217,221,'KSWKK'),(3591,'F1SXB0','original','NA','H1N1','KAWASAKI',2002,342,347,'GANGVK'),(3592,'F2NZA9','original','NA','H1N1','HONG KONG',2008,217,221,'KSWKK'),(3593,'F2NZA9','original','NA','H1N1','HONG KONG',2008,246,249,'PSNK'),(3594,'F2NZA9','original','NA','H1N1','HONG KONG',2008,342,347,'GANGVK'),(3595,'F2NZB7','original','NA','H1N1','HONG KONG',2009,342,347,'GANGVK'),(3596,'F2NZD4','original','NA','H1N1','HONG KONG',2009,342,347,'GANGVK'),(3597,'F2P3J1','original','NA','H1N1','BOSTON',2009,217,221,'KSWKK'),(3598,'F2P3J1','original','NA','H1N1','BOSTON',2009,246,249,'PSNK'),(3599,'F2P3J1','original','NA','H1N1','BOSTON',2009,342,347,'GANGVK'),(3600,'F2P3K2','original','NA','H1N1','BOSTON',2009,217,221,'KSWKK'),(3601,'F2P3K2','original','NA','H1N1','BOSTON',2009,246,249,'PSNK'),(3602,'F2P3K2','original','NA','H1N1','BOSTON',2009,342,347,'GANGVK'),(3603,'F2P3M4','original','NA','H1N1','BOSTON',2009,217,221,'KSWKK'),(3604,'F2P3M4','original','NA','H1N1','BOSTON',2009,246,249,'PSNK'),(3605,'F2P3M4','original','NA','H1N1','BOSTON',2009,342,347,'GADGVK'),(3606,'F2P3N5','original','NA','H1N1','BOSTON',2009,217,221,'KSWKK'),(3607,'F2P3N5','original','NA','H1N1','BOSTON',2009,246,249,'PSNK'),(3608,'F2P3N5','original','NA','H1N1','BOSTON',2009,342,347,'GADGVK'),(3609,'F2P3Q7','original','NA','H1N1','BOSTON',2009,217,221,'KSWKK'),(3610,'F2P3Q7','original','NA','H1N1','BOSTON',2009,246,249,'PSNK'),(3611,'F2P3Q7','original','NA','H1N1','BOSTON',2009,342,347,'GADGVK'),(3612,'F2P3R8','original','NA','H1N1','BOSTON',2009,217,221,'KSWKK'),(3613,'F2P3R8','original','NA','H1N1','BOSTON',2009,246,249,'PSNK'),(3614,'F2P3R8','original','NA','H1N1','BOSTON',2009,342,347,'GADGVK'),(3615,'F2P444','original','NA','H1N1','BOSTON',2009,342,347,'GANGVK'),(3616,'F2P4B4','original','NA','H1N1','BOSTON',2009,342,347,'GANGVK'),(3617,'F2P4F4','original','NA','H1N1','BOSTON',2009,342,347,'GANGVK'),(3618,'F2P4I4','original','NA','H1N1','BOSTON',2009,342,347,'GANGVK'),(3619,'F2P4L4','original','NA','H1N1','BOSTON',2009,342,347,'GANGVK'),(3620,'F2YMG9','original','NA','H1N1','DENMARK',2010,342,347,'GANGVK'),(3621,'F2YMH3','original','NA','H1N1','DENMARK',2010,342,347,'GANGVK'),(3622,'F2YMH9','original','NA','H1N1','DENMARK',2011,342,347,'GANGVK'),(3623,'F2YMI0','original','NA','H1N1','DENMARK',2011,342,347,'GANGVK'),(3624,'F2YU07','original','NA','H1N1','GHOM',2010,342,347,'GANGVK'),(3625,'F2YU11','original','NA','H1N1','GHOM',2010,342,347,'GANGVK'),(3626,'F2YU13','original','NA','H1N1','KARAJ',2010,342,347,'GANGVK'),(3627,'F2YX18','original','NA','H1N1','CZECH REPUBLIC',2011,342,347,'GANGVK'),(3628,'F4ME34','original','NA','H1N1','BOSTON',2009,342,347,'GANGVK'),(3629,'F4MEB8','original','NA','H1N1','BOSTON',2009,217,221,'KSWKK'),(3630,'F4MEB8','original','NA','H1N1','BOSTON',2009,246,249,'PSNK'),(3631,'F4MEB8','original','NA','H1N1','BOSTON',2009,342,347,'GADGVK'),(3632,'F4MFC6','original','NA','H1N1','BOSTON',2009,342,347,'GANGVK'),(3633,'F5CKM1','original','NA','H1N1','HIROSHIMA',2005,331,333,'GKG'),(3634,'F5CKM1','original','NA','H1N1','HIROSHIMA',2005,217,221,'KSWKK'),(3635,'F5CKM1','original','NA','H1N1','HIROSHIMA',2005,342,347,'GADGVK'),(3636,'F5CKN2','original','NA','H1N1','HAMAMATSU',2002,217,221,'KSWKK'),(3637,'F5CKN2','original','NA','H1N1','HAMAMATSU',2002,342,347,'GANGVK'),(3638,'F7J022','original','NA','H1N1','LEBANON',2009,342,347,'GANGVK'),(3639,'F7J023','original','NA','H1N1','LEBANON',2009,342,347,'GANGVK'),(3640,'F7J031','original','NA','H1N1','LEBANON',2009,342,347,'GANGVK'),(3641,'F7J039','original','NA','H1N1','LEBANON',2009,342,347,'GANGVK'),(3642,'F8J0L7','original','NA','H1N1','CHILE',2010,342,347,'GANGVK'),(3643,'F8R9F4','original','NA','H1N1','ENGLAND',2009,342,347,'GANGVK'),(3644,'F8RA24','original','NA','H1N1','ENGLAND',2009,342,347,'GANGVK'),(3645,'F8RA44','original','NA','H1N1','ENGLAND',2009,342,347,'GANGVK'),(3646,'F8RAM4','original','NA','H1N1','ENGLAND',2009,342,347,'GANGVK'),(3647,'F8RAP4','original','NA','H1N1','ENGLAND',2009,342,347,'GANGVK'),(3648,'F8RAW4','original','NA','H1N1','ENGLAND',2009,342,347,'GANGVK'),(3649,'F8RBB3','original','NA','H1N1','ENGLAND',2009,342,347,'GANGVK'),(3650,'F8V1Z5','original','NA','H1N1','HANGZHOU',2009,342,347,'GANGVK'),(3651,'F8V1Z7','original','NA','H1N1','HANGZHOU',2009,342,347,'GANGVK'),(3652,'F8V206','original','NA','H1N1','HANGZHOU',2010,342,347,'GANGVK'),(3653,'F8V208','original','NA','H1N1','HANGZHOU',2010,342,347,'GANGVK'),(3654,'F8V213','original','NA','H1N1','HANGZHOU',2010,342,347,'GANGVK'),(3655,'F8V214','original','NA','H1N1','HANGZHOU',2010,342,347,'GANGVK'),(3656,'F8V216','original','NA','H1N1','HANGZHOU',2011,342,347,'GANGVK'),(3657,'F8V221','original','NA','H1N1','HANGZHOU',2011,342,347,'GANGVK'),(3658,'F8V223','original','NA','H1N1','HANGZHOU',2011,342,347,'GANGVK'),(3659,'F8V224','original','NA','H1N1','HANGZHOU',2011,342,347,'GANGVK'),(3660,'F8V226','original','NA','H1N1','HANGZHOU',2011,342,347,'GANGVK'),(3661,'F8V452','original','NA','H1N1','CHANGCHUN',2009,342,347,'GANGVK'),(3662,'F8V4V7','original','NA','H1N1','HUALONG',2009,342,347,'GANGVK'),(3663,'G0KGC5','original','NA','H1N1','CHILE',2010,342,347,'GANGVK'),(3664,'G0KRY1','original','NA','H1N1','MELBOURNE',2010,342,347,'GANGVK'),(3665,'G0KS41','original','NA','H1N1','BANGKOK',2010,342,347,'GANGVK'),(3666,'G0KS61','original','NA','H1N1','BANGKOK',2010,342,347,'GANGVK'),(3667,'G0KS71','original','NA','H1N1','BANGKOK',2010,342,347,'GANGVK'),(3668,'G0KS81','original','NA','H1N1','BANGKOK',2010,342,347,'GANGVK'),(3669,'G0KSD1','original','NA','H1N1','BANGKOK',2010,342,347,'GANGVK'),(3670,'G0KSH1','original','NA','H1N1','BANGKOK',2010,342,347,'GANGVK'),(3671,'G0KSI1','original','NA','H1N1','BANGKOK',2010,342,347,'GANGVK'),(3672,'G0KSK1','original','NA','H1N1','BANGKOK',2010,342,347,'GANGVK'),(3673,'G0KSP1','original','NA','H1N1','BANGKOK',2010,342,347,'GANGVK'),(3674,'G0KST1','original','NA','H1N1','BANGKOK',2010,342,347,'GANGVK'),(3675,'G0KSU1','original','NA','H1N1','BANGKOK',2010,342,347,'GANGVK'),(3676,'G0KSW1','original','NA','H1N1','BANGKOK',2010,342,347,'GANGVK'),(3677,'G0KSX0','original','NA','H1N1','BANGKOK',2010,342,347,'GANGVK'),(3678,'G0KSZ0','original','NA','H1N1','BANGKOK',2010,342,347,'GANGVK'),(3679,'G0KT61','original','NA','H1N1','DISTRICT OF COLUMBIA',2010,342,347,'GANGVK'),(3680,'G1FU13','original','NA','H1N1','HONG KONG',2009,217,221,'KSWKK'),(3681,'G1FU13','original','NA','H1N1','HONG KONG',2009,246,249,'PSNK'),(3682,'G1FU13','original','NA','H1N1','HONG KONG',2009,342,347,'GANGVK'),(3683,'G1FU15','original','NA','H1N1','HONG KONG',2009,217,221,'KSWKK'),(3684,'G1FU15','original','NA','H1N1','HONG KONG',2009,246,249,'PSNK'),(3685,'G1FU15','original','NA','H1N1','HONG KONG',2009,342,347,'GANGVK'),(3686,'G1FU16','original','NA','H1N1','HONG KONG',2009,217,221,'KSWKK'),(3687,'G1FU16','original','NA','H1N1','HONG KONG',2009,246,249,'PSNK'),(3688,'G1FU16','original','NA','H1N1','HONG KONG',2009,342,347,'GANGVK'),(3689,'G1FUI6','original','NA','H1N1','HONG KONG',2009,342,347,'GANGVK'),(3690,'G1FUJ7','original','NA','H1N1','HONG KONG',2009,342,347,'GANGVK'),(3691,'G1FUJ9','original','NA','H1N1','HONG KONG',2009,342,347,'GANGVK'),(3692,'G1FUK0','original','NA','H1N1','HONG KONG',2009,342,347,'GANGVK'),(3693,'G1FUK4','original','NA','H1N1','HONG KONG',2009,342,347,'GANGVK'),(3694,'G1FUK5','original','NA','H1N1','HONG KONG',2009,342,347,'GANGVK'),(3695,'G1FUM8','original','NA','H1N1','HONG KONG',2009,342,347,'GANGVK'),(3696,'G1FUN0','original','NA','H1N1','HONG KONG',2009,342,347,'GANGVK'),(3697,'G2TXJ2','original','NA','H1N1','DISTRICT OF COLUMBIA',2010,342,347,'GANGVK'),(3698,'G2TXL2','original','NA','H1N1','DISTRICT OF COLUMBIA',2010,342,347,'GANGVK'),(3699,'G2TXM1','original','NA','H1N1','DISTRICT OF COLUMBIA',2011,342,347,'GANGVK'),(3700,'G2TXZ1','original','NA','H1N1','AMMAN',2010,342,347,'GANGVK'),(3701,'G2TY41','original','NA','H1N1','BUDAPEST',2011,342,347,'GANGVK'),(3702,'G2TYJ3','original','NA','H1N1','BANGKOK',2010,342,347,'GANGVK'),(3703,'G2TYK3','original','NA','H1N1','BANGKOK',2010,342,347,'GANGVK'),(3704,'G2TYL3','original','NA','H1N1','BANGKOK',2010,342,347,'GANGVK'),(3705,'G2TYN3','original','NA','H1N1','BANGKOK',2010,342,347,'GANGVK'),(3706,'G3KCQ6','original','NA','H1N1','ARCHANGELSK',2011,342,347,'GANGVK'),(3707,'G3MDG5','original','NA','H1N1','HUE',2009,173,178,'RFESIP'),(3708,'G3MDG5','original','NA','H1N1','HUE',2009,342,347,'GANGVK'),(3709,'G5DUE2','original','NA','H1N1','ARCHANGELSK',2011,342,347,'GANGVK'),(3710,'G5DUY2','original','NA','H1N1','GUNMA',2011,342,347,'GANGVK'),(3711,'G5DUY5','original','NA','H1N1','HOKKAIDO',2011,342,347,'GANGVK'),(3712,'G5DUY7','original','NA','H1N1','HOKKAIDO',2011,342,347,'GANGVK'),(3713,'G5DUZ3','original','NA','H1N1','HYOGO',2011,342,347,'GANGVK'),(3714,'G5DUZ4','original','NA','H1N1','HYOGO',2011,342,347,'GANGVK'),(3715,'G5DUZ5','original','NA','H1N1','HYOGO',2011,342,347,'GANGVK'),(3716,'G5DUZ6','original','NA','H1N1','HYOGO',2011,342,347,'GANGVK'),(3717,'G5DUZ9','original','NA','H1N1','KYOTO',2011,342,347,'GANGVK'),(3718,'G5DV01','original','NA','H1N1','KYOTO',2011,342,347,'GANGVK'),(3719,'G5DV04','original','NA','H1N1','KYOTO',2011,342,347,'GANGVK'),(3720,'G5DV05','original','NA','H1N1','KYOTO',2011,342,347,'GANGVK'),(3721,'G7WU34','original','NA','H1N1','KUWAIT',2009,217,221,'KSWKK'),(3722,'G7WU34','original','NA','H1N1','KUWAIT',2009,246,249,'PSNK'),(3723,'G7WU34','original','NA','H1N1','KUWAIT',2009,342,347,'GANGVK'),(3724,'G7WU67','original','NA','H1N1','ALABAMA',2009,217,221,'KSWKK'),(3725,'G7WU67','original','NA','H1N1','ALABAMA',2009,246,249,'PSNK'),(3726,'G7WU67','original','NA','H1N1','ALABAMA',2009,342,347,'GANGVK'),(3727,'G7WUB1','original','NA','H1N1','MEDELLIN',2008,217,221,'KSWKK'),(3728,'G7WUB1','original','NA','H1N1','MEDELLIN',2008,246,249,'PSNK'),(3729,'G7WUB1','original','NA','H1N1','MEDELLIN',2008,342,347,'GANGVK'),(3730,'G7WUC2','original','NA','H1N1','IRAQ',2009,217,221,'KSWKK'),(3731,'G7WUC2','original','NA','H1N1','IRAQ',2009,246,249,'PSNK'),(3732,'G7WUC2','original','NA','H1N1','IRAQ',2009,342,347,'GANGVK'),(3733,'G7WUN2','original','NA','H1N1','MARACAY',2008,217,221,'KSWKK'),(3734,'G7WUN2','original','NA','H1N1','MARACAY',2008,246,249,'PSNK'),(3735,'G7WUN2','original','NA','H1N1','MARACAY',2008,342,347,'GANGVK'),(3736,'G7WUP3','original','NA','H1N1','CUSCO',2008,217,221,'KSWKK'),(3737,'G7WUP3','original','NA','H1N1','CUSCO',2008,246,249,'PSNK'),(3738,'G7WUP3','original','NA','H1N1','CUSCO',2008,342,347,'GANGVK'),(3739,'G8JBY4','original','NA','H1N1','HUE',2009,342,347,'GANGVK'),(3740,'G8JBY6','original','NA','H1N1','HUE',2009,173,178,'RFESIP'),(3741,'G8JBY6','original','NA','H1N1','HUE',2009,342,347,'GANGVK'),(3742,'G8XKY7','original','NA','H1N1','ENGLAND',2009,342,347,'GANGVK'),(3743,'G8XLZ7','original','NA','H1N1','ENGLAND',2009,342,347,'GANGVK'),(3744,'G8XM55','original','NA','H1N1','FUKUSHIMA',2009,342,347,'GANGVK'),(3745,'G8XM59','original','NA','H1N1','FUKUSHIMA',2009,342,347,'GANGVK'),(3746,'G8XM67','original','NA','H1N1','FUKUSHIMA',2009,342,347,'GANGVK'),(3747,'G8XM73','original','NA','H1N1','FUKUSHIMA',2009,342,347,'GANGVK'),(3748,'G8XM79','original','NA','H1N1','FUKUSHIMA',2010,342,347,'GANGVK'),(3749,'G8XM81','original','NA','H1N1','FUKUSHIMA',2010,342,347,'GANGVK'),(3750,'G8XM85','original','NA','H1N1','GUNMA',2009,342,347,'GANGVK'),(3751,'G8XM87','original','NA','H1N1','GUNMA',2009,342,347,'GANGVK'),(3752,'G8XMB9','original','NA','H1N1','KYOTO',2009,342,347,'GANGVK'),(3753,'G8XMD3','original','NA','H1N1','HYOGO',2009,342,347,'GANGVK'),(3754,'G8XMD9','original','NA','H1N1','KYOTO',2009,342,347,'GANGVK'),(3755,'G8XMF1','original','NA','H1N1','HYOGO',2009,342,347,'GANGVK'),(3756,'G8XN28','original','NA','H1N1','HUBEI',2009,342,347,'GANGVK'),(3757,'G8XN38','original','NA','H1N1','HUBEI',2009,342,347,'GANGVK'),(3758,'G8XN48','original','NA','H1N1','HUBEI',2009,342,347,'GANGVK'),(3759,'G8XN58','original','NA','H1N1','HUBEI',2009,342,347,'GANGVK'),(3760,'G9B9E0','original','NA','H1N1','HAMBURG',2009,342,347,'GANGVK'),(3761,'G9C8N5','original','NA','H1N1','INDIA',2010,342,347,'GANGVK'),(3762,'H2KBA7','original','NA','H1N1','HANOI',2001,217,221,'KSWKK'),(3763,'H2KBA7','original','NA','H1N1','HANOI',2001,342,347,'GADGVK'),(3764,'H2KBC9','original','NA','H1N1','HANOI',2001,217,221,'KSWKK'),(3765,'H2KBC9','original','NA','H1N1','HANOI',2001,342,347,'GADGVK'),(3766,'H2KCH5','original','NA','H1N1','HANOI',2006,331,333,'GKG'),(3767,'H2KCH5','original','NA','H1N1','HANOI',2006,217,221,'KSWKK'),(3768,'H2KCH5','original','NA','H1N1','HANOI',2006,342,347,'GADGVK'),(3769,'H2KCI6','original','NA','H1N1','HANOI',2006,217,221,'KSWKK'),(3770,'H2KCI6','original','NA','H1N1','HANOI',2006,342,347,'GADGVK'),(3771,'H2KCJ7','original','NA','H1N1','HANOI',2006,217,221,'KSWKK'),(3772,'H2KCJ7','original','NA','H1N1','HANOI',2006,342,347,'GADGVK'),(3773,'H2KDK7','original','NA','H1N1','DANANG',2008,217,221,'KSWKK'),(3774,'H2KDK7','original','NA','H1N1','DANANG',2008,246,249,'PSNK'),(3775,'H2KDK7','original','NA','H1N1','DANANG',2008,342,347,'GANGVK'),(3776,'H2KDM8','original','NA','H1N1','HUE',2008,217,221,'KSWKK'),(3777,'H2KDM8','original','NA','H1N1','HUE',2008,342,347,'GANGVK'),(3778,'H2KDN9','original','NA','H1N1','HUE',2008,217,221,'KSWKK'),(3779,'H2KDN9','original','NA','H1N1','HUE',2008,246,249,'PSNK'),(3780,'H2KDN9','original','NA','H1N1','HUE',2008,342,347,'GANGVK'),(3781,'H2KDQ0','original','NA','H1N1','HUE',2008,217,221,'KSWKK'),(3782,'H2KDQ0','original','NA','H1N1','HUE',2008,246,249,'PSNK'),(3783,'H2KDQ0','original','NA','H1N1','HUE',2008,342,347,'GANGVK'),(3784,'H2KDY9','original','NA','H1N1','LONGAN',2006,217,221,'KSWKK'),(3785,'H2KDY9','original','NA','H1N1','LONGAN',2006,342,347,'GADGVK'),(3786,'H2KE33','original','NA','H1N1','HANOI',2001,217,221,'KSWKK'),(3787,'H2KE33','original','NA','H1N1','HANOI',2001,342,347,'GADGIK'),(3788,'H2KEM0','original','NA','H1N1','HANOI',2005,331,333,'GKG'),(3789,'H2KEM0','original','NA','H1N1','HANOI',2005,217,221,'KSWKK'),(3790,'H2KEM0','original','NA','H1N1','HANOI',2005,342,347,'GADGVK'),(3791,'H2KEP2','original','NA','H1N1','HANOI',2006,217,221,'KSWKK'),(3792,'H2KEP2','original','NA','H1N1','HANOI',2006,342,347,'GADGVK'),(3793,'H2KF02','original','NA','H1N1','DANANG',2008,217,221,'KSWKK'),(3794,'H2KF02','original','NA','H1N1','DANANG',2008,246,249,'PSNK'),(3795,'H2KF02','original','NA','H1N1','DANANG',2008,342,347,'GANGVK'),(3796,'H2KF13','original','NA','H1N1','DANANG',2008,217,221,'KSWKK'),(3797,'H2KF13','original','NA','H1N1','DANANG',2008,342,347,'GANGVK'),(3798,'H2KF35','original','NA','H1N1','DANANG',2008,217,221,'KSWKK'),(3799,'H2KF35','original','NA','H1N1','DANANG',2008,342,347,'GANGVK'),(3800,'H2KF46','original','NA','H1N1','HUE',2008,217,221,'KSWKK'),(3801,'H2KF46','original','NA','H1N1','HUE',2008,246,249,'PSNK'),(3802,'H2KF46','original','NA','H1N1','HUE',2008,342,347,'GANGVK'),(3803,'H2KF57','original','NA','H1N1','HUE',2008,217,221,'KSWKK'),(3804,'H2KF57','original','NA','H1N1','HUE',2008,342,347,'GANGVK'),(3805,'H2KFF6','original','NA','H1N1','HUE',2008,217,221,'KSWKK'),(3806,'H2KFF6','original','NA','H1N1','HUE',2008,342,347,'GANGVK'),(3807,'H2KFN3','original','NA','H1N1','KHANHHOA',2008,217,221,'KSWKK'),(3808,'H2KFN3','original','NA','H1N1','KHANHHOA',2008,246,249,'PSNK'),(3809,'H2KFN3','original','NA','H1N1','KHANHHOA',2008,342,347,'GANGVK'),(3810,'H2KFQ5','original','NA','H1N1','KHANHHOA',2008,217,221,'KSWKK'),(3811,'H2KFQ5','original','NA','H1N1','KHANHHOA',2008,246,249,'PSNK'),(3812,'H2KFQ5','original','NA','H1N1','KHANHHOA',2008,342,347,'GANGVK'),(3813,'H2KFR6','original','NA','H1N1','KHANHHOA',2008,217,221,'KSWKK'),(3814,'H2KFR6','original','NA','H1N1','KHANHHOA',2008,246,249,'PSNK'),(3815,'H2KFR6','original','NA','H1N1','KHANHHOA',2008,342,347,'GANGVK'),(3816,'H2KFU9','original','NA','H1N1','HANOI',2008,217,221,'KSWKK'),(3817,'H2KFU9','original','NA','H1N1','HANOI',2008,246,249,'PSNK'),(3818,'H2KFU9','original','NA','H1N1','HANOI',2008,342,347,'GANGVK'),(3819,'H2KFY2','original','NA','H1N1','HOCHIMINH',2006,331,333,'GKG'),(3820,'H2KFY2','original','NA','H1N1','HOCHIMINH',2006,214,221,'ETIKSWKE'),(3821,'H2KFY2','original','NA','H1N1','HOCHIMINH',2006,342,347,'GADGVK'),(3822,'H6QLF3','original','NA','H1N1','ARGENTINA',2009,342,347,'GANGVK'),(3823,'H6QLF5','original','NA','H1N1','ARGENTINA',2009,342,347,'GANGVK'),(3824,'H6QLG1','original','NA','H1N1','ARGENTINA',2009,342,347,'GANGVK'),(3825,'H6QLH1','original','NA','H1N1','ARGENTINA',2009,342,347,'GANGVK'),(3826,'H6QLW1','original','NA','H1N1','ARGENTINA',2009,342,347,'GANGVK'),(3827,'H6X0P2','original','NA','H1N1','KENYA',2010,342,347,'GANGVK'),(3828,'H6X0P3','original','NA','H1N1','KENYA',2010,342,347,'GANGVK'),(3829,'H8PCM7','original','NA','H1N1','KYOTO',2011,342,347,'GANGVK'),(3830,'H8PCM9','original','NA','H1N1','KYOTO',2011,342,347,'GANGVK'),(3831,'H8PCN0','original','NA','H1N1','KYOTO',2011,342,347,'GANGVK'),(3832,'H8PCP4','original','NA','H1N1','GYEONGGI',2010,342,347,'GANGVK'),(3833,'H8PCQ2','original','NA','H1N1','JEONNAM',2011,342,347,'GANGVK'),(3834,'H8PEA7','original','NA','H1N1','BOSTON',2011,342,347,'GANGVK'),(3835,'H9EBF9','original','NA','H1N1','CZECH REPUBLIC',2011,342,347,'GANGVK'),(3836,'I2CYZ8','original','NA','H1N1','MALAYSIA',1995,217,221,'KSWKK'),(3837,'I2CYZ8','original','NA','H1N1','MALAYSIA',1995,342,347,'GADGVK'),(3838,'I2CZ71','original','NA','H1N1','MALAYSIA',1997,249,252,'RAAS'),(3839,'I2CZ71','original','NA','H1N1','MALAYSIA',1997,217,221,'KSWKK'),(3840,'I2CZ71','original','NA','H1N1','MALAYSIA',1997,342,347,'GADGVK'),(3841,'I2D0B4','original','NA','H1N1','MALAYSIA',2005,217,221,'KSWKK'),(3842,'I2D0B4','original','NA','H1N1','MALAYSIA',2005,342,347,'GADGVK'),(3843,'I2D0D6','original','NA','H1N1','MALAYSIA',2006,217,221,'KSWKK'),(3844,'I2D0D6','original','NA','H1N1','MALAYSIA',2006,342,347,'GADGVK'),(3845,'I2D0H9','original','NA','H1N1','MALAYSIA',2007,217,221,'KSWKK'),(3846,'I2D0H9','original','NA','H1N1','MALAYSIA',2007,342,347,'GANGVK'),(3847,'I2D1I3','original','NA','H1N1','MALAYSIA',2007,342,347,'GANGVK'),(3848,'I2D227','original','NA','H1N1','MALAYSIA',2009,217,221,'KSWKK'),(3849,'I2D227','original','NA','H1N1','MALAYSIA',2009,246,249,'PSNK'),(3850,'I2D227','original','NA','H1N1','MALAYSIA',2009,342,347,'GANGVK'),(3851,'I2D836','original','NA','H1N1','MALAYSIA',1997,217,221,'KSWKK'),(3852,'I2D836','original','NA','H1N1','MALAYSIA',1997,342,347,'GADGVK'),(3853,'I2D847','original','NA','H1N1','MALAYSIA',1997,217,221,'KSWEK'),(3854,'I2D847','original','NA','H1N1','MALAYSIA',1997,342,347,'GADGVK'),(3855,'I2D880','original','NA','H1N1','MALAYSIA',2000,217,221,'KSWKK'),(3856,'I2D880','original','NA','H1N1','MALAYSIA',2000,342,347,'GADGVK'),(3857,'I2D891','original','NA','H1N1','MALAYSIA',2000,217,221,'KSWKK'),(3858,'I2D891','original','NA','H1N1','MALAYSIA',2000,342,347,'GADGVK'),(3859,'I2D8A2','original','NA','H1N1','MALAYSIA',1997,217,221,'KSWKK'),(3860,'I2D8A2','original','NA','H1N1','MALAYSIA',1997,342,347,'GADGVK'),(3861,'I2D8B3','original','NA','H1N1','MALAYSIA',1998,217,221,'KSWKK'),(3862,'I2D8B3','original','NA','H1N1','MALAYSIA',1998,342,347,'GADGVK'),(3863,'I2D8F7','original','NA','H1N1','MALAYSIA',2004,217,221,'KSWKK'),(3864,'I2D8F7','original','NA','H1N1','MALAYSIA',2004,342,347,'GADGVK'),(3865,'I2D8J0','original','NA','H1N1','MALAYSIA',2005,217,221,'KSWKK'),(3866,'I2D8J0','original','NA','H1N1','MALAYSIA',2005,342,347,'GADGVK'),(3867,'I2D8L2','original','NA','H1N1','MALAYSIA',2006,217,221,'KSWKK'),(3868,'I2D8L2','original','NA','H1N1','MALAYSIA',2006,342,347,'GADGVK'),(3869,'I2D8M3','original','NA','H1N1','MALAYSIA',2006,217,221,'KSWKK'),(3870,'I2D8M3','original','NA','H1N1','MALAYSIA',2006,342,347,'GADGVK'),(3871,'I2D8P5','original','NA','H1N1','MALAYSIA',2006,217,221,'KSWKK'),(3872,'I2D8P5','original','NA','H1N1','MALAYSIA',2006,342,347,'GADGVK'),(3873,'I2D8R7','original','NA','H1N1','MALAYSIA',2007,217,221,'KSWKK'),(3874,'I2D8R7','original','NA','H1N1','MALAYSIA',2007,342,347,'GANGVK'),(3875,'I2D8W1','original','NA','H1N1','MALAYSIA',2007,217,221,'KSWKK'),(3876,'I2D8W1','original','NA','H1N1','MALAYSIA',2007,342,347,'GANGVK'),(3877,'I2D8X2','original','NA','H1N1','MALAYSIA',2007,217,221,'KSWKK'),(3878,'I2D8X2','original','NA','H1N1','MALAYSIA',2007,246,249,'PSNK'),(3879,'I2D8X2','original','NA','H1N1','MALAYSIA',2007,342,347,'GANGVK'),(3880,'I2D8Z4','original','NA','H1N1','MALAYSIA',2008,217,221,'KSWKK'),(3881,'I2D8Z4','original','NA','H1N1','MALAYSIA',2008,246,249,'PSNK'),(3882,'I2D8Z4','original','NA','H1N1','MALAYSIA',2008,342,347,'GANGVK'),(3883,'I2D9H9','original','NA','H1N1','MALAYSIA',2009,342,347,'GANGVK'),(3884,'I2D9V9','original','NA','H1N1','MALAYSIA',2009,342,347,'GANGVK'),(3885,'I3VEU9','original','NA','H1N1','BRAZIL',2009,342,347,'GANGVK'),(3886,'I3VEV9','original','NA','H1N1','BRAZIL',2011,342,347,'GANGVK'),(3887,'I3VF75','original','NA','H1N1','BRAZIL',2011,342,347,'GANGVK'),(3888,'I6S7M4','original','NA','H1N1','HONG KONG',2008,217,221,'KSWKK'),(3889,'I6S7M4','original','NA','H1N1','HONG KONG',2008,342,347,'GANGVK'),(3890,'I6T2K6','original','NA','H1N1','CHILE',1983,331,333,'GKG'),(3891,'I6T2K6','original','NA','H1N1','CHILE',1983,217,221,'KSWRK'),(3892,'I6T2K6','original','NA','H1N1','CHILE',1983,342,347,'GADGVK'),(3893,'I7A479','original','NA','H1N1','GUANGDONG',2010,342,347,'GANGVK'),(3894,'I7A489','original','NA','H1N1','GUANGDONG',2011,342,347,'GANGVK'),(3895,'I7APD2','original','NA','H1N1','GUANGDONG',2010,342,347,'GANGVK'),(3896,'I7AY33','original','NA','H1N1','GUANGDONG',2010,342,347,'GANGVK'),(3897,'I7AY44','original','NA','H1N1','GUANGDONG',2011,342,347,'GANGVK'),(3898,'I7B249','original','NA','H1N1','GUANGDONG',2010,342,347,'GANGVK'),(3899,'I7B259','original','NA','H1N1','GUANGDONG',2011,342,347,'GANGVK'),(3900,'I7C187','original','NA','H1N1','JOHANNESBURG',1997,217,221,'KSWKK'),(3901,'I7C187','original','NA','H1N1','JOHANNESBURG',1997,342,347,'GADGVK'),(3902,'I7C307','original','NA','H1N1','CANADA',2004,217,221,'KSWKK'),(3903,'I7C307','original','NA','H1N1','CANADA',2004,342,347,'GADGVK'),(3904,'I7CC97','original','NA','H1N1','CHILE',2001,217,221,'KSWKK'),(3905,'I7CC97','original','NA','H1N1','CHILE',2001,342,347,'GANGVK'),(3906,'I7CY98','original','NA','H1N1','FLORIDA',1993,217,221,'KSWKK'),(3907,'I7CY98','original','NA','H1N1','FLORIDA',1993,342,347,'GADGVK'),(3908,'I7CZW5','original','NA','H1N1','CHILE',2000,249,252,'RAAS'),(3909,'I7CZW5','original','NA','H1N1','CHILE',2000,217,221,'KSWKK'),(3910,'I7CZW5','original','NA','H1N1','CHILE',2000,342,347,'GADGVK'),(3911,'I7DBS5','original','NA','H1N1','BRAZIL',2000,217,221,'KSWKK'),(3912,'I7DBS5','original','NA','H1N1','BRAZIL',2000,342,347,'GANGVK'),(3913,'I7FND3','original','NA','H1N1','ENGLAND',2000,217,221,'KSWKK'),(3914,'I7FND3','original','NA','H1N1','ENGLAND',2000,342,347,'GADGVK'),(3915,'I7FW80','original','NA','H1N1','ENGLAND',2000,249,252,'RAAS'),(3916,'I7FW80','original','NA','H1N1','ENGLAND',2000,217,221,'KSWKK'),(3917,'I7FW80','original','NA','H1N1','ENGLAND',2000,342,347,'GADGVK'),(3918,'I7H068','original','NA','H1N1','GUNMA',2009,342,347,'GANGVK'),(3919,'I7H074','original','NA','H1N1','GUNMA',2009,342,347,'GANGVK'),(3920,'J9VAQ6','original','NA','H1N1','ENGLAND',2009,342,347,'GANGVK'),(3921,'K4PED5','original','NA','H1N1','KW',1957,331,333,'GKG'),(3922,'K4PED5','original','NA','H1N1','KW',1957,217,221,'KSWRK'),(3923,'K4PED5','original','NA','H1N1','KW',1957,342,347,'GADGVK'),(3924,'K7QHK8','original','NA','H1N1','ENGLAND',2009,342,347,'GANGVK'),(3925,'K7QHT0','original','NA','H1N1','ENGLAND',2010,342,347,'GANGVK'),(3926,'K7QHV4','original','NA','H1N1','ENGLAND',2010,342,347,'GANGVK'),(3927,'K7QHW2','original','NA','H1N1','ENGLAND',2010,342,347,'GANGVK'),(3928,'K7QHW8','original','NA','H1N1','ENGLAND',2010,342,347,'GANGVK'),(3929,'K7QHX0','original','NA','H1N1','ENGLAND',2010,342,347,'GANGVK'),(3930,'K7QHX6','original','NA','H1N1','ENGLAND',2010,342,347,'GANGVK'),(3931,'K7QHY8','original','NA','H1N1','ENGLAND',2010,342,347,'GANGVK'),(3932,'K7QHZ0','original','NA','H1N1','ENGLAND',2010,342,347,'GANGVK'),(3933,'K7QHZ2','original','NA','H1N1','ENGLAND',2010,342,347,'GANGVK'),(3934,'K7QHZ8','original','NA','H1N1','ENGLAND',2010,342,347,'GANGVK'),(3935,'K7QI04','original','NA','H1N1','ENGLAND',2010,342,347,'GANGVK'),(3936,'K7QI12','original','NA','H1N1','ENGLAND',2010,342,347,'GANGVK'),(3937,'K7QI16','original','NA','H1N1','ENGLAND',2010,342,347,'GANGVK'),(3938,'K7QI51','original','NA','H1N1','ENGLAND',2009,342,347,'GANGVK'),(3939,'K7QI77','original','NA','H1N1','ENGLAND',2009,342,347,'GANGVK'),(3940,'K7QIL9','original','NA','H1N1','ENGLAND',2009,342,347,'GANGVK'),(3941,'K7QKZ2','original','NA','H1N1','ENGLAND',2009,342,347,'GANGVK'),(3942,'K7VML6','original','NA','H1N1','KYOTO',2011,342,347,'GANGVK'),(3943,'K7W3X8','original','NA','H1N1','KYOTO',2011,342,347,'GANGVK'),(3944,'L0HU01','original','NA','H1N1','JEDDAH',2009,342,347,'GANGVK'),(3945,'L0I682','original','NA','H1N1','MADRID',2011,342,347,'GANGVK'),(3946,'L0I6R9','original','NA','H1N1','BONN',2011,342,347,'GANGVK'),(3947,'L0I6Z0','original','NA','H1N1','BROOKLYN',2011,342,347,'GANGVK'),(3948,'L0I710','original','NA','H1N1','ATHENS',2011,342,347,'GANGVK'),(3949,'L0I742','original','NA','H1N1','ATHENS',2010,342,347,'GANGVK'),(3950,'L0I767','original','NA','H1N1','ATHENS',2011,342,347,'GANGVK'),(3951,'L0I7A3','original','NA','H1N1','MADRID',2011,342,347,'GANGVK'),(3952,'L0I7C9','original','NA','H1N1','DARLINGHURST',2011,342,347,'GANGVK'),(3953,'L0I7Q7','original','NA','H1N1','HEADINGTON',2011,342,347,'GANGVK'),(3954,'L0I7Y6','original','NA','H1N1','AARHUS',2011,342,347,'GANGVK'),(3955,'M1GKA3','original','NA','H1N1','GILROY',2011,342,347,'GANGVK'),(3956,'M1JBJ5','original','NA','H1N1','GUANGZHOU',2010,342,347,'GANGVK'),(3957,'M1K1X3','original','NA','H1N1','BOSTON',2011,342,347,'GANGVK'),(3958,'M1RMA6','original','NA','H1N1','GUANGDONG',2012,342,347,'GANGVK'),(3959,'M1VAU3','original','NA','H1N1','ENGLAND',1953,331,333,'GKG'),(3960,'M1VAU3','original','NA','H1N1','ENGLAND',1953,217,221,'KSWRK'),(3961,'M1VAU3','original','NA','H1N1','ENGLAND',1953,342,347,'GADGVK'),(3962,'M4QYV7','original','NA','H1N1','GYEONGGI',2009,217,221,'KSWKK'),(3963,'M4QYV7','original','NA','H1N1','GYEONGGI',2009,246,249,'PSNK'),(3964,'M4QYV7','original','NA','H1N1','GYEONGGI',2009,342,347,'GANGVK'),(3965,'M9P1F1','original','NA','H1N1','CAMBODIA',2011,342,347,'GANGVK'),(3966,'M9P2W1','original','NA','H1N1','CAMBODIA',2011,342,347,'GANGVK'),(3967,'M9P2X5','original','NA','H1N1','CAMBODIA',2011,342,347,'GANGVK'),(3968,'M9P6B9','original','NA','H1N1','CAMBODIA',2011,342,347,'GANGVK'),(3969,'M9P6C3','original','NA','H1N1','CAMBODIA',2011,342,347,'GANGVK'),(3970,'M9QDP1','original','NA','H1N1','ARIZONA',2010,342,347,'GANGVK'),(3971,'M9QE45','original','NA','H1N1','INDIANA',2009,217,221,'KSWKK'),(3972,'M9QE45','original','NA','H1N1','INDIANA',2009,246,249,'PSNK'),(3973,'M9QE45','original','NA','H1N1','INDIANA',2009,342,347,'GANGVK'),(3974,'M9QEF2','original','NA','H1N1','HAWAII',2010,342,347,'GANGVK'),(3975,'M9QER9','original','NA','H1N1','DELAWARE',2010,342,347,'GANGVK'),(3976,'M9QF80','original','NA','H1N1','KENTUCKY',2009,217,221,'KSWKK'),(3977,'M9QF80','original','NA','H1N1','KENTUCKY',2009,246,249,'PSNK'),(3978,'M9QF80','original','NA','H1N1','KENTUCKY',2009,342,347,'GANGVK'),(3979,'M9QF88','original','NA','H1N1','FLORIDA',2010,342,347,'GANGVK'),(3980,'M9QFI6','original','NA','H1N1','COLORADO',2009,342,347,'GANGVK'),(3981,'M9QFI7','original','NA','H1N1','ARIZONA',2010,342,347,'GANGVK'),(3982,'M9QFX5','original','NA','H1N1','MASSACHUSETTS',2010,342,347,'GANGVK'),(3983,'M9QFY9','original','NA','H1N1','ALABAMA',2009,342,347,'GANGVK'),(3984,'M9QG07','original','NA','H1N1','ALABAMA',2010,342,347,'GANGVK'),(3985,'M9QGN1','original','NA','H1N1','FLORIDA',2009,342,347,'GANGVK'),(3986,'M9QGP2','original','NA','H1N1','KANSAS',2010,342,347,'GANGVK'),(3987,'M9QGP7','original','NA','H1N1','IOWA',2010,342,347,'GANGVK'),(3988,'M9QGW6','original','NA','H1N1','FLORIDA',2010,342,347,'GANGVK'),(3989,'M9QGZ4','original','NA','H1N1','HAWAII',2009,342,347,'GANGVK'),(3990,'M9QHA2','original','NA','H1N1','KANSAS',2009,342,347,'GANGVK'),(3991,'M9QHC4','original','NA','H1N1','MAINE',2009,342,347,'GANGVK'),(3992,'M9QHS6','original','NA','H1N1','IDAHO',2009,342,347,'GANGVK'),(3993,'M9QI28','original','NA','H1N1','MARYLAND',2009,342,347,'GANGVK'),(3994,'M9QIK2','original','NA','H1N1','FLORIDA',2010,342,347,'GANGVK'),(3995,'M9QJ07','original','NA','H1N1','GEORGIA',2010,342,347,'GANGVK'),(3996,'M9QJ99','original','NA','H1N1','ARIZONA',2009,342,347,'GANGVK'),(3997,'M9QJI3','original','NA','H1N1','IOWA',2010,342,347,'GANGVK'),(3998,'M9QJM5','original','NA','H1N1','ALASKA',2009,342,347,'GANGVK'),(3999,'M9QK08','original','NA','H1N1','ILLINOIS',2009,217,221,'KSWKK'),(4000,'M9QK08','original','NA','H1N1','ILLINOIS',2009,246,249,'PSNK'),(4001,'M9QK08','original','NA','H1N1','ILLINOIS',2009,342,347,'GANGVK'),(4002,'M9QKA8','original','NA','H1N1','ILLINOIS',2009,342,347,'GANGVK'),(4003,'M9QKK3','original','NA','H1N1','HAWAII',2010,342,347,'GANGVK'),(4004,'M9QKK7','original','NA','H1N1','CALIFORNIA',2009,342,347,'GANGVK'),(4005,'M9QKR2','original','NA','H1N1','ARKANSAS',2009,342,347,'GANGVK'),(4006,'M9QKT0','original','NA','H1N1','HAWAII',2009,342,347,'GANGVK'),(4007,'M9QL10','original','NA','H1N1','ILLINOIS',2009,217,221,'KSWKK'),(4008,'M9QL10','original','NA','H1N1','ILLINOIS',2009,246,249,'PSNK'),(4009,'M9QL10','original','NA','H1N1','ILLINOIS',2009,342,347,'GANGVK'),(4010,'M9QL39','original','NA','H1N1','ARIZONA',2010,342,347,'GANGVK'),(4011,'M9QL77','original','NA','H1N1','KANSAS',2010,342,347,'GANGVK'),(4012,'M9QLP1','original','NA','H1N1','CALIFORNIA',2009,342,347,'GANGVK'),(4013,'M9QLU3','original','NA','H1N1','INDIANA',2010,342,347,'GANGVK'),(4014,'M9QLW3','original','NA','H1N1','MARYLAND',2010,342,347,'GANGVK'),(4015,'M9QM73','original','NA','H1N1','CALIFORNIA',2010,342,347,'GANGVK'),(4016,'M9QME4','original','NA','H1N1','ALABAMA',2010,342,347,'GANGVK'),(4017,'M9QMI4','original','NA','H1N1','CONNECTICUT',2010,342,347,'GANGVK'),(4018,'M9QMK3','original','NA','H1N1','MASSACHUSETTS',2010,342,347,'GANGVK'),(4019,'M9QMP7','original','NA','H1N1','KANSAS',2009,342,347,'GANGVK'),(4020,'M9QMR3','original','NA','H1N1','ARKANSAS',2009,342,347,'GANGVK'),(4021,'M9QMS4','original','NA','H1N1','CALIFORNIA',2010,342,347,'GANGVK'),(4022,'M9QMT5','original','NA','H1N1','HAWAII',2010,342,347,'GANGVK'),(4023,'M9QN90','original','NA','H1N1','MAINE',2010,342,347,'GANGVK'),(4024,'M9QNR3','original','NA','H1N1','IOWA',2009,342,347,'GANGVK'),(4025,'M9QNV4','original','NA','H1N1','ALASKA',2009,342,347,'GANGVK'),(4026,'M9QP14','original','NA','H1N1','KENTUCKY',2010,342,347,'GANGVK'),(4027,'M9QP33','original','NA','H1N1','KENTUCKY',2010,342,347,'GANGVK'),(4028,'M9QPH2','original','NA','H1N1','CALIFORNIA',2009,342,347,'GANGIK'),(4029,'M9QPN0','original','NA','H1N1','IDAHO',2009,342,347,'GANGVK'),(4030,'M9QPR0','original','NA','H1N1','MARYLAND',2009,342,347,'GANGVK'),(4031,'M9QQE7','original','NA','H1N1','ARIZONA',2009,342,347,'GANGVK'),(4032,'M9QRN7','original','NA','H1N1','ALASKA',2009,342,347,'GANGVK'),(4033,'M9QSB5','original','NA','H1N1','KENTUCKY',2009,342,347,'GANGVK'),(4034,'M9QSN1','original','NA','H1N1','HAWAII',2009,342,347,'GANGVK'),(4035,'M9QSQ7','original','NA','H1N1','ALASKA',2009,342,347,'GANGVK'),(4036,'M9UZX1','original','NA','H1N1','KORDESTAN',2011,342,347,'GANGVK'),(4037,'M9V2C5','original','NA','H1N1','GHOM',2011,342,347,'GANGVK'),(4038,'M9V2H6','original','NA','H1N1','HORMOZGAN',2012,342,347,'GANGVK'),(4039,'M9V5K7','original','NA','H1N1','ARDEBIL',2011,342,347,'GANGVK'),(4040,'M9V5L9','original','NA','H1N1','ALBORZ',2011,342,347,'GANGVK'),(4041,'M9V5N0','original','NA','H1N1','MARIVAN',2011,342,347,'GANGVK'),(4042,'M9V5P0','original','NA','H1N1','KORDESTAN',2010,342,347,'GANGVK'),(4043,'N0C7Y8','original','NA','H1N1','CALIFORNIA',2011,342,347,'GANGVK'),(4044,'N0C8F8','original','NA','H1N1','KANSAS',2011,342,347,'GXNGVK'),(4045,'N0C9T0','original','NA','H1N1','IOWA',2011,342,347,'GANGVK'),(4046,'N0C9Y1','original','NA','H1N1','FLORIDA',2011,342,347,'GANGVK'),(4047,'N0CA40','original','NA','H1N1','DELAWARE',2010,342,347,'GANGVK'),(4048,'N0CA68','original','NA','H1N1','CONNECTICUT',2011,342,347,'GSNGVK'),(4049,'N0CAX0','original','NA','H1N1','MARYLAND',2011,342,347,'GANGVK'),(4050,'N0CB20','original','NA','H1N1','MASSACHUSETTS',2011,342,347,'GANGVK'),(4051,'N0CBL3','original','NA','H1N1','INDIANA',2010,342,347,'GANGVK'),(4052,'N0CBW8','original','NA','H1N1','IOWA',2010,342,347,'GANGVK'),(4053,'N0CC40','original','NA','H1N1','ALABAMA',2011,342,347,'GANGVK'),(4054,'N0CC72','original','NA','H1N1','FLORIDA',2011,342,347,'GANGVK'),(4055,'N0CCJ0','original','NA','H1N1','DELAWARE',2011,342,347,'GANGVK'),(4056,'N0CCW0','original','NA','H1N1','FLORIDA',2011,342,347,'GANGVK'),(4057,'N0CDF7','original','NA','H1N1','FLORIDA',2010,342,347,'GANGVK'),(4058,'N0CDL6','original','NA','H1N1','KANSAS',2011,342,347,'GANGVK'),(4059,'N0CDU9','original','NA','H1N1','IOWA',2010,342,347,'GANGVK'),(4060,'N0CE74','original','NA','H1N1','CALIFORNIA',2011,342,347,'GANGVK'),(4061,'N0CEQ1','original','NA','H1N1','MARYLAND',2011,342,347,'GANGVK'),(4062,'N0CHE8','original','NA','H1N1','IDAHO',2011,342,347,'GANGVK'),(4063,'N0CHM9','original','NA','H1N1','COLORADO',2011,342,347,'GANGVK'),(4064,'N0CHV4','original','NA','H1N1','CALIFORNIA',2011,342,347,'GANGVK'),(4065,'N0CI15','original','NA','H1N1','KANSAS',2011,342,347,'GANGVK'),(4066,'N0CI36','original','NA','H1N1','CALIFORNIA',2010,342,347,'GANGVK'),(4067,'N0CI53','original','NA','H1N1','GEORGIA',2010,342,347,'GANGVK'),(4068,'N0CIA5','original','NA','H1N1','CALIFORNIA',2010,342,347,'GANGVK'),(4069,'N0CIJ9','original','NA','H1N1','CALIFORNIA',2011,342,347,'GANGVK'),(4070,'N0CIN3','original','NA','H1N1','CONNECTICUT',2010,342,347,'GANGVK'),(4071,'N0CIP0','original','NA','H1N1','INDIANA',2010,342,347,'GANGVK'),(4072,'N0CJ18','original','NA','H1N1','INDIANA',2011,342,347,'GANGVK'),(4073,'N0CJ82','original','NA','H1N1','CONNECTICUT',2011,342,347,'GANGVK'),(4074,'N0CJD7','original','NA','H1N1','DELAWARE',2010,342,347,'GANGVK'),(4075,'N0CJQ0','original','NA','H1N1','INDIANA',2011,342,347,'GANGVK'),(4076,'N0CJV1','original','NA','H1N1','KENTUCKY',2010,342,347,'GANGVK'),(4077,'N0CKC5','original','NA','H1N1','MARYLAND',2011,342,347,'GANGVK'),(4078,'N0CKD9','original','NA','H1N1','MAINE',2011,342,347,'GANGVK'),(4079,'P11485-1','original','NA','H1N1','CHILE',1983,331,333,'GKG'),(4080,'P11485-1','original','NA','H1N1','CHILE',1983,217,221,'KSWRK'),(4081,'P11485-1','original','NA','H1N1','CHILE',1983,342,347,'GADGVK'),(4082,'P11485-2','original','NA','H1N1','CHILE',1983,331,333,'GKG'),(4083,'P11485-2','original','NA','H1N1','CHILE',1983,217,221,'KSWRK'),(4084,'P11485-2','original','NA','H1N1','CHILE',1983,342,347,'GADGVK'),(4085,'P11485-3','original','NA','H1N1','CHILE',1983,331,333,'GKG'),(4086,'P11485-3','original','NA','H1N1','CHILE',1983,217,221,'KSWRK'),(4087,'P11485-3','original','NA','H1N1','CHILE',1983,342,347,'GADGVK'),(4088,'P31348','original','NA','H1N1','KIEV',1979,331,333,'GKG'),(4089,'P31348','original','NA','H1N1','KIEV',1979,217,221,'KSWRK'),(4090,'P31348','original','NA','H1N1','KIEV',1979,342,347,'GADGVK'),(4091,'P31349','original','NA','H1N1','LENINGRAD',1954,331,333,'GKG'),(4092,'P31349','original','NA','H1N1','LENINGRAD',1954,217,221,'KSWRK'),(4093,'P31349','original','NA','H1N1','LENINGRAD',1954,342,347,'GADGIK'),(4094,'Q0A111','original','NA','H1N1','MEMPHIS',1983,331,333,'GKG'),(4095,'Q0A111','original','NA','H1N1','MEMPHIS',1983,217,221,'KSWRK'),(4096,'Q0A111','original','NA','H1N1','MEMPHIS',1983,342,347,'GADGVK'),(4097,'Q0HD46','original','NA','H1N1','MEMPHIS',1983,331,333,'GKG'),(4098,'Q0HD46','original','NA','H1N1','MEMPHIS',1983,217,221,'KSWRK'),(4099,'Q0HD46','original','NA','H1N1','MEMPHIS',1983,342,347,'GADGVK'),(4100,'Q0HD57','original','NA','H1N1','HICKOX',1940,331,333,'GKG'),(4101,'Q0HD57','original','NA','H1N1','HICKOX',1940,217,221,'KSWRK'),(4102,'Q0HD57','original','NA','H1N1','HICKOX',1940,342,347,'GANGVK'),(4103,'Q0R7L1','original','NA','H1N1','MEMPHIS',1983,331,333,'GKG'),(4104,'Q0R7L1','original','NA','H1N1','MEMPHIS',1983,431,434,'PRET'),(4105,'Q0R7L1','original','NA','H1N1','MEMPHIS',1983,217,221,'KSWRK'),(4106,'Q0R7L1','original','NA','H1N1','MEMPHIS',1983,342,347,'GADGVK'),(4107,'Q0R7M2','original','NA','H1N1','MEMPHIS',1983,331,333,'GKG'),(4108,'Q0R7M2','original','NA','H1N1','MEMPHIS',1983,431,434,'PRET'),(4109,'Q0R7M2','original','NA','H1N1','MEMPHIS',1983,217,221,'KSWRK'),(4110,'Q0R7M2','original','NA','H1N1','MEMPHIS',1983,342,347,'GADGVK'),(4111,'Q15LC1','original','NA','H1N1','DUNEDIN',2000,217,221,'KSWKK'),(4112,'Q15LC1','original','NA','H1N1','DUNEDIN',2000,342,347,'GADGVK'),(4113,'Q15M13','original','NA','H1N1','CANTERBURY',2001,217,221,'KSWKK'),(4114,'Q15M13','original','NA','H1N1','CANTERBURY',2001,342,347,'GANGVK'),(4115,'Q1AR20','original','NA','H1N1','CANTERBURY',2001,217,221,'KSWKK'),(4116,'Q1AR20','original','NA','H1N1','CANTERBURY',2001,342,347,'GANGVK'),(4117,'Q1I1M4','original','NA','H1N1','MEMPHIS',1983,331,333,'GKG'),(4118,'Q1I1M4','original','NA','H1N1','MEMPHIS',1983,217,221,'KSWRK'),(4119,'Q1I1M4','original','NA','H1N1','MEMPHIS',1983,342,347,'GADGVK'),(4120,'Q1I1Z5','original','NA','H1N1','MEMPHIS',1978,77,79,'GKG'),(4121,'Q1I1Z5','original','NA','H1N1','MEMPHIS',1978,331,333,'GKG'),(4122,'Q1I1Z5','original','NA','H1N1','MEMPHIS',1978,217,221,'KSWRK'),(4123,'Q1I1Z5','original','NA','H1N1','MEMPHIS',1978,342,347,'GADGVK'),(4124,'Q1I2D8','original','NA','H1N1','CANTERBURY',2001,217,221,'KSWKK'),(4125,'Q1I2D8','original','NA','H1N1','CANTERBURY',2001,342,347,'GANGVK'),(4126,'Q1PU81','original','NA','H1N1','CANTERBURY',2001,217,221,'KSWKK'),(4127,'Q1PU81','original','NA','H1N1','CANTERBURY',2001,342,347,'GADGVK'),(4128,'Q1WP17','original','NA','H1N1','BAYLOR',1982,331,333,'GKG'),(4129,'Q1WP17','original','NA','H1N1','BAYLOR',1982,217,221,'KSWRK'),(4130,'Q1WP17','original','NA','H1N1','BAYLOR',1982,342,347,'GADGVK'),(4131,'Q1WP50','original','NA','H1N1','CANTERBURY',2001,217,221,'KSWKK'),(4132,'Q1WP50','original','NA','H1N1','CANTERBURY',2001,342,347,'GANGVK'),(4133,'Q1WP72','original','NA','H1N1','CANTERBURY',2001,217,221,'KSWKK'),(4134,'Q1WP72','original','NA','H1N1','CANTERBURY',2001,342,347,'GANGVK'),(4135,'Q1WPD8','original','NA','H1N1','CANTERBURY',2001,217,221,'KSWKK'),(4136,'Q1WPD8','original','NA','H1N1','CANTERBURY',2001,342,347,'GANGVK'),(4137,'Q1WPH1','original','NA','H1N1','CANTERBURY',2001,217,221,'KSWKK'),(4138,'Q1WPH1','original','NA','H1N1','CANTERBURY',2001,342,347,'GANGVK'),(4139,'Q1WPJ3','original','NA','H1N1','CANTERBURY',2001,217,221,'KSWKK'),(4140,'Q1WPJ3','original','NA','H1N1','CANTERBURY',2001,342,347,'GANGVK'),(4141,'Q1WPX5','original','NA','H1N1','CANTERBURY',2000,217,221,'KSWKK'),(4142,'Q1WPX5','original','NA','H1N1','CANTERBURY',2000,342,347,'GADGVK'),(4143,'Q1WPZ7','original','NA','H1N1','CANTERBURY',2000,217,221,'KSWKK'),(4144,'Q1WPZ7','original','NA','H1N1','CANTERBURY',2000,342,347,'GADGVK'),(4145,'Q1WQ08','original','NA','H1N1','CANTERBURY',2000,217,221,'KSWKK'),(4146,'Q1WQ08','original','NA','H1N1','CANTERBURY',2000,342,347,'GADGVK'),(4147,'Q1WQ30','original','NA','H1N1','CANTERBURY',2000,217,221,'KSWKK'),(4148,'Q1WQ30','original','NA','H1N1','CANTERBURY',2000,342,347,'GANGVK'),(4149,'Q20LJ7','original','NA','H1N1','CANTERBURY',2000,217,221,'KSWKK'),(4150,'Q20LJ7','original','NA','H1N1','CANTERBURY',2000,342,347,'GADGVK'),(4151,'Q20LP1','original','NA','H1N1','CANTERBURY',2000,217,221,'KSWKK'),(4152,'Q20LP1','original','NA','H1N1','CANTERBURY',2000,342,347,'GADGVK'),(4153,'Q20LS4','original','NA','H1N1','CANTERBURY',2000,217,221,'KSWKK'),(4154,'Q20LS4','original','NA','H1N1','CANTERBURY',2000,342,347,'GADGVK'),(4155,'Q20MG5','original','NA','H1N1','FORT MONMOUTH',1947,331,333,'GKG'),(4156,'Q20MG5','original','NA','H1N1','FORT MONMOUTH',1947,217,221,'KSWRK'),(4157,'Q20MG5','original','NA','H1N1','FORT MONMOUTH',1947,342,347,'GANGVK'),(4158,'Q20MI7','original','NA','H1N1','CAMERON',1946,312,314,'GKG'),(4159,'Q20MI7','original','NA','H1N1','CAMERON',1946,198,202,'KSWRK'),(4160,'Q20MI7','original','NA','H1N1','CAMERON',1946,323,328,'GANGVK'),(4161,'Q288T8','original','NA','H1N1','MALAYSIA',1954,331,333,'GKG'),(4162,'Q288T8','original','NA','H1N1','MALAYSIA',1954,217,221,'KSWRK'),(4163,'Q288T8','original','NA','H1N1','MALAYSIA',1954,342,347,'GADGVK'),(4164,'Q288U9','original','NA','H1N1','FORT WARREN',1950,331,333,'GKG'),(4165,'Q288U9','original','NA','H1N1','FORT WARREN',1950,217,221,'KSWRK'),(4166,'Q288U9','original','NA','H1N1','FORT WARREN',1950,342,347,'GADGVK'),(4167,'Q288W0','original','NA','H1N1','MELBOURNE',1935,349,353,'KSSRH'),(4168,'Q288W0','original','NA','H1N1','MELBOURNE',1935,201,205,'KSWRK'),(4169,'Q288W0','original','NA','H1N1','MELBOURNE',1935,326,331,'GANGVK'),(4170,'Q289A4','original','NA','H1N1','HONG KONG',1977,331,333,'GKG'),(4171,'Q289A4','original','NA','H1N1','HONG KONG',1977,217,221,'KSWRK'),(4172,'Q289A4','original','NA','H1N1','HONG KONG',1977,342,347,'GADGVK'),(4173,'Q289C6','original','NA','H1N1','BELLAMY',1942,331,333,'GKG'),(4174,'Q289C6','original','NA','H1N1','BELLAMY',1942,217,221,'KSWKK'),(4175,'Q289C6','original','NA','H1N1','BELLAMY',1942,342,347,'GANGVK'),(4176,'Q289K2','original','NA','H1N1','CANTERBURY',2000,217,221,'KSWKK'),(4177,'Q289K2','original','NA','H1N1','CANTERBURY',2000,342,347,'GADGVK'),(4178,'Q289N5','original','NA','H1N1','CANTERBURY',2000,217,221,'KSWKK'),(4179,'Q289N5','original','NA','H1N1','CANTERBURY',2000,342,347,'GADGVK'),(4180,'Q2IBH8','original','NA','H1N1','DENVER',1957,331,333,'GKG'),(4181,'Q2IBH8','original','NA','H1N1','DENVER',1957,217,221,'KSWRK'),(4182,'Q2IBH8','original','NA','H1N1','DENVER',1957,342,347,'GADGVK'),(4183,'Q2RD13','original','NA','H1N1','CANTERBURY',2004,217,221,'KSWKK'),(4184,'Q2RD13','original','NA','H1N1','CANTERBURY',2004,342,347,'GADGVK'),(4185,'Q67219','original','NA','H1N1','HOKKAIDO',1992,217,221,'KSWKK'),(4186,'Q67219','original','NA','H1N1','HOKKAIDO',1992,342,347,'GADGVK'),(4187,'Q67221','original','NA','H1N1','HOKKAIDO',1988,157,162,'RLMSCP'),(4188,'Q67221','original','NA','H1N1','HOKKAIDO',1988,331,333,'GKG'),(4189,'Q67221','original','NA','H1N1','HOKKAIDO',1988,217,221,'KSWKK'),(4190,'Q67221','original','NA','H1N1','HOKKAIDO',1988,342,347,'GADGVK'),(4191,'Q7TEQ3','original','NA','H1N1','GWANGJU',2002,217,221,'KSWKK'),(4192,'Q7TEQ3','original','NA','H1N1','GWANGJU',2002,342,347,'GANGVK'),(4193,'Q7TER3','original','NA','H1N1','CHONNAM',2002,217,221,'KSWKK'),(4194,'Q7TER3','original','NA','H1N1','CHONNAM',2002,342,347,'GANGVK'),(4195,'Q7TG84','original','NA','H1N1','BAYERN',1995,217,221,'KSWKK'),(4196,'Q7TG84','original','NA','H1N1','BAYERN',1995,342,347,'GANGVK'),(4197,'Q7TG89','original','NA','H1N1','JOHANNESBURG',1996,217,221,'KSWKK'),(4198,'Q7TG89','original','NA','H1N1','JOHANNESBURG',1996,342,347,'GADGVK'),(4199,'Q7TG92','original','NA','H1N1','JOHANNESBURG',1997,217,221,'KSWKK'),(4200,'Q7TG92','original','NA','H1N1','JOHANNESBURG',1997,342,347,'GADGVK'),(4201,'Q7TG95','original','NA','H1N1','BRATISLAVA',2000,217,221,'KSWKK'),(4202,'Q7TG95','original','NA','H1N1','BRATISLAVA',2000,342,347,'GANGVK'),(4203,'Q8JSD8','original','NA','H1N1','INDIA',1980,331,333,'GKG'),(4204,'Q8JSD8','original','NA','H1N1','INDIA',1980,217,221,'KSWRK'),(4205,'Q8JSD8','original','NA','H1N1','INDIA',1980,342,347,'GADGVK'),(4206,'Q8JSD9','original','NA','H1N1','FORT MONMOUTH',1947,326,328,'GKG'),(4207,'Q8JSD9','original','NA','H1N1','FORT MONMOUTH',1947,212,216,'KSWRK'),(4208,'Q8JSD9','original','NA','H1N1','FORT MONMOUTH',1947,337,342,'GANGVK'),(4209,'Q9IGQ6','original','NA','H1N1','BREVIG MISSION',1918,342,347,'GANGIK'),(4210,'R4HEA9','original','NA','H1N1','GUANGDONG',2010,342,347,'GANGVK'),(4211,'R4HEB1','original','NA','H1N1','GUANGDONG',2010,342,347,'GANGVK'),(4212,'R4HEB4','original','NA','H1N1','GUANGDONG',2011,342,347,'GANGVK'),(4213,'R4HED0','original','NA','H1N1','GUANGDONG',2010,342,347,'GANGVK'),(4214,'R4HED1','original','NA','H1N1','GUANGDONG',2010,342,347,'GANGVK'),(4215,'R4HED3','original','NA','H1N1','GUANGDONG',2011,342,347,'GANGVK'),(4216,'R4HED7','original','NA','H1N1','GUANGDONG',2011,342,347,'GANGVK'),(4217,'R4HEE2','original','NA','H1N1','GUANGDONG',2010,342,347,'GANGVK'),(4218,'R4HEG0','original','NA','H1N1','GUANGDONG',2010,342,347,'GANGVK'),(4219,'R4HEG2','original','NA','H1N1','GUANGDONG',2011,342,347,'GANGVK'),(4220,'R4HEG4','original','NA','H1N1','GUANGDONG',2011,342,347,'GANGVK'),(4221,'R4HEG6','original','NA','H1N1','GUANGDONG',2011,342,347,'GANGVK'),(4222,'R4HEG7','original','NA','H1N1','GUANGDONG',2011,342,347,'GANGVK'),(4223,'R4HEJ9','original','NA','H1N1','GUANGDONG',2010,342,347,'GANGVK'),(4224,'R4HEK0','original','NA','H1N1','GUANGDONG',2010,342,347,'GANGVK'),(4225,'R4HEK2','original','NA','H1N1','GUANGDONG',2010,342,347,'GANGVK'),(4226,'R4HEK5','original','NA','H1N1','GUANGDONG',2011,342,347,'GANGVK'),(4227,'R4HEK8','original','NA','H1N1','GUANGDONG',2011,342,347,'GANGVK'),(4228,'R4HEK9','original','NA','H1N1','GUANGDONG',2011,342,347,'GANGVK'),(4229,'R4HEM9','original','NA','H1N1','GUANGDONG',2010,342,347,'GANGVK'),(4230,'R4HEN2','original','NA','H1N1','GUANGDONG',2010,342,347,'GANGVK'),(4231,'R4HEN3','original','NA','H1N1','GUANGDONG',2011,342,347,'GANGVK'),(4232,'R4HEN5','original','NA','H1N1','GUANGDONG',2011,342,347,'GANGVK'),(4233,'R4HEN6','original','NA','H1N1','GUANGDONG',2011,342,347,'GANGVK'),(4234,'R4KMP0','original','NA','H1N1','KENTUCKY',2012,342,347,'GANGVK'),(4235,'R4KN00','original','NA','H1N1','FLORIDA',2012,342,347,'GANGVK'),(4236,'R4KNF5','original','NA','H1N1','ALABAMA',2012,342,347,'GANGVK'),(4237,'R4KNW5','original','NA','H1N1','DELAWARE',2012,342,347,'GANGVK'),(4238,'R4KPD6','original','NA','H1N1','ARIZONA',2012,342,347,'GANGVK'),(4239,'R4KQC2','original','NA','H1N1','CALIFORNIA',2011,342,347,'GANGVK'),(4240,'R4KRX0','original','NA','H1N1','CALIFORNIA',2012,342,347,'GANGVK'),(4241,'R4KS56','original','NA','H1N1','CALIFORNIA',2012,342,347,'GANGVK'),(4242,'R4KSS2','original','NA','H1N1','COLORADO',2011,342,347,'GANGVK'),(4243,'R4KSW5','original','NA','H1N1','MAINE',2012,342,347,'GANGVK'),(4244,'R4KT55','original','NA','H1N1','CALIFORNIA',2012,342,347,'GANGVK'),(4245,'R4KTU5','original','NA','H1N1','DELAWARE',2012,342,347,'GANGVK'),(4246,'R4KUR8','original','NA','H1N1','IDAHO',2012,342,347,'GANGVK'),(4247,'R4KV05','original','NA','H1N1','ILLINOIS',2012,342,347,'GANGVK'),(4248,'R4KW21','original','NA','H1N1','ILLINOIS',2012,384,389,'DNYFSI'),(4249,'R4KW21','original','NA','H1N1','ILLINOIS',2012,342,347,'GANGVK'),(4250,'R4KWC3','original','NA','H1N1','GEORGIA',2012,342,347,'GANGVK'),(4251,'R4KWE0','original','NA','H1N1','CALIFORNIA',2012,342,347,'GANGVK'),(4252,'R4KX75','original','NA','H1N1','KENTUCKY',2012,342,347,'GANGVK'),(4253,'R4KXA5','original','NA','H1N1','MAINE',2012,342,347,'GANGVK'),(4254,'R4KXG5','original','NA','H1N1','KENTUCKY',2012,342,347,'GANGVK'),(4255,'R4KXM5','original','NA','H1N1','IOWA',2012,342,347,'GANGVK'),(4256,'R4KXT3','original','NA','H1N1','MARYLAND',2012,342,347,'GANGVK'),(4257,'R4KY70','original','NA','H1N1','CALIFORNIA',2011,342,347,'GANGVK'),(4258,'R4KY84','original','NA','H1N1','ALASKA',2012,342,347,'GANGVK'),(4259,'R4KZ38','original','NA','H1N1','ILLINOIS',2012,384,389,'DNYFSI'),(4260,'R4KZ38','original','NA','H1N1','ILLINOIS',2012,342,347,'GANGVK'),(4261,'R4S3X5','original','NA','H1N1','BAHIA',2012,342,347,'GANGVK'),(4262,'R4SDP8','original','NA','H1N1','BAHIA',2012,342,347,'GANGVK'),(4263,'R4SHN1','original','NA','H1N1','BAHIA',2012,342,347,'GANGVK'),(4264,'R4SHN6','original','NA','H1N1','BAHIA',2012,342,347,'GANGVK'),(4265,'R4SHP0','original','NA','H1N1','BAHIA',2012,342,347,'GANGVK'),(4266,'R4SI60','original','NA','H1N1','BAHIA',2012,342,347,'GANGVK'),(4267,'R9WKB4','original','NA','H1N1','MALAYSIA',1954,331,333,'GKG'),(4268,'R9WKB4','original','NA','H1N1','MALAYSIA',1954,217,221,'KSWRK'),(4269,'R9WKB4','original','NA','H1N1','MALAYSIA',1954,342,347,'GADGVK'),(4270,'S5FRW1','original','NA','H1N1','BH',1935,414,421,'ELIRGRPE'),(4271,'S5FRW1','original','NA','H1N1','BH',1935,206,210,'KSWRK'),(4272,'S5FRW1','original','NA','H1N1','BH',1935,331,336,'GANGVK'),(4273,'S5FT30','original','NA','H1N1','FORT MONMOUTH',1947,331,333,'GKG'),(4274,'S5FT30','original','NA','H1N1','FORT MONMOUTH',1947,217,221,'KSWRK'),(4275,'S5FT30','original','NA','H1N1','FORT MONMOUTH',1947,342,347,'GANGVK'),(4276,'S5FZM4','original','NA','H1N1','FLW',1951,316,318,'GKG'),(4277,'S5FZM4','original','NA','H1N1','FLW',1951,202,206,'KSWKK'),(4278,'S5FZM4','original','NA','H1N1','FLW',1951,327,332,'GADGVK'),(4279,'S5IEY6','original','NA','H1N1','INDIA',2013,342,347,'GANGVK'),(4280,'S5IF69','original','NA','H1N1','INDIA',2012,342,347,'GANGVK'),(4281,'S5IJD7','original','NA','H1N1','INDIA',2013,342,347,'GANGVK'),(4282,'S5IJH5','original','NA','H1N1','INDIA',2012,342,347,'GANGVK'),(4283,'S5IJM3','original','NA','H1N1','INDIA',2011,342,347,'GANGVK'),(4284,'S5IKW9','original','NA','H1N1','INDIA',2012,342,347,'GANGVK'),(4285,'S5IL19','original','NA','H1N1','INDIA',2012,342,347,'GANGVK'),(4286,'S5IUN7','original','NA','H1N1','INDIA',2012,342,347,'GANGVK'),(4287,'S5IUT3','original','NA','H1N1','INDIA',2012,342,347,'GANGVK'),(4288,'S5IZ65','original','NA','H1N1','INDIA',2013,425,432,'ELIRGRPE'),(4289,'S5IZ65','original','NA','H1N1','INDIA',2013,342,347,'GANGVK'),(4290,'S5IZB3','original','NA','H1N1','INDIA',2012,342,347,'GANGVK'),(4291,'S5IZF6','original','NA','H1N1','INDIA',2011,342,347,'GANGVK'),(4292,'S5Y5N0','original','NA','H1N1','KENYA',2013,342,347,'GANGVK'),(4293,'S5YC26','original','NA','H1N1','KENYA',2013,342,347,'GANGVK'),(4294,'S5YC31','original','NA','H1N1','KENYA',2013,342,347,'GANGVK'),(4295,'S5YIP4','original','NA','H1N1','KENYA',2013,342,347,'GANGVK'),(4296,'S5YW04','original','NA','H1N1','KENYA',2013,342,347,'GANGVK'),(4297,'T2AA71','original','NA','H1N1','GEORGIA',2012,342,347,'GANGVK'),(4298,'T2AAH8','original','NA','H1N1','GEORGIA',2012,342,347,'GANGVK'),(4299,'T2AAK9','original','NA','H1N1','GEORGIA',2012,342,347,'GANGVK'),(4300,'T2AAU0','original','NA','H1N1','GEORGIA',2012,342,347,'GANGVK'),(4301,'T2ABS0','original','NA','H1N1','GEORGIA',2012,342,347,'GANGVK'),(4302,'T2C826','original','NA','H1N1','FLORIDA',2013,342,347,'GANGVK'),(4303,'T2C830','original','NA','H1N1','FLORIDA',2013,425,432,'ELIRGRPE'),(4304,'T2C830','original','NA','H1N1','FLORIDA',2013,342,347,'GANGVK'),(4305,'T2C883','original','NA','H1N1','COLORADO',2013,342,347,'GANGVK'),(4306,'T2C8I1','original','NA','H1N1','FLORIDA',2013,342,347,'GANGVK'),(4307,'T2C8M8','original','NA','H1N1','INDIANA',2013,342,347,'GANGVK'),(4308,'T2C8S7','original','NA','H1N1','INDIANA',2013,342,347,'GANGVK'),(4309,'T2C929','original','NA','H1N1','FLORIDA',2012,342,347,'GANGVK'),(4310,'T2C953','original','NA','H1N1','KENTUCKY',2013,342,347,'GANGVK'),(4311,'T2C962','original','NA','H1N1','FLORIDA',2013,425,432,'ELIRGRPE'),(4312,'T2C962','original','NA','H1N1','FLORIDA',2013,342,347,'GANGVK'),(4313,'T2C988','original','NA','H1N1','FLORIDA',2013,425,432,'ELIRGRPE'),(4314,'T2C988','original','NA','H1N1','FLORIDA',2013,342,347,'GANGVK'),(4315,'T2C9F6','original','NA','H1N1','CONNECTICUT',2013,425,432,'ELIRGRPE'),(4316,'T2C9F6','original','NA','H1N1','CONNECTICUT',2013,342,347,'GANGVK'),(4317,'T2C9J0','original','NA','H1N1','KANSAS',2013,342,347,'GANGVK'),(4318,'T2C9J1','original','NA','H1N1','MARYLAND',2012,342,347,'GANGVK'),(4319,'T2C9K3','original','NA','H1N1','FLORIDA',2013,342,347,'GANGVK'),(4320,'T2C9L2','original','NA','H1N1','INDIANA',2013,425,432,'ELIRGRPE'),(4321,'T2C9L2','original','NA','H1N1','INDIANA',2013,342,347,'GANGVK'),(4322,'T2C9L7','original','NA','H1N1','MASSACHUSETTS',2013,342,347,'GANGVK'),(4323,'T2C9L8','original','NA','H1N1','CALIFORNIA',2013,342,347,'GANGVK'),(4324,'T2C9N6','original','NA','H1N1','KENTUCKY',2013,425,432,'ELIRGRPE'),(4325,'T2C9N6','original','NA','H1N1','KENTUCKY',2013,342,347,'GANGVK'),(4326,'T2C9P8','original','NA','H1N1','IDAHO',2013,342,347,'GANGVK'),(4327,'T2C9R0','original','NA','H1N1','INDIANA',2012,342,347,'GANGVK'),(4328,'T2C9T1','original','NA','H1N1','MASSACHUSETTS',2013,342,347,'GANGVK'),(4329,'T2CA83','original','NA','H1N1','FLORIDA',2013,342,347,'GANGVK'),(4330,'T2CA90','original','NA','H1N1','HAWAII',2013,342,347,'GANGVK'),(4331,'T2CA94','original','NA','H1N1','ALASKA',2012,342,347,'GANGVK'),(4332,'T2CAA4','original','NA','H1N1','HAWAII',2012,342,347,'GANGVK'),(4333,'T2CAB0','original','NA','H1N1','GEORGIA',2013,342,347,'GANGVK'),(4334,'T2CAF4','original','NA','H1N1','KENTUCKY',2012,342,347,'GANGVK'),(4335,'T2CAJ4','original','NA','H1N1','GEORGIA',2013,342,347,'GANGIK'),(4336,'T2CAM8','original','NA','H1N1','KENTUCKY',2013,342,347,'GANGVK'),(4337,'T2CAV6','original','NA','H1N1','FLORIDA',2012,342,347,'GANGVK'),(4338,'T2F9M2','original','NA','H1N1','HELSINKI',2013,342,347,'GANGVK'),(4339,'T2F9N5','original','NA','H1N1','HELSINKI',2013,342,347,'GANGVK'),(4340,'T2F9U1','original','NA','H1N1','HELSINKI',2011,342,347,'GANGVK'),(4341,'T2FA18','original','NA','H1N1','HELSINKI',2013,342,347,'GANGVK'),(4342,'T2FA30','original','NA','H1N1','HELSINKI',2013,342,347,'GANGVK'),(4343,'T2FA78','original','NA','H1N1','HELSINKI',2012,342,347,'GANGVK'),(4344,'T2FAE5','original','NA','H1N1','HELSINKI',2013,342,347,'GANGVK'),(4345,'T2FAG0','original','NA','H1N1','HELSINKI',2013,342,347,'GANGVK'),(4346,'T2FAI5','original','NA','H1N1','HELSINKI',2013,342,347,'GANGVK'),(4347,'T2FAK9','original','NA','H1N1','HELSINKI',2013,342,347,'GANGVK'),(4348,'T2FAR3','original','NA','H1N1','HELSINKI',2013,342,347,'GANGVK'),(4349,'T2FAU6','original','NA','H1N1','HELSINKI',2013,342,347,'GANGVK'),(4350,'T2FAV1','original','NA','H1N1','HELSINKI',2013,342,347,'GANGVK'),(4351,'T2FAW7','original','NA','H1N1','HELSINKI',2013,342,347,'GANGVK'),(4352,'T2FAZ2','original','NA','H1N1','HELSINKI',2013,342,347,'GANGVK'),(4353,'T2FB13','original','NA','H1N1','HELSINKI',2013,342,347,'GANGVK'),(4354,'T2FB32','original','NA','H1N1','HELSINKI',2013,342,347,'GANGVK'),(4355,'T2FB79','original','NA','H1N1','HELSINKI',2013,342,347,'GANGVK'),(4356,'T2FBA4','original','NA','H1N1','HELSINKI',2013,342,347,'GANGVK'),(4357,'T2FBG7','original','NA','H1N1','HELSINKI',2013,342,347,'GANGVK'),(4358,'T2FBH2','original','NA','H1N1','HELSINKI',2013,342,347,'GANGVK'),(4359,'T2FBI6','original','NA','H1N1','HELSINKI',2013,342,347,'GANGVK'),(4360,'T2FBL2','original','NA','H1N1','HELSINKI',2013,342,347,'GANGVK'),(4361,'T2FBP1','original','NA','H1N1','HELSINKI',2013,342,347,'GANGVK'),(4362,'T2FBP6','original','NA','H1N1','HELSINKI',2013,342,347,'GANGVK'),(4363,'T2FBU6','original','NA','H1N1','HELSINKI',2013,342,347,'GANGVK'),(4364,'T2FBU8','original','NA','H1N1','HELSINKI',2013,342,347,'GANGVK'),(4365,'T2FBZ1','original','NA','H1N1','HELSINKI',2013,342,347,'GANGVK'),(4366,'T2FC04','original','NA','H1N1','HELSINKI',2013,342,347,'GANGVK'),(4367,'T2FC22','original','NA','H1N1','HELSINKI',2013,342,347,'GANGVK'),(4368,'T2FC37','original','NA','H1N1','HELSINKI',2013,342,347,'GANGVK'),(4369,'T2FC53','original','NA','H1N1','HELSINKI',2013,342,347,'GANGVK'),(4370,'T2FC66','original','NA','H1N1','HELSINKI',2013,342,347,'GANGVK'),(4371,'T2FC76','original','NA','H1N1','HELSINKI',2012,342,347,'GANGVK'),(4372,'T2FC85','original','NA','H1N1','HELSINKI',2013,342,347,'GANGVK'),(4373,'T2FCD9','original','NA','H1N1','HELSINKI',2013,342,347,'GANGVK'),(4374,'T2FCQ6','original','NA','H1N1','HELSINKI',2013,342,347,'GANGVK'),(4375,'T2FCQ8','original','NA','H1N1','HELSINKI',2013,342,347,'GANGVK'),(4376,'T2FCV0','original','NA','H1N1','HELSINKI',2013,342,347,'GANGVK'),(4377,'T2FCX9','original','NA','H1N1','HELSINKI',2013,342,347,'GANGVK'),(4378,'T2FCZ7','original','NA','H1N1','HELSINKI',2013,342,347,'GANGVK'),(4379,'T2FD23','original','NA','H1N1','HELSINKI',2013,342,347,'GANGVK'),(4380,'T2FD31','original','NA','H1N1','HELSINKI',2013,342,347,'GANGVK'),(4381,'T2FD77','original','NA','H1N1','HELSINKI',2013,342,347,'GANGVK'),(4382,'T2FD94','original','NA','H1N1','HELSINKI',2013,342,347,'GANGVK'),(4383,'T2FDB9','original','NA','H1N1','HELSINKI',2013,342,347,'GANGVK'),(4384,'T2FDG0','original','NA','H1N1','HELSINKI',2013,342,347,'GANGVK'),(4385,'U3LX12','original','NA','H1N1','JIANGSU',2011,217,221,'KSWRK'),(4386,'U3LX12','original','NA','H1N1','JIANGSU',2011,342,347,'GANGVK'),(4387,'U5PFH3','original','NA','H1N1','CYPRUS',2009,342,347,'GANGVK'),(4388,'U5PFH7','original','NA','H1N1','CYPRUS',2009,342,347,'GANGVK'),(4389,'U5PFN9','original','NA','H1N1','CYPRUS',2009,342,347,'GANGVK'),(4390,'U5PFP7','original','NA','H1N1','CYPRUS',2009,342,347,'GANGVK'),(4391,'U5PFQ5','original','NA','H1N1','CYPRUS',2011,342,347,'GANGVK'),(4392,'U5PG47','original','NA','H1N1','CYPRUS',2010,342,347,'GANGVK'),(4393,'U5PG50','original','NA','H1N1','CYPRUS',2011,342,347,'GANGVK'),(4394,'U5PIW5','original','NA','H1N1','CYPRUS',2009,342,347,'GANGVK'),(4395,'U5PIX3','original','NA','H1N1','CYPRUS',2009,342,347,'GANGVK'),(4396,'U5PJD8','original','NA','H1N1','CYPRUS',2009,342,347,'GANGVK'),(4397,'U5PJG4','original','NA','H1N1','CYPRUS',2013,342,347,'GANGVK'),(4398,'U6C4W9','original','NA','H1N1','HOKKAIDO',2009,342,347,'GANGVK'),(4399,'V5LVQ0','original','NA','H1N1','CZECH REPUBLIC',2013,342,347,'GANGVK'),(4400,'V5LVS0','original','NA','H1N1','CZECH REPUBLIC',2012,342,347,'GANGVK'),(4401,'V5LVT2','original','NA','H1N1','CZECH REPUBLIC',2013,342,347,'GANGVK'),(4402,'V5LVV4','original','NA','H1N1','CZECH REPUBLIC',2013,342,347,'GANGVK'),(4403,'V5LVW0','original','NA','H1N1','CZECH REPUBLIC',2013,342,347,'GANGVK'),(4404,'V9NLF2','original','NA','H1N1','INDIA',2013,342,347,'GANGVK'),(4405,'V9TGE1','original','NA','H1N1','LIMOGES',2010,342,347,'GANGVK'),(4406,'V9THJ8','original','NA','H1N1','LYON',2011,342,347,'GANGVK'),(4407,'V9TIV0','original','NA','H1N1','LA REUNION',2010,342,347,'GANGVK'),(4408,'W0LV95','original','NA','H1N1','FLORIDA',2013,425,432,'ELIRGRPE'),(4409,'W0LV95','original','NA','H1N1','FLORIDA',2013,342,347,'GANGVK'),(4410,'W8DXJ8','original','NA','H1N1','LIMA',2013,342,347,'GANGVK'),(4411,'X2EG05','original','NA','H1N1','BOSTON',2013,342,347,'GANGVK'),(4412,'X2EIY1','original','NA','H1N1','BOSTON',2013,342,347,'GANGVK'),(4413,'X2EN84','original','NA','H1N1','BOSTON',2013,342,347,'GANGVK'),(4414,'X2GEU0','original','NA','H1N1','CALIFORNIA',2013,425,432,'ELIRGRPE'),(4415,'X2GEU0','original','NA','H1N1','CALIFORNIA',2013,342,347,'GANGVK'),(4416,'X2GGY3','original','NA','H1N1','ILLINOIS',2013,425,432,'ELIRGRPE'),(4417,'X2GGY3','original','NA','H1N1','ILLINOIS',2013,342,347,'GANGVK'),(4418,'X2GK88','original','NA','H1N1','ILLINOIS',2013,342,347,'GANGVK'),(4419,'X2GKC4','original','NA','H1N1','ILLINOIS',2013,425,432,'ELIRGRPE'),(4420,'X2GKC4','original','NA','H1N1','ILLINOIS',2013,342,347,'GANGVK'),(4421,'X2GLN1','original','NA','H1N1','ILLINOIS',2013,342,347,'GANGVK'),(4422,'X2GQ73','original','NA','H1N1','GEORGIA',2013,425,432,'ELIRGRPE'),(4423,'X2GQ73','original','NA','H1N1','GEORGIA',2013,342,347,'GANGVK'),(4424,'X2L836','original','NA','H1N1','CZECH REPUBLIC',2012,342,347,'GANGVK'),(4425,'X2L845','original','NA','H1N1','CZECH REPUBLIC',2014,425,432,'ELIRGRPE'),(4426,'X2L845','original','NA','H1N1','CZECH REPUBLIC',2014,342,347,'GANGVK'),(4427,'X2L884','original','NA','H1N1','CZECH REPUBLIC',2013,342,347,'GANGVK'),(4428,'X5CEF5','original','NA','H1N1','CALIFORNIA',2013,425,432,'ELIRGRPE'),(4429,'X5CEF5','original','NA','H1N1','CALIFORNIA',2013,342,347,'GANGVK'),(4430,'X5CJM6','original','NA','H1N1','ILLINOIS',2013,425,432,'ELIRGRPE'),(4431,'X5CJM6','original','NA','H1N1','ILLINOIS',2013,342,347,'GANGVK'),(4432,'A0A023ISY4','original','NS1','H1N1','KAZAN',2013,200,204,'RFAWR'),(4433,'A0A023J942','original','NS1','H1N1','JAMMU AND KASHMIR',2009,200,204,'RFAWR'),(4434,'A0A023J969','original','NS1','H1N1','DELHI',2010,200,204,'RFAWR'),(4435,'A0A023J974','original','NS1','H1N1','PUNJAB',2011,200,204,'RFAWR'),(4436,'A0A023J978','original','NS1','H1N1','GOA',2011,200,204,'RFAWR'),(4437,'A0A023J9B0','original','NS1','H1N1','HARYANA',2012,200,204,'RFAWR'),(4438,'A0A023J9G3','original','NS1','H1N1','KARNATAKA',2009,200,204,'RFAWR'),(4439,'A0A023J9I0','original','NS1','H1N1','JAMMU AND KASHMIR',2010,200,204,'RFAWR'),(4440,'A0A023J9L1','original','NS1','H1N1','DELHI',2011,200,204,'RFAWR'),(4441,'A0A023J9L8','original','NS1','H1N1','DELHI',2011,200,204,'RFAWR'),(4442,'A0A023J9P9','original','NS1','H1N1','PUNJAB',2011,200,204,'RFAWR'),(4443,'A0A023J9Q2','original','NS1','H1N1','HARYANA',2013,200,204,'RFAWR'),(4444,'A0A023J9Q6','original','NS1','H1N1','JAMMU AND KASHMIR',2011,200,204,'RFAWR'),(4445,'A0A023J9V7','original','NS1','H1N1','KERALA',2009,200,204,'RFAWR'),(4446,'A0A023J9X2','original','NS1','H1N1','DELHI',2009,200,204,'RFAWR'),(4447,'A0A023J9X8','original','NS1','H1N1','JAMMU AND KASHMIR',2010,200,204,'RFAWR'),(4448,'A0A023JA13','original','NS1','H1N1','UTTRAKHAND',2009,200,204,'RFAWR'),(4449,'A0A023JA14','original','NS1','H1N1','GOA',2011,200,204,'RFAWR'),(4450,'A0A023JA54','original','NS1','H1N1','HARYANA',2011,200,204,'RFAWR'),(4451,'A0A023JA60','original','NS1','H1N1','DELHI',2011,200,204,'RFAWR'),(4452,'A0A023JAA1','original','NS1','H1N1','HARYANA',2013,200,204,'RFAWR'),(4453,'A0A023LLK3','original','NS1','H1N1','AARHUS',2011,200,204,'RFAWR'),(4454,'A0A023LN43','original','NS1','H1N1','DARLINGHURST',2011,200,204,'RFAWR'),(4455,'A0A023LNF5','original','NS1','H1N1','ATHENS',2011,200,204,'RFAWR'),(4456,'A0A023LP79','original','NS1','H1N1','DARLINGHURST',2011,200,204,'RFAWR'),(4457,'A0A023LPB4','original','NS1','H1N1','WARSAW',2011,200,204,'RFAWR'),(4458,'A0A023LPD5','original','NS1','H1N1','BRONX',2012,200,204,'RFAWR'),(4459,'A0A023LPS7','original','NS1','H1N1','MINNEAPOLIS',2012,200,204,'RFAWR'),(4460,'A0A023LVM9','original','NS1','H1N1','WISCONSIN',1976,200,204,'RFAWR'),(4461,'A0A023ZXI9','original','NS1','H1N1','UGANDA',2010,200,204,'RFAWR'),(4462,'A0A023ZXU5','original','NS1','H1N1','UGANDA',2010,200,204,'RFAWR'),(4463,'A0A023ZY78','original','NS1','H1N1','UGANDA',2009,200,204,'RFAWR'),(4464,'A0A023ZY85','original','NS1','H1N1','UGANDA',2009,210,215,'RRPSLP'),(4465,'A0A023ZY85','original','NS1','H1N1','UGANDA',2009,200,204,'RFAWR'),(4466,'A0A023ZYL0','original','NS1','H1N1','UGANDA',2011,200,204,'RFAWR'),(4467,'A0A023ZZ40','original','NS1','H1N1','UGANDA',2009,200,204,'RFAWR'),(4468,'A0A023ZZJ1','original','NS1','H1N1','UGANDA',2009,200,204,'RFAWR'),(4469,'A0A024CKT7','original','NS1','H1N1','NICARAGUA',2011,200,204,'RFAWR'),(4470,'A0A024CLA0','original','NS1','H1N1','NICARAGUA',2011,200,204,'RFAWR'),(4471,'A0A024CM12','original','NS1','H1N1','NICARAGUA',2011,200,204,'RFAWR'),(4472,'A0A024CM56','original','NS1','H1N1','NICARAGUA',2011,200,204,'RFAWR'),(4473,'A0A024CMF8','original','NS1','H1N1','NICARAGUA',2011,200,204,'RFAWR'),(4474,'A0A024CX62','original','NS1','H1N1','HOUSTON',2012,211,216,'RPSSPP'),(4475,'A0A024CX62','original','NS1','H1N1','HOUSTON',2012,200,204,'RFAWR'),(4476,'A0A024CZA8','original','NS1','H1N1','HOUSTON',2013,200,204,'RFAWR'),(4477,'A0A024D6Z2','original','NS1','H1N1','HOUSTON',2013,200,204,'RFAWR'),(4478,'A0A024D7A0','original','NS1','H1N1','HOUSTON',2013,211,216,'RPSSPP'),(4479,'A0A024D7A0','original','NS1','H1N1','HOUSTON',2013,200,204,'RFAWR'),(4480,'A0A061BS17','original','NS1','H1N1','PARIS',2004,200,204,'RFAWR'),(4481,'A0A075BTM1','original','NS1','H1N1','QINGDAO',2009,200,204,'RFAWR'),(4482,'A0A075BTN6','original','NS1','H1N1','QINGDAO',2009,200,204,'RFAWR'),(4483,'A0A075BUN0','original','NS1','H1N1','QINGDAO',2009,200,204,'RFAWR'),(4484,'A0A075BUQ5','original','NS1','H1N1','QINGDAO',2011,200,204,'RFAWR'),(4485,'A0A075BXM0','original','NS1','H1N1','QINGDAO',2009,200,204,'RFAWR'),(4486,'A0A075C8L4','original','NS1','H1N1','SANTA CRUZ',2010,200,204,'RFAWR'),(4487,'A0A075C8X6','original','NS1','H1N1','SANTA CRUZ',2011,200,204,'RFAWR'),(4488,'A0A075C9H4','original','NS1','H1N1','SANTA CRUZ',2011,200,204,'RFAWR'),(4489,'A0A075C9K8','original','NS1','H1N1','SANTA CRUZ',2011,200,204,'RFAWR'),(4490,'A0A075CCL7','original','NS1','H1N1','SANTA CRUZ',2011,200,204,'RFAWR'),(4491,'A0A075EUZ8','original','NS1','H1N1','SANTIAGO',2013,200,204,'RFAWR'),(4492,'A0A075EW90','original','NS1','H1N1','SANTIAGO',2011,200,204,'RFAWR'),(4493,'A0A075EYC1','original','NS1','H1N1','SANTIAGO',2013,200,204,'RFAWR'),(4494,'A0A075EYL6','original','NS1','H1N1','SANTIAGO',2013,200,204,'RFAWR'),(4495,'A0A076FLF1','original','NS1','H1N1','HELSINKI',2014,200,204,'RFAWR'),(4496,'A0A076FLK3','original','NS1','H1N1','HELSINKI',2014,200,204,'RFAWR'),(4497,'A0A076FSR0','original','NS1','H1N1','HELSINKI',2014,200,204,'RFAWR'),(4498,'A0A077HEK9','original','NS1','H1N1','NICARAGUA',2013,200,204,'RFAWR'),(4499,'A0A077HEN2','original','NS1','H1N1','NICARAGUA',2013,200,204,'RFAWR'),(4500,'A0A077HF21','original','NS1','H1N1','NICARAGUA',2013,200,204,'RFAWR'),(4501,'A0A077HF23','original','NS1','H1N1','NICARAGUA',2013,45,47,'GKG'),(4502,'A0A077HF23','original','NS1','H1N1','NICARAGUA',2013,200,204,'RFAWR'),(4503,'A0A077HFF9','original','NS1','H1N1','NICARAGUA',2011,200,204,'RFAWR'),(4504,'A0A077HGI2','original','NS1','H1N1','NICARAGUA',2013,200,204,'RFAWR'),(4505,'A0A077HH43','original','NS1','H1N1','NICARAGUA',2013,200,204,'RFAWR'),(4506,'A0A077HHD1','original','NS1','H1N1','NICARAGUA',2013,200,204,'RFAWR'),(4507,'A0A077HJN6','original','NS1','H1N1','NICARAGUA',2013,200,204,'RFAWR'),(4508,'A0A088FX33','original','NS1','H1N1','NEW YORK',2013,200,204,'RFAWR'),(4509,'A0A088FXC2','original','NS1','H1N1','NEW YORK',2013,200,204,'RFAWR'),(4510,'A0A088FXT1','original','NS1','H1N1','NEW YORK',2013,200,204,'RFAWR'),(4511,'A0A088FXT2','original','NS1','H1N1','NEW YORK',2013,200,204,'RFAWR'),(4512,'A0A088FXX7','original','NS1','H1N1','NEW YORK',2013,200,204,'RFAWR'),(4513,'A0A088FY68','original','NS1','H1N1','NEW YORK',2013,200,204,'RFAWR'),(4514,'A0A088FYB6','original','NS1','H1N1','NEW YORK',2013,200,204,'RFAWR'),(4515,'A0A088FYQ8','original','NS1','H1N1','NEW YORK',2014,200,204,'RFAWR'),(4516,'A0A088FYR2','original','NS1','H1N1','NEW YORK',2013,200,204,'RFAWR'),(4517,'A0A088FYU9','original','NS1','H1N1','NEW YORK',2013,200,204,'RFAWR'),(4518,'A0A088FYY6','original','NS1','H1N1','NEW YORK',2014,200,204,'RFAWR'),(4519,'A0A088FZ24','original','NS1','H1N1','NEW YORK',2014,200,204,'RFAWR'),(4520,'A0A088FZ70','original','NS1','H1N1','NEW YORK',2014,200,204,'RFAWR'),(4521,'A0A088FZW5','original','NS1','H1N1','NEW YORK',2014,200,204,'RFAWR'),(4522,'A0A088G023','original','NS1','H1N1','NEW YORK',2014,200,204,'RFAWR'),(4523,'A0A088G096','original','NS1','H1N1','NEW YORK',2014,200,204,'RFAWR'),(4524,'A0A088G0E4','original','NS1','H1N1','NEW YORK',2014,200,204,'RFAWR'),(4525,'A0A088G120','original','NS1','H1N1','NEW YORK',2013,200,204,'RFAWR'),(4526,'A0A088G1Q1','original','NS1','H1N1','NEW YORK',2013,200,204,'RFAWR'),(4527,'A0A088G256','original','NS1','H1N1','NEW YORK',2014,200,204,'RFAWR'),(4528,'A0A088G2C8','original','NS1','H1N1','NEW YORK',2013,200,204,'RFAWR'),(4529,'A0A088G2H6','original','NS1','H1N1','NEW YORK',2013,200,204,'RFAWR'),(4530,'A0A088G2M6','original','NS1','H1N1','NEW YORK',2014,200,204,'RFAWR'),(4531,'A0A088G351','original','NS1','H1N1','NEW YORK',2014,200,204,'RFAWR'),(4532,'A0A088G3R4','original','NS1','H1N1','NEW YORK',2014,200,204,'RFAWR'),(4533,'A0A088G3Z5','original','NS1','H1N1','NEW YORK',2014,200,204,'RFAWR'),(4534,'A0A088G491','original','NS1','H1N1','NEW YORK',2014,200,204,'RFAWR'),(4535,'A0A088G491','original','NS1','H1N1','NEW YORK',2014,60,62,'GGK'),(4536,'A0A089G1F5','original','NS1','H1N1','HELSINKI',2014,200,204,'RFAWR'),(4537,'A0A089G279','original','NS1','H1N1','HELSINKI',2012,200,204,'RFAWR'),(4538,'A0A089G2K1','original','NS1','H1N1','HELSINKI',2014,200,204,'RFAWR'),(4539,'A0A089G3S4','original','NS1','H1N1','HELSINKI',2014,200,204,'RFAWR'),(4540,'A0A089G4B4','original','NS1','H1N1','HELSINKI',2012,200,204,'RFAWR'),(4541,'A0A089G4F1','original','NS1','H1N1','HELSINKI',2013,200,204,'RFAWR'),(4542,'A0A089G4Q1','original','NS1','H1N1','HELSINKI',2013,155,159,'EIVGE'),(4543,'A0A089G4Q1','original','NS1','H1N1','HELSINKI',2013,200,204,'RFAWR'),(4544,'A0A089G5B1','original','NS1','H1N1','HELSINKI',2014,200,204,'RFAWR'),(4545,'A0A089G5D9','original','NS1','H1N1','HELSINKI',2013,200,204,'RFAWR'),(4546,'A0A089G5I2','original','NS1','H1N1','HELSINKI',2013,200,204,'RFAWR'),(4547,'A0A089G5Z6','original','NS1','H1N1','HELSINKI',2014,200,204,'RFAWR'),(4548,'A0A089G607','original','NS1','H1N1','HELSINKI',2012,200,204,'RFAWR'),(4549,'A0A089G648','original','NS1','H1N1','HELSINKI',2013,200,204,'RFAWR'),(4550,'A0A089G648','original','NS1','H1N1','HELSINKI',2013,71,76,'EESSEK'),(4551,'A0A089G6I9','original','NS1','H1N1','HELSINKI',2013,200,204,'RFAWR'),(4552,'A0A089H730','original','NS1','H1N1','HELSINKI',2014,200,204,'RFAWR'),(4553,'A0A089H7H5','original','NS1','H1N1','HELSINKI',2014,200,204,'RFAWR'),(4554,'A0A089H7R4','original','NS1','H1N1','HELSINKI',2013,200,204,'RFAWR'),(4555,'A0A089H7V6','original','NS1','H1N1','HELSINKI',2013,200,204,'RFAWR'),(4556,'A0A089H7V6','original','NS1','H1N1','HELSINKI',2013,172,179,'EDVKNAVE'),(4557,'A0A089H874','original','NS1','H1N1','HELSINKI',2013,200,204,'RFAWR'),(4558,'A0A097F366','original','NS1','H1N1','FINLAND',2010,200,204,'RFAWR'),(4559,'A0A097F3A4','original','NS1','H1N1','FINLAND',2014,200,204,'RFAWR'),(4560,'A0A097F3E5','original','NS1','H1N1','FINLAND',2010,200,204,'RFAWR'),(4561,'A0A097F3F2','original','NS1','H1N1','FINLAND',2012,200,204,'RFAWR'),(4562,'A0A097F3H7','original','NS1','H1N1','FINLAND',2014,200,204,'RFAWR'),(4563,'A0A0A7CKH1','original','NS1','H1N1','BANGKOK',2010,200,204,'RFAWR'),(4564,'A0A0A7CKK5','original','NS1','H1N1','BANGKOK',2010,200,204,'RFAWR'),(4565,'A0A0A7X5C9','original','NS1','H1N1','SINGAPORE',2009,200,204,'RFAWR'),(4566,'A0A0A7X791','original','NS1','H1N1','SINGAPORE',2009,200,204,'RFAWR'),(4567,'A0A0A7X7C2','original','NS1','H1N1','SINGAPORE',2009,200,204,'RFAWR'),(4568,'A0A0A7X7C9','original','NS1','H1N1','SINGAPORE',2009,200,204,'RFAWR'),(4569,'A0A0A7XCC3','original','NS1','H1N1','SINGAPORE',2009,200,204,'RFAWR'),(4570,'A0A0C5BAT9','original','NS1','H1N1','EGYPT',2014,200,204,'RFAWR'),(4571,'A0A0D6A5V4','original','NS1','H1N1','KYOTO',2014,200,204,'RFAWR'),(4572,'A0A0D6A6N7','original','NS1','H1N1','NIIGATA',2014,200,204,'RFAWR'),(4573,'A0A0D6A755','original','NS1','H1N1','NAGASAKI',2014,200,204,'RFAWR'),(4574,'A0A0D6A758','original','NS1','H1N1','HOKKAIDO',2014,200,204,'RFAWR'),(4575,'A0A0D6A777','original','NS1','H1N1','HOKKAIDO',2014,200,204,'RFAWR'),(4576,'A0A0E9H1H0','original','NS1','H1N1','ENGLAND',2010,200,204,'RFAWR'),(4577,'A0A0F7W1C3','original','NS1','H1N1','ENGLAND',2010,200,204,'RFAWR'),(4578,'A0A0F7W1F8','original','NS1','H1N1','ENGLAND',2010,200,204,'RFAWR'),(4579,'A0A0F7W3H8','original','NS1','H1N1','ENGLAND',2010,200,204,'RFAWR'),(4580,'A0A0F7W7U6','original','NS1','H1N1','ENGLAND',2010,200,204,'RFAWR'),(4581,'A0A0F7W865','original','NS1','H1N1','ENGLAND',2010,200,204,'RFAWR'),(4582,'A0A0F7W9P3','original','NS1','H1N1','ENGLAND',2010,200,204,'RFAWR'),(4583,'A0A0F7WA08','original','NS1','H1N1','ENGLAND',2010,200,204,'RFAWR'),(4584,'A0A0F7WAC0','original','NS1','H1N1','ENGLAND',2010,200,204,'RFAWR'),(4585,'A0A0F7WAH5','original','NS1','H1N1','ENGLAND',2011,200,204,'RFAWR'),(4586,'A0A0F7WAX3','original','NS1','H1N1','ENGLAND',2010,200,204,'RFAWR'),(4587,'A0A0F7WBD3','original','NS1','H1N1','ENGLAND',2011,200,204,'RFAWR'),(4588,'A0A0F7WBP8','original','NS1','H1N1','ENGLAND',2011,200,204,'RFAWR'),(4589,'A0A0F7YU40','original','NS1','H1N1','ENGLAND',2010,200,204,'RFAWR'),(4590,'A0A0F7YUL0','original','NS1','H1N1','ENGLAND',2010,200,204,'RFAWR'),(4591,'A0A0F7YUP0','original','NS1','H1N1','ENGLAND',2010,200,204,'RFAWR'),(4592,'A0A0F7YWH8','original','NS1','H1N1','ENGLAND',2010,200,204,'RFAWR'),(4593,'A0A0F7YY37','original','NS1','H1N1','ENGLAND',2010,200,204,'RFAWR'),(4594,'A0A0F7YY54','original','NS1','H1N1','ENGLAND',2010,200,204,'RFAWR'),(4595,'A0A0G2QZ93','original','NS1','H1N1','SRI LANKA',2010,200,204,'RFAWR'),(4596,'A0A0G2QZN5','original','NS1','H1N1','SRI LANKA',2011,200,204,'RFAWR'),(4597,'A0A0G2QZR2','original','NS1','H1N1','SRI LANKA',2012,200,204,'RFAWR'),(4598,'A0A0G2QZS6','original','NS1','H1N1','SRI LANKA',2009,200,204,'RFAWR'),(4599,'A0A0G2QZX9','original','NS1','H1N1','SRI LANKA',2012,200,204,'RFAWR'),(4600,'A0A0G2R045','original','NS1','H1N1','SRI LANKA',2011,200,204,'RFAWR'),(4601,'A0A0G2R055','original','NS1','H1N1','SRI LANKA',2011,200,204,'RFAWR'),(4602,'A0A0G2R0D0','original','NS1','H1N1','SRI LANKA',2011,200,204,'RFAWR'),(4603,'A0A0G2R0D3','original','NS1','H1N1','SRI LANKA',2010,200,204,'RFAWR'),(4604,'A0A0G3XPL3','original','NS1','H1N1','MEXICO',2013,200,204,'RFAWR'),(4605,'A0A0G3XPS5','original','NS1','H1N1','MEXICO',2014,200,204,'RFAWR'),(4606,'A0A0G3XPX8','original','NS1','H1N1','MEXICO',2013,200,204,'RFAWR'),(4607,'A0A0G3XQ94','original','NS1','H1N1','MEXICO',2013,200,204,'RFAWR'),(4608,'A0A0G3XRY3','original','NS1','H1N1','MEXICO',2014,200,204,'RFAWR'),(4609,'A0A0G3XS43','original','NS1','H1N1','MEXICO',2014,200,204,'RFAWR'),(4610,'A0A0H5AWA9','original','NS1','H1N1','SENDAI',2008,195,202,'SETLRRFA'),(4611,'A0A0H5AWA9','original','NS1','H1N1','SENDAI',2008,200,204,'RFAWR'),(4612,'A0A0H5B1J5','original','NS1','H1N1','SENDAI',2008,200,204,'RFAWR'),(4613,'A0A0H5F439','original','NS1','H1N1','ENGLAND',2010,200,204,'RFAWR'),(4614,'A0A0H5F4S6','original','NS1','H1N1','ENGLAND',2010,200,204,'RFAWR'),(4615,'A0A0H5F552','original','NS1','H1N1','ENGLAND',2010,200,204,'RFAWR'),(4616,'A0A0H5F5E6','original','NS1','H1N1','ENGLAND',2011,200,204,'RFAWR'),(4617,'A0A0H5F5N0','original','NS1','H1N1','ENGLAND',2010,200,204,'RFAWR'),(4618,'A0A0H5FL14','original','NS1','H1N1','ENGLAND',2011,200,204,'RFAWR'),(4619,'A0A0H5FM49','original','NS1','H1N1','ENGLAND',2010,200,204,'RFAWR'),(4620,'A0A0K0P1Y5','original','NS1','H1N1','SINGAPORE',2010,200,204,'RFAWR'),(4621,'A0A0K0P200','original','NS1','H1N1','SINGAPORE',2009,200,204,'RFAWR'),(4622,'A0A0K0P231','original','NS1','H1N1','SINGAPORE',2010,200,204,'RFAWR'),(4623,'A0A0K0P2D5','original','NS1','H1N1','SINGAPORE',2009,200,204,'RFAWR'),(4624,'A0A0K0P2E1','original','NS1','H1N1','SINGAPORE',2010,200,204,'RFAWR'),(4625,'A0A0K0P323','original','NS1','H1N1','SINGAPORE',2009,200,204,'RFAWR'),(4626,'A0A0K0P3B9','original','NS1','H1N1','SINGAPORE',2009,200,204,'RFAWR'),(4627,'A0A0K0P3I3','original','NS1','H1N1','SINGAPORE',2009,162,167,'SLPSLP'),(4628,'A0A0K0P3I3','original','NS1','H1N1','SINGAPORE',2009,200,204,'RFAWR'),(4629,'A0A0K0P3M0','original','NS1','H1N1','SINGAPORE',2009,200,204,'RFAWR'),(4630,'A0A0K0P3R3','original','NS1','H1N1','SINGAPORE',2009,200,204,'RFAWR'),(4631,'A0A0K0P3T6','original','NS1','H1N1','SINGAPORE',2009,200,204,'RFAWR'),(4632,'A0A0K0P449','original','NS1','H1N1','SINGAPORE',2009,200,204,'RFAWR'),(4633,'A0A0K0P488','original','NS1','H1N1','SINGAPORE',2009,200,204,'RFAWR'),(4634,'A0A0K0P4B5','original','NS1','H1N1','SINGAPORE',2009,200,204,'RFAWR'),(4635,'A0A0K0P4F0','original','NS1','H1N1','SINGAPORE',2009,200,204,'RFAWR'),(4636,'A0A0K0P4G8','original','NS1','H1N1','SINGAPORE',2009,200,204,'RFAWR'),(4637,'A0A0K0P4Z1','original','NS1','H1N1','SINGAPORE',2010,200,204,'RFAWR'),(4638,'A0A0K0P519','original','NS1','H1N1','SINGAPORE',2010,200,204,'RFAWR'),(4639,'A0A0K0P5F7','original','NS1','H1N1','SINGAPORE',2010,200,204,'RFAWR'),(4640,'A0A0K0P5I5','original','NS1','H1N1','SINGAPORE',2012,200,204,'RFAWR'),(4641,'A0A0K0P5N9','original','NS1','H1N1','SINGAPORE',2012,200,204,'RFAWR'),(4642,'A0A0K0P5R3','original','NS1','H1N1','SINGAPORE',2012,200,204,'RFAWR'),(4643,'A0A0K0P623','original','NS1','H1N1','SINGAPORE',2012,200,204,'RFAWR'),(4644,'A0A0K0P641','original','NS1','H1N1','SINGAPORE',2010,200,204,'RFAWR'),(4645,'A0A0K0P6B9','original','NS1','H1N1','SINGAPORE',2011,200,204,'RFAWR'),(4646,'A0A0K0P6U8','original','NS1','H1N1','SINGAPORE',2011,200,204,'RFAWR'),(4647,'A0A0K0P6V4','original','NS1','H1N1','SINGAPORE',2010,200,204,'RFAWR'),(4648,'A0A0K0P6W0','original','NS1','H1N1','SINGAPORE',2011,200,204,'RFAWR'),(4649,'A0A0K0P715','original','NS1','H1N1','SINGAPORE',2011,200,204,'RFAWR'),(4650,'A0A0K0P728','original','NS1','H1N1','SINGAPORE',2011,200,204,'RFAWR'),(4651,'A0A0K0P7B1','original','NS1','H1N1','SINGAPORE',2011,200,204,'RFAWR'),(4652,'A0A0K0P7G5','original','NS1','H1N1','SINGAPORE',2010,200,204,'RFAWR'),(4653,'A0A0K0P7L3','original','NS1','H1N1','SINGAPORE',2011,200,204,'RFAWR'),(4654,'A0A0K0P7N0','original','NS1','H1N1','SINGAPORE',2010,200,204,'RFAWR'),(4655,'A0A0K0P7T8','original','NS1','H1N1','SINGAPORE',2010,200,204,'RFAWR'),(4656,'A0A0K0P8E2','original','NS1','H1N1','SINGAPORE',2009,200,204,'RFAWR'),(4657,'A0A0K0P8E8','original','NS1','H1N1','SINGAPORE',2011,200,204,'RFAWR'),(4658,'A0A0K0P987','original','NS1','H1N1','SINGAPORE',2010,200,204,'RFAWR'),(4659,'A0A0N7G8K6','original','NS1','H1N1','IOWA',2014,200,204,'RFAWR'),(4660,'A0A0N7G8K6','original','NS1','H1N1','IOWA',2014,44,48,'KGRGK'),(4661,'A0A0N7G8K6','original','NS1','H1N1','IOWA',2014,45,48,'GRGK'),(4662,'A0A0N7G8N8','original','NS1','H1N1','LOUISIANA',2015,200,204,'RFAWR'),(4663,'A0A0N7GEB8','original','NS1','H1N1','FLORIDA',2015,200,204,'RFAWR'),(4664,'A0A0N9QH41','original','NS1','H1N1','HAWAII',2015,200,204,'RFAWR'),(4665,'A0A0N9QH94','original','NS1','H1N1','NEW YORK',2015,200,204,'RFAWR'),(4666,'A0A0N9QRA4','original','NS1','H1N1','INDIANA',2015,200,204,'RFAWR'),(4667,'A0A0N9QRF5','original','NS1','H1N1','CALIFORNIA',2015,200,204,'RFAWR'),(4668,'A0A0N9QXW8','original','NS1','H1N1','CALIFORNIA',2014,200,204,'RFAWR'),(4669,'A0A0N9QYI9','original','NS1','H1N1','DELAWARE',2015,200,204,'RFAWR'),(4670,'A0A0N9R5B9','original','NS1','H1N1','CALIFORNIA',2015,200,204,'RFAWR'),(4671,'A0A0N9R7Y6','original','NS1','H1N1','WASHINGTON',2014,200,204,'RFAWR'),(4672,'A0A0N9R849','original','NS1','H1N1','HAWAII',2015,200,204,'RFAWR'),(4673,'A0A0N9R9E6','original','NS1','H1N1','FLORIDA',2015,200,204,'RFAWR'),(4674,'A0A0N9RBR5','original','NS1','H1N1','CALIFORNIA',2014,200,204,'RFAWR'),(4675,'A0A0N9RCV0','original','NS1','H1N1','CALIFORNIA',2015,200,204,'RFAWR'),(4676,'A0A0R5Q8Y9','original','NS1','H1N1','CONNECTICUT',2013,200,204,'RFAWR'),(4677,'A0A0R5Q8Z5','original','NS1','H1N1','CONNECTICUT',2013,200,204,'RFAWR'),(4678,'A0A0R5QDL1','original','NS1','H1N1','CONNECTICUT',2013,200,204,'RFAWR'),(4679,'A0A0S2XKN6','original','NS1','H1N1','THAILAND',2014,200,204,'RFAWR'),(4680,'A0M7P2','original','NS1','H1N1','NEW SOUTH WALES',1999,200,204,'RFAWR'),(4681,'A0M857','original','NS1','H1N1','MEMPHIS',1983,200,204,'RFAWR'),(4682,'A0M8F6','original','NS1','H1N1','WAIKATO',2005,200,204,'RFAWR'),(4683,'A0T4B2','original','NS1','H1N1','THAILAND',2005,200,204,'RFAWR'),(4684,'A2CGE1','original','NS1','H1N1','CANTERBURY',2001,200,204,'RFAWR'),(4685,'A2CGG4','original','NS1','H1N1','MEMPHIS',1983,200,204,'RFAWR'),(4686,'A3DRK2','original','NS1','H1N1','MEMPHIS',1983,200,204,'RFAWR'),(4687,'A3DRN5','original','NS1','H1N1','MEMPHIS',1996,200,204,'RFAWR'),(4688,'A3DSA5','original','NS1','H1N1','ALBANY',1948,200,204,'RFAWR'),(4689,'A3DSD8','original','NS1','H1N1','ROMA',1949,200,204,'RFAWR'),(4690,'A4D6V2','original','NS1','H1N1','MEMPHIS',1983,200,204,'RFAWR'),(4691,'A4D6W3','original','NS1','H1N1','MEMPHIS',1983,200,204,'RFAWR'),(4692,'A4D740','original','NS1','H1N1','MEMPHIS',1996,200,204,'RFAWR'),(4693,'A4GBE6','original','NS1','H1N1','WESTERN AUSTRALIA',2005,200,204,'RFAWR'),(4694,'A4GBT9','original','NS1','H1N1','MEMPHIS',2001,200,204,'RFAWR'),(4695,'A4GBV0','original','NS1','H1N1','WESTERN AUSTRALIA',2001,200,204,'RFAWR'),(4696,'A4GBX2','original','NS1','H1N1','MARTON',1943,80,85,'TMPSAP'),(4697,'A4GBX2','original','NS1','H1N1','MARTON',1943,200,204,'RFAWR'),(4698,'A4GCJ2','original','NS1','H1N1','HENRY',1936,200,204,'RFAWR'),(4699,'A4GCL4','original','NS1','H1N1','IOWA',1943,194,198,'RFAWR'),(4700,'A4GCM5','original','NS1','H1N1','PHILA',1935,200,204,'RFAWR'),(4701,'A4K116','original','NS1','H1N1','BAYLOR',1981,200,204,'RFAWR'),(4702,'A4K127','original','NS1','H1N1','CHRISTS HOSPITAL',1982,200,204,'RFAWR'),(4703,'A4U6T6','original','NS1','H1N1','MEMPHIS',2000,200,204,'RFAWR'),(4704,'A4U6V8','original','NS1','H1N1','HUSTON',1945,200,204,'RFAWR'),(4705,'A5GXD4','original','NS1','H1N1','ALBANY',1951,200,204,'RFAWR'),(4706,'A6M5K9','original','NS1','H1N1','ALBANY',1951,200,204,'RFAWR'),(4707,'A6M5U7','original','NS1','H1N1','AUCKLAND',2000,200,204,'RFAWR'),(4708,'A6M7A8','original','NS1','H1N1','AUCKLAND',2001,200,204,'RFAWR'),(4709,'A6M7H4','original','NS1','H1N1','AUCKLAND',2005,200,204,'RFAWR'),(4710,'A7J649','original','NS1','H1N1','IOWA',2005,200,204,'RFAWR'),(4711,'A7R9K4','original','NS1','H1N1','OHIO',1988,200,204,'RFAWR'),(4712,'A8C334','original','NS1','H1N1','TEXAS',2006,200,204,'RFAWR'),(4713,'A8C357','original','NS1','H1N1','MICHIGAN',2006,200,204,'RFAWR'),(4714,'A8C396','original','NS1','H1N1','ILLINOIS',2007,200,204,'RFAWR'),(4715,'A8C3J5','original','NS1','H1N1','MISSISSIPPI',2007,200,204,'RFAWR'),(4716,'A8C3Q0','original','NS1','H1N1','KENTUCKY',2007,200,204,'RFAWR'),(4717,'A8C4B9','original','NS1','H1N1','TEXAS',2007,200,204,'RFAWR'),(4718,'A8C4S3','original','NS1','H1N1','TEXAS',2007,200,204,'RFAWR'),(4719,'A8C4U5','original','NS1','H1N1','TEXAS',2007,200,204,'RFAWR'),(4720,'A8C502','original','NS1','H1N1','TEXAS',2007,200,204,'RFAWR'),(4721,'A8C517','original','NS1','H1N1','ILLINOIS',2007,200,204,'RFAWR'),(4722,'A8C7G1','original','NS1','H1N1','KENTUCKY',2007,200,204,'RFAWR'),(4723,'A8C7M8','original','NS1','H1N1','OHIO',2007,200,204,'RFAWR'),(4724,'A8C8A3','original','NS1','H1N1','WISCONSIN',1976,200,204,'RFAWR'),(4725,'A8C8I9','original','NS1','H1N1','KENTUCKY',2007,200,204,'RFAWR'),(4726,'A8C8M6','original','NS1','H1N1','KENTUCKY',2007,200,204,'RFAWR'),(4727,'A9C4J7','original','NS1','H1N1','TEXAS',2007,200,204,'RFAWR'),(4728,'A9C4N0','original','NS1','H1N1','CALIFORNIA',2007,200,204,'RFAWR'),(4729,'A9C4N0','original','NS1','H1N1','CALIFORNIA',2007,183,186,'GGLK'),(4730,'A9C5N2','original','NS1','H1N1','ILLINOIS',2007,200,204,'RFAWR'),(4731,'A9C5U8','original','NS1','H1N1','FLORIDA',2007,200,204,'RFAWR'),(4732,'A9C5Y1','original','NS1','H1N1','VERMONT',2007,211,213,'GSP'),(4733,'A9C5Y1','original','NS1','H1N1','VERMONT',2007,200,204,'RFAWR'),(4734,'A9C5Z2','original','NS1','H1N1','ILLINOIS',2007,200,204,'RFAWR'),(4735,'A9C603','original','NS1','H1N1','TENNESSEE',2007,200,204,'RFAWR'),(4736,'A9C6D5','original','NS1','H1N1','ILLINOIS',2007,200,204,'RFAWR'),(4737,'A9C6L2','original','NS1','H1N1','OHIO',2007,200,204,'RFAWR'),(4738,'A9C6M3','original','NS1','H1N1','NORTH CAROLINA',2007,200,204,'RFAWR'),(4739,'A9C6T9','original','NS1','H1N1','VIRGINIA',2007,200,204,'RFAWR'),(4740,'A9C6Y3','original','NS1','H1N1','VIRGINIA',2007,200,204,'RFAWR'),(4741,'A9C705','original','NS1','H1N1','OHIO',2007,200,204,'RFAWR'),(4742,'A9C7C6','original','NS1','H1N1','ILLINOIS',2007,200,204,'RFAWR'),(4743,'A9C7E8','original','NS1','H1N1','TENNESSEE',2007,200,204,'RFAWR'),(4744,'A9C7W2','original','NS1','H1N1','TEXAS',2007,200,204,'RFAWR'),(4745,'A9C806','original','NS1','H1N1','CALIFORNIA',2007,200,204,'RFAWR'),(4746,'A9C894','original','NS1','H1N1','ILLINOIS',2007,200,204,'RFAWR'),(4747,'A9C8Y6','original','NS1','H1N1','TENNESSEE',2007,200,204,'RFAWR'),(4748,'A9C908','original','NS1','H1N1','OHIO',2007,200,204,'RFAWR'),(4749,'A9C919','original','NS1','H1N1','TENNESSEE',2007,200,204,'RFAWR'),(4750,'A9CA53','original','NS1','H1N1','VIRGINIA',2007,200,204,'RFAWR'),(4751,'A9CA64','original','NS1','H1N1','OHIO',2007,200,204,'RFAWR'),(4752,'A9CA75','original','NS1','H1N1','OKLAHOMA',2007,200,204,'RFAWR'),(4753,'A9CA86','original','NS1','H1N1','KENTUCKY',2007,200,204,'RFAWR'),(4754,'A9CAD0','original','NS1','H1N1','TEXAS',2007,211,213,'GSP'),(4755,'A9CAD0','original','NS1','H1N1','TEXAS',2007,200,204,'RFAWR'),(4756,'A9CAE1','original','NS1','H1N1','ILLINOIS',2007,200,204,'RFAWR'),(4757,'A9CAJ6','original','NS1','H1N1','VIRGINIA',2007,200,204,'RFAWR'),(4758,'A9L7K4','original','NS1','H1N1','KENTUCKY',2007,211,213,'GSP'),(4759,'A9L7K4','original','NS1','H1N1','KENTUCKY',2007,200,204,'RFAWR'),(4760,'A9L7X5','original','NS1','H1N1','TENNESSEE',2007,200,204,'RFAWR'),(4761,'A9L874','original','NS1','H1N1','TENNESSEE',2007,200,204,'RFAWR'),(4762,'A9L896','original','NS1','H1N1','TENNESSEE',2007,200,204,'RFAWR'),(4763,'A9L8B8','original','NS1','H1N1','TENNESSEE',2007,211,213,'GSP'),(4764,'A9L8B8','original','NS1','H1N1','TENNESSEE',2007,200,204,'RFAWR'),(4765,'A9L8F1','original','NS1','H1N1','OKLAHOMA',2007,200,204,'RFAWR'),(4766,'A9L8G2','original','NS1','H1N1','KANSAS',2007,200,204,'RFAWR'),(4767,'A9L8N9','original','NS1','H1N1','KENTUCKY',2006,200,204,'RFAWR'),(4768,'A9WZL7','original','NS1','H1N1','TEXAS',2007,200,204,'RFAWR'),(4769,'A9WZS2','original','NS1','H1N1','KANSAS',2007,200,204,'RFAWR'),(4770,'A9WZX7','original','NS1','H1N1','OHIO',2007,200,204,'RFAWR'),(4771,'A9X054','original','NS1','H1N1','CALIFORNIA',2007,200,204,'RFAWR'),(4772,'B0KVI8','original','NS1','H1N1','VIRGINIA',2007,200,204,'RFAWR'),(4773,'B0VWI5','original','NS1','H1N1','KANSAS',2007,200,204,'RFAWR'),(4774,'B2BUF5','original','NS1','H1N1','DENMARK',2006,200,204,'RFAWR'),(4775,'B2BUG3','original','NS1','H1N1','DENMARK',2006,211,213,'GSP'),(4776,'B2BUG5','original','NS1','H1N1','DENMARK',2004,200,204,'RFAWR'),(4777,'B2BUI7','original','NS1','H1N1','NEW CALEDONIA',1999,200,204,'RFAWR'),(4778,'B2KHF7','original','NS1','H1N1','TENNESSEE',2007,200,204,'RFAWR'),(4779,'B2VMG8','original','NS1','H1N1','VIRGINIA',2007,211,213,'GSP'),(4780,'B2VMG8','original','NS1','H1N1','VIRGINIA',2007,200,204,'RFAWR'),(4781,'B4UNV8','original','NS1','H1N1','OREGON',2007,200,204,'RFAWR'),(4782,'B4UPG3','original','NS1','H1N1','BEIJING',1995,200,204,'RFAWR'),(4783,'B7NZ48','original','NS1','H1N1','SIENA',1989,200,204,'RFAWR'),(4784,'B7U7F1','original','NS1','H1N1','ENGLAND',2006,200,204,'RFAWR'),(4785,'B7U7G6','original','NS1','H1N1','ENGLAND',2006,200,204,'RFAWR'),(4786,'B8K0U6','original','NS1','H1N1','SIENA',1989,200,204,'RFAWR'),(4787,'B8XGF4','original','NS1','H1N1','DENMARK',2008,200,204,'RFAWR'),(4788,'B8XGF8','original','NS1','H1N1','DENMARK',2008,200,204,'RFAWR'),(4789,'C0RTZ1','original','NS1','H1N1','OHIO',2007,200,204,'RFAWR'),(4790,'C3PQJ5','original','NS1','H1N1','MANAGUA',2008,200,204,'RFAWR'),(4791,'C3PSJ8','original','NS1','H1N1','MANAGUA',2008,200,204,'RFAWR'),(4792,'C3PSP2','original','NS1','H1N1','MANAGUA',2008,200,204,'RFAWR'),(4793,'C3W6C6','original','NS1','H1N1','NEW YORK',2009,200,204,'RFAWR'),(4794,'C4AL73','original','NS1','H1N1','MINNESOTA',2009,200,204,'RFAWR'),(4795,'C4ALH1','original','NS1','H1N1','TEXAS',2009,200,204,'RFAWR'),(4796,'C4LN90','original','NS1','H1N1','MARYLAND',1991,200,204,'RFAWR'),(4797,'C4LNC7','original','NS1','H1N1','NEW JERSEY',1976,200,204,'RFAWR'),(4798,'C4LNL2','original','NS1','H1N1','TAIWAN',2007,200,204,'RFAWR'),(4799,'C4LNN4','original','NS1','H1N1','TAIWAN',2002,200,204,'RFAWR'),(4800,'C4LNX2','original','NS1','H1N1','TAIWAN',1999,200,204,'RFAWR'),(4801,'C4LNZ4','original','NS1','H1N1','TAIWAN',2002,200,204,'RFAWR'),(4802,'C4LP05','original','NS1','H1N1','MANAGUA',2008,200,204,'RFAWR'),(4803,'C4LP93','original','NS1','H1N1','MANAGUA',2008,200,204,'RFAWR'),(4804,'C4LPC6','original','NS1','H1N1','MANAGUA',2008,200,204,'RFAWR'),(4805,'C4LPI1','original','NS1','H1N1','MANAGUA',2008,200,204,'RFAWR'),(4806,'C4LQI0','original','NS1','H1N1','NEW YORK',2009,200,204,'RFAWR'),(4807,'C4LRZ4','original','NS1','H1N1','NEW YORK',2009,200,204,'RFAWR'),(4808,'C4RT83','original','NS1','H1N1','NEW JERSEY',2009,200,204,'RFAWR'),(4809,'C4RTC9','original','NS1','H1N1','VIRGINIA',2009,200,204,'RFAWR'),(4810,'C4RUU0','original','NS1','H1N1','PARIS',2009,200,204,'RFAWR'),(4811,'C4RUV6','original','NS1','H1N1','PARIS',2009,200,204,'RFAWR'),(4812,'C5E6Y6','original','NS1','H1N1','NEW YORK',2009,200,204,'RFAWR'),(4813,'C5E7B9','original','NS1','H1N1','NEW YORK',2009,200,204,'RFAWR'),(4814,'C5MQM4','original','NS1','H1N1','CANADA-NS',2009,200,204,'RFAWR'),(4815,'C5MS72','original','NS1','H1N1','MASSACHUSETTS',2009,200,204,'RFAWR'),(4816,'C5MS83','original','NS1','H1N1','KANSAS',2009,200,204,'RFAWR'),(4817,'C5MTY6','original','NS1','H1N1','ZHEJIANG',2009,200,204,'RFAWR'),(4818,'C5MTZ6','original','NS1','H1N1','SHANGHAI',2009,200,204,'RFAWR'),(4819,'C5MV93','original','NS1','H1N1','PARIS',2009,200,204,'RFAWR'),(4820,'C5MVQ3','original','NS1','H1N1','SHIGA',2009,200,204,'RFAWR'),(4821,'C6KP30','original','NS1','H1N1','TEXAS',2009,200,204,'RFAWR'),(4822,'C6KP75','original','NS1','H1N1','WEST VIRGINIA',2009,200,204,'RFAWR'),(4823,'C6KPJ1','original','NS1','H1N1','PARIS',2009,200,204,'RFAWR'),(4824,'C6KQC6','original','NS1','H1N1','STOCKHOLM',2009,200,204,'RFAWR'),(4825,'C6Y881','original','NS1','H1N1','NEW YORK',2009,200,204,'RFAWR'),(4826,'C6Y8L1','original','NS1','H1N1','NEW YORK',2009,200,204,'RFAWR'),(4827,'C6Y8P1','original','NS1','H1N1','NEW YORK',2009,200,204,'RFAWR'),(4828,'C6YAH0','original','NS1','H1N1','NEW YORK',2009,200,204,'RFAWR'),(4829,'C6YAU3','original','NS1','H1N1','BETHESDA',2009,200,204,'RFAWR'),(4830,'C7FH60','original','NS1','H1N1','COLORADO',2009,200,204,'RFAWR'),(4831,'C7FM40','original','NS1','H1N1','YANGON',2008,167,170,'PRHT'),(4832,'C7FM40','original','NS1','H1N1','YANGON',2008,200,204,'RFAWR'),(4833,'C7FNW3','original','NS1','H1N1','MEXICO',2009,200,204,'RFAWR'),(4834,'C7FNX1','original','NS1','H1N1','CANADA-SK',2009,200,204,'RFAWR'),(4835,'C7FNY7','original','NS1','H1N1','CANADA-MB',2009,200,204,'RFAWR'),(4836,'C7FPZ0','original','NS1','H1N1','JIANGSU',2009,200,204,'RFAWR'),(4837,'C7FQS2','original','NS1','H1N1','HUNAN',2009,200,204,'RFAWR'),(4838,'C7FQS2','original','NS1','H1N1','HUNAN',2009,44,48,'KGRGK'),(4839,'C7FQS2','original','NS1','H1N1','HUNAN',2009,45,48,'GRGK'),(4840,'C7RWR6','original','NS1','H1N1','SOUTH KOREA',2007,200,204,'RFAWR'),(4841,'C7RX04','original','NS1','H1N1','MANAGUA',2008,200,204,'RFAWR'),(4842,'C7RXK0','original','NS1','H1N1','BOSTON',2008,200,204,'RFAWR'),(4843,'C7RXZ3','original','NS1','H1N1','BOSTON',2008,200,204,'RFAWR'),(4844,'C7RYU0','original','NS1','H1N1','NEW YORK',2009,200,204,'RFAWR'),(4845,'C7RYU0','original','NS1','H1N1','NEW YORK',2009,183,186,'GGLK'),(4846,'C7RYY0','original','NS1','H1N1','NEW YORK',2009,200,204,'RFAWR'),(4847,'C7RZE0','original','NS1','H1N1','NEW YORK',2009,200,204,'RFAWR'),(4848,'C7RZI0','original','NS1','H1N1','NEW YORK',2009,200,204,'RFAWR'),(4849,'C7RZL0','original','NS1','H1N1','NEW YORK',2009,200,204,'RFAWR'),(4850,'C7RZN0','original','NS1','H1N1','NEW YORK',2009,200,204,'RFAWR'),(4851,'C7RZV0','original','NS1','H1N1','NEW YORK',2009,200,204,'RFAWR'),(4852,'C7S1W6','original','NS1','H1N1','UNITED KINGDOM',1933,200,204,'RFAWR'),(4853,'C7S1X7','original','NS1','H1N1','PUERTO RICO',1934,200,204,'RFAWR'),(4854,'C7S298','original','NS1','H1N1','SIENA',1987,200,204,'RFAWR'),(4855,'C8CT74','original','NS1','H1N1','MOSCOW',2009,200,204,'RFAWR'),(4856,'C8CTU2','original','NS1','H1N1','TORONTO',2009,200,204,'RFAWR'),(4857,'C8CTY1','original','NS1','H1N1','SHANGHAI',2009,200,204,'RFAWR'),(4858,'C8XLK3','original','NS1','H1N1','WISCONSIN',2009,200,204,'RFAWR'),(4859,'C8XLN3','original','NS1','H1N1','WISCONSIN',2009,200,204,'RFAWR'),(4860,'C8XLU3','original','NS1','H1N1','WISCONSIN',2009,200,204,'RFAWR'),(4861,'C8XLW3','original','NS1','H1N1','WISCONSIN',2009,200,204,'RFAWR'),(4862,'C8XP12','original','NS1','H1N1','NEW YORK',2009,200,204,'RFAWR'),(4863,'C9EK04','original','NS1','H1N1','THAILAND',2009,200,204,'RFAWR'),(4864,'C9S3I3','original','NS1','H1N1','NEW YORK',2009,200,204,'RFAWR'),(4865,'C9S3Q3','original','NS1','H1N1','NEW YORK',2009,200,204,'RFAWR'),(4866,'C9XI80','original','NS1','H1N1','QUEBEC',2009,200,204,'RFAWR'),(4867,'D0MMA1','original','NS1','H1N1','BEIJING',2009,200,204,'RFAWR'),(4868,'D0MMP4','original','NS1','H1N1','SINGAPORE',2009,200,204,'RFAWR'),(4869,'D0MMS4','original','NS1','H1N1','SINGAPORE',2009,200,204,'RFAWR'),(4870,'D0MMX4','original','NS1','H1N1','SINGAPORE',2009,200,204,'RFAWR'),(4871,'D0MMY4','original','NS1','H1N1','SINGAPORE',2009,200,204,'RFAWR'),(4872,'D0MMZ4','original','NS1','H1N1','SINGAPORE',2009,200,204,'RFAWR'),(4873,'D0MN24','original','NS1','H1N1','SINGAPORE',2009,200,204,'RFAWR'),(4874,'D0MN34','original','NS1','H1N1','SINGAPORE',2009,200,204,'RFAWR'),(4875,'D0MNH4','original','NS1','H1N1','SINGAPORE',2009,200,204,'RFAWR'),(4876,'D0MNW4','original','NS1','H1N1','SINGAPORE',2009,200,204,'RFAWR'),(4877,'D0MNZ3','original','NS1','H1N1','SINGAPORE',2009,200,204,'RFAWR'),(4878,'D0MP43','original','NS1','H1N1','SINGAPORE',2009,200,204,'RFAWR'),(4879,'D0MP53','original','NS1','H1N1','SINGAPORE',2009,200,204,'RFAWR'),(4880,'D0MP73','original','NS1','H1N1','SINGAPORE',2009,200,204,'RFAWR'),(4881,'D0MPA3','original','NS1','H1N1','SINGAPORE',2009,200,204,'RFAWR'),(4882,'D0MPI3','original','NS1','H1N1','SINGAPORE',2009,200,204,'RFAWR'),(4883,'D0MPZ4','original','NS1','H1N1','SINGAPORE',2009,200,204,'RFAWR'),(4884,'D0VV29','original','NS1','H1N1','HIROSHIMA',2009,200,204,'RFAWR'),(4885,'D0VV57','original','NS1','H1N1','NIIGATA',2009,200,204,'RFAWR'),(4886,'D1CJT2','original','NS1','H1N1','CRAVEN',2009,200,204,'RFAWR'),(4887,'D1CK12','original','NS1','H1N1','MEXICO CITY',2009,200,204,'RFAWR'),(4888,'D1CKM0','original','NS1','H1N1','MEXICO CITY',2009,200,204,'RFAWR'),(4889,'D1CKQ0','original','NS1','H1N1','MEXICO CITY',2009,200,204,'RFAWR'),(4890,'D1CKS0','original','NS1','H1N1','MEXICO CITY',2009,200,204,'RFAWR'),(4891,'D1CL15','original','NS1','H1N1','SINGAPORE',2009,200,204,'RFAWR'),(4892,'D1CM58','original','NS1','H1N1','NEW YORK',2009,200,204,'RFAWR'),(4893,'D1CML2','original','NS1','H1N1','NEW YORK',2009,200,204,'RFAWR'),(4894,'D1CP24','original','NS1','H1N1','WISCONSIN',2009,200,204,'RFAWR'),(4895,'D1CP84','original','NS1','H1N1','WISCONSIN',2009,200,204,'RFAWR'),(4896,'D1CPJ4','original','NS1','H1N1','WISCONSIN',2009,200,204,'RFAWR'),(4897,'D1CQ34','original','NS1','H1N1','WISCONSIN',2009,200,204,'RFAWR'),(4898,'D1CQG4','original','NS1','H1N1','NEW YORK',2009,200,204,'RFAWR'),(4899,'D1CQH4','original','NS1','H1N1','NEW YORK',2009,200,204,'RFAWR'),(4900,'D1CQY4','original','NS1','H1N1','NEW YORK',2009,200,204,'RFAWR'),(4901,'D1CR84','original','NS1','H1N1','NEW YORK',2009,200,204,'RFAWR'),(4902,'D1CRF4','original','NS1','H1N1','TEXAS',2009,200,204,'RFAWR'),(4903,'D1MLS2','original','NS1','H1N1','NANJING',2009,200,204,'RFAWR'),(4904,'D1MLS2','original','NS1','H1N1','NANJING',2009,44,48,'KGRGK'),(4905,'D1MLS2','original','NS1','H1N1','NANJING',2009,45,48,'GRGK'),(4906,'D2C9A1','original','NS1','H1N1','NEW YORK',2009,200,204,'RFAWR'),(4907,'D2C9V1','original','NS1','H1N1','TEXAS',2009,200,204,'RFAWR'),(4908,'D2CAA2','original','NS1','H1N1','TEXAS',2009,200,204,'RFAWR'),(4909,'D2CAH2','original','NS1','H1N1','TEXAS',2009,200,204,'RFAWR'),(4910,'D2CAK2','original','NS1','H1N1','TEXAS',2009,200,204,'RFAWR'),(4911,'D2CAW2','original','NS1','H1N1','TEXAS',2009,200,204,'RFAWR'),(4912,'D2CB02','original','NS1','H1N1','TEXAS',2009,200,204,'RFAWR'),(4913,'D2CB22','original','NS1','H1N1','TEXAS',2009,200,204,'RFAWR'),(4914,'D2CB62','original','NS1','H1N1','TEXAS',2009,200,204,'RFAWR'),(4915,'D2CB92','original','NS1','H1N1','TEXAS',2009,200,204,'RFAWR'),(4916,'D2CBG2','original','NS1','H1N1','TEXAS',2009,200,204,'RFAWR'),(4917,'D2CBJ2','original','NS1','H1N1','TEXAS',2009,200,204,'RFAWR'),(4918,'D2CBP2','original','NS1','H1N1','TEXAS',2009,200,204,'RFAWR'),(4919,'D2CBS2','original','NS1','H1N1','TEXAS',2009,200,204,'RFAWR'),(4920,'D2CBX2','original','NS1','H1N1','TEXAS',2009,200,204,'RFAWR'),(4921,'D2CC12','original','NS1','H1N1','TEXAS',2009,200,204,'RFAWR'),(4922,'D2CCK2','original','NS1','H1N1','HOUSTON',2009,200,204,'RFAWR'),(4923,'D2CEA9','original','NS1','H1N1','RUSSIA',2009,200,204,'RFAWR'),(4924,'D2CEG8','original','NS1','H1N1','RUSSIA',2009,200,204,'RFAWR'),(4925,'D2E5G8','original','NS1','H1N1','THAILAND',2006,200,204,'RFAWR'),(4926,'D2K787','original','NS1','H1N1','THAILAND',2009,200,204,'RFAWR'),(4927,'D2K7A7','original','NS1','H1N1','THAILAND',2009,200,204,'RFAWR'),(4928,'D2KRJ4','original','NS1','H1N1','TOMSK',2009,200,204,'RFAWR'),(4929,'D2KRL2','original','NS1','H1N1','ALMATI',2009,200,204,'RFAWR'),(4930,'D2KRN1','original','NS1','H1N1','BRYANSK',2009,200,204,'RFAWR'),(4931,'D2SLJ2','original','NS1','H1N1','RUSSIA',2009,200,204,'RFAWR'),(4932,'D2Y7F1','original','NS1','H1N1','KURGAN',2009,200,204,'RLAWR'),(4933,'D3G2L7','original','NS1','H1N1','NIIGATA',2008,200,204,'RFAWR'),(4934,'D3G2M8','original','NS1','H1N1','NIIGATA',2008,200,204,'RFAWR'),(4935,'D3G2R1','original','NS1','H1N1','HOKKAIDO',2007,200,204,'RFAWR'),(4936,'D3G2U4','original','NS1','H1N1','KYOTO',2008,200,204,'RFAWR'),(4937,'D3G2W6','original','NS1','H1N1','NAGASAKI',2008,200,204,'RFAWR'),(4938,'D3G2Z9','original','NS1','H1N1','NAGASAKI',2008,200,204,'RFAWR'),(4939,'D3G310','original','NS1','H1N1','NIIGATA',2009,200,204,'RFAWR'),(4940,'D3G343','original','NS1','H1N1','GUNMA',2009,200,204,'RFAWR'),(4941,'D3G3X8','original','NS1','H1N1','BROWNSVILLE',2009,200,204,'RFAWR'),(4942,'D3G4B1','original','NS1','H1N1','WISCONSIN',2009,200,204,'RFAWR'),(4943,'D3G4C1','original','NS1','H1N1','MANAGUA',2009,200,204,'RFAWR'),(4944,'D3G4J1','original','NS1','H1N1','CALIFORNIA',2009,200,204,'RFAWR'),(4945,'D3G501','original','NS1','H1N1','CALIFORNIA',2009,200,204,'RFAWR'),(4946,'D3G511','original','NS1','H1N1','CALIFORNIA',2009,200,204,'RFAWR'),(4947,'D3G561','original','NS1','H1N1','CALIFORNIA',2009,200,204,'RFAWR'),(4948,'D3G5F1','original','NS1','H1N1','CALIFORNIA',2009,200,204,'RFAWR'),(4949,'D3G5I1','original','NS1','H1N1','CALIFORNIA',2009,200,204,'RFAWR'),(4950,'D3G5M1','original','NS1','H1N1','CALIFORNIA',2009,200,204,'RFAWR'),(4951,'D3KE73','original','NS1','H1N1','BISHKEK',2009,200,204,'RFAWR'),(4952,'D3KE97','original','NS1','H1N1','IIV-ANADYR',2009,200,204,'RFAWR'),(4953,'D3TE83','original','NS1','H1N1','WISCONSIN',2009,200,204,'RFAWR'),(4954,'D3TEC3','original','NS1','H1N1','CALIFORNIA',2009,200,204,'RFAWR'),(4955,'D3TED3','original','NS1','H1N1','CALIFORNIA',2009,200,204,'RFAWR'),(4956,'D3TEH2','original','NS1','H1N1','CALIFORNIA',2009,200,204,'RFAWR'),(4957,'D3TEI2','original','NS1','H1N1','CALIFORNIA',2009,200,204,'RFAWR'),(4958,'D3TEK2','original','NS1','H1N1','CALIFORNIA',2009,200,204,'RFAWR'),(4959,'D3TEK2','original','NS1','H1N1','CALIFORNIA',2009,44,48,'KGRGK'),(4960,'D3TEK2','original','NS1','H1N1','CALIFORNIA',2009,45,48,'GRGK'),(4961,'D3TER1','original','NS1','H1N1','AUSTRALIA',2009,200,204,'RFAWR'),(4962,'D3TES1','original','NS1','H1N1','AUSTRALIA',2009,200,204,'RFAWR'),(4963,'D3TFL0','original','NS1','H1N1','AUSTRALIA',2009,200,204,'RFAWR'),(4964,'D3TFN0','original','NS1','H1N1','AUSTRALIA',2009,200,204,'RFAWR'),(4965,'D3TFY0','original','NS1','H1N1','AUSTRALIA',2009,200,204,'RFAWR'),(4966,'D3TG10','original','NS1','H1N1','AUSTRALIA',2009,200,204,'RFAWR'),(4967,'D3TG30','original','NS1','H1N1','AUSTRALIA',2009,200,204,'RFAWR'),(4968,'D3TGH0','original','NS1','H1N1','DISTRICT OF COLUMBIA',2009,200,204,'RFAWR'),(4969,'D3TGR0','original','NS1','H1N1','DISTRICT OF COLUMBIA',2009,200,204,'RFAWR'),(4970,'D3TGR0','original','NS1','H1N1','DISTRICT OF COLUMBIA',2009,183,186,'GGLK'),(4971,'D3TGV0','original','NS1','H1N1','PENSACOLA',2009,200,204,'RFAWR'),(4972,'D3TH40','original','NS1','H1N1','SAN DIEGO',2009,200,204,'RFAWR'),(4973,'D3W5V1','original','NS1','H1N1','SASKATCHEWAN',2009,200,204,'RFAWR'),(4974,'D3XB55','original','NS1','H1N1','THAILAND',2009,200,204,'RFAWR'),(4975,'D4HFS6','original','NS1','H1N1','NEW YORK',2009,200,204,'RFAWR'),(4976,'D4HFU6','original','NS1','H1N1','NEW YORK',2009,200,204,'RFAWR'),(4977,'D4HG86','original','NS1','H1N1','NEW YORK',2009,200,204,'RFAWR'),(4978,'D4HG96','original','NS1','H1N1','NEW YORK',2009,200,204,'RFAWR'),(4979,'D4HGC6','original','NS1','H1N1','NEW YORK',2009,200,204,'RFAWR'),(4980,'D4HGK6','original','NS1','H1N1','NEW YORK',2009,200,204,'RFAWR'),(4981,'D4HGN6','original','NS1','H1N1','NEW YORK',2009,200,204,'RFAWR'),(4982,'D4HGP6','original','NS1','H1N1','NEW YORK',2009,200,204,'RFAWR'),(4983,'D4HGR6','original','NS1','H1N1','NEW YORK',2009,200,204,'RFAWR'),(4984,'D4HGY6','original','NS1','H1N1','NEW YORK',2009,200,204,'RFAWR'),(4985,'D4HH76','original','NS1','H1N1','NEW YORK',2009,200,204,'RFAWR'),(4986,'D4HH86','original','NS1','H1N1','NEW YORK',2009,200,204,'RFAWR'),(4987,'D4HHF6','original','NS1','H1N1','SAN DIEGO',2009,200,204,'RFAWR'),(4988,'D4HHI6','original','NS1','H1N1','SAN DIEGO',2009,200,204,'RFAWR'),(4989,'D4HIH1','original','NS1','H1N1','NEW YORK',2009,200,204,'RFAWR'),(4990,'D4HIP1','original','NS1','H1N1','WISCONSIN',2009,200,204,'RFAWR'),(4991,'D4HIT1','original','NS1','H1N1','WISCONSIN',2009,200,204,'RFAWR'),(4992,'D4HIV2','original','NS1','H1N1','WISCONSIN',2009,200,204,'RFAWR'),(4993,'D4HJA3','original','NS1','H1N1','WISCONSIN',2009,200,204,'RFAWR'),(4994,'D4HJW3','original','NS1','H1N1','WISCONSIN',2009,200,204,'RFAWR'),(4995,'D4HJY3','original','NS1','H1N1','WISCONSIN',2009,200,204,'RFAWR'),(4996,'D4HK63','original','NS1','H1N1','WISCONSIN',2009,200,204,'RFAWR'),(4997,'D4HK83','original','NS1','H1N1','WISCONSIN',2009,200,204,'RFAWR'),(4998,'D4HK93','original','NS1','H1N1','WISCONSIN',2009,200,204,'RFAWR'),(4999,'D4HKD3','original','NS1','H1N1','WISCONSIN',2009,200,204,'RFAWR'),(5000,'D4HKT3','original','NS1','H1N1','WISCONSIN',2009,200,204,'RFAWR'),(5001,'D4NVT9','original','NS1','H1N1','PUNE',2009,200,204,'RFAWR'),(5002,'D4QF91','original','NS1','H1N1','NAGANO',2009,200,204,'RFAWR'),(5003,'D4QF91','original','NS1','H1N1','NAGANO',2009,60,62,'GGK'),(5004,'D5F0E0','original','NS1','H1N1','MANAGUA',2009,200,204,'RFAWR'),(5005,'D5F0W0','original','NS1','H1N1','MANAGUA',2009,200,204,'RFAWR'),(5006,'D5F0W0','original','NS1','H1N1','MANAGUA',2009,172,179,'EDVKNAVE'),(5007,'D5F0X0','original','NS1','H1N1','MANAGUA',2009,200,204,'RFAWR'),(5008,'D5F170','original','NS1','H1N1','WISCONSIN',2009,200,204,'RFAWR'),(5009,'D5F180','original','NS1','H1N1','WISCONSIN',2009,200,204,'RFAWR'),(5010,'D5F1I0','original','NS1','H1N1','WISCONSIN',2009,200,204,'RFAWR'),(5011,'D5F1R4','original','NS1','H1N1','BRISBANE',2007,200,204,'RFAWR'),(5012,'D5F243','original','NS1','H1N1','MANAGUA',2009,200,204,'RFAWR'),(5013,'D5F2J3','original','NS1','H1N1','TEXAS',2009,200,204,'RFAWR'),(5014,'D5F2K3','original','NS1','H1N1','TEXAS',2009,200,204,'RFAWR'),(5015,'D5FC73','original','NS1','H1N1','ONTARIO',2009,200,204,'RFAWR'),(5016,'D5FC83','original','NS1','H1N1','ONTARIO',2009,210,215,'RRPSLP'),(5017,'D5FC83','original','NS1','H1N1','ONTARIO',2009,200,204,'RFAWR'),(5018,'D5FCG3','original','NS1','H1N1','ONTARIO',2009,200,204,'RFAWR'),(5019,'D5FCQ3','original','NS1','H1N1','ONTARIO',2009,200,204,'RFAWR'),(5020,'D5FD50','original','NS1','H1N1','TEXAS',2009,200,204,'RFAWR'),(5021,'D5FD60','original','NS1','H1N1','TEXAS',2009,200,204,'RFAWR'),(5022,'D5FDF0','original','NS1','H1N1','TEXAS',2009,200,204,'RFAWR'),(5023,'D5FDF0','original','NS1','H1N1','TEXAS',2009,71,76,'EESSEK'),(5024,'D5FDH0','original','NS1','H1N1','TEXAS',2009,200,204,'RFAWR'),(5025,'D5FDJ0','original','NS1','H1N1','TEXAS',2009,200,204,'RFAWR'),(5026,'D5FDQ0','original','NS1','H1N1','TEXAS',2009,200,204,'RFAWR'),(5027,'D5FDS0','original','NS1','H1N1','TEXAS',2009,200,204,'RFAWR'),(5028,'D5FDV0','original','NS1','H1N1','TEXAS',2009,200,204,'RFAWR'),(5029,'D5FDW0','original','NS1','H1N1','TEXAS',2009,200,204,'RFAWR'),(5030,'D5FDX0','original','NS1','H1N1','TEXAS',2009,200,204,'RFAWR'),(5031,'D5FE70','original','NS1','H1N1','TEXAS',2010,200,204,'RFAWR'),(5032,'D5FEC0','original','NS1','H1N1','TEXAS',2010,200,204,'RFAWR'),(5033,'D5FEG0','original','NS1','H1N1','NEW YORK',2009,200,204,'RFAWR'),(5034,'D5FEH0','original','NS1','H1N1','NEW YORK',2009,200,204,'RFAWR'),(5035,'D5FEI0','original','NS1','H1N1','SAN DIEGO',2009,61,64,'GKQT'),(5036,'D5FEI0','original','NS1','H1N1','SAN DIEGO',2009,200,204,'RFAWR'),(5037,'D5MCJ1','original','NS1','H1N1','YAROSLAVL',2009,200,204,'RFAWR'),(5038,'D5XGW7','original','NS1','H1N1','NEW YORK',2009,200,204,'RFAWR'),(5039,'D5XH07','original','NS1','H1N1','NEW YORK',2009,200,204,'RFAWR'),(5040,'D5XH27','original','NS1','H1N1','NEW YORK',2009,200,204,'RFAWR'),(5041,'D5XH97','original','NS1','H1N1','NEW YORK',2009,200,204,'RFAWR'),(5042,'D5XHH7','original','NS1','H1N1','NEW YORK',2010,200,204,'RFAWR'),(5043,'D5XHW7','original','NS1','H1N1','CALIFORNIA',2009,200,204,'RFAWR'),(5044,'D5XHX7','original','NS1','H1N1','CALIFORNIA',2009,200,204,'RFAWR'),(5045,'D5XI37','original','NS1','H1N1','CALIFORNIA',2009,200,204,'RFAWR'),(5046,'D5XJJ5','original','NS1','H1N1','ATHENS',2009,200,204,'RFAWR'),(5047,'D5XJW5','original','NS1','H1N1','VIENNA',2009,200,204,'RFAWR'),(5048,'D5XK45','original','NS1','H1N1','ATHENS',2009,200,204,'RFAWR'),(5049,'D5XKA5','original','NS1','H1N1','ATHENS',2009,200,204,'RFAWR'),(5050,'D5XKE5','original','NS1','H1N1','TERRASSA',2009,200,204,'RFAWR'),(5051,'D5XKG5','original','NS1','H1N1','TERRASSA',2009,200,204,'RFAWR'),(5052,'D5XKV5','original','NS1','H1N1','CALIFORNIA',2009,200,204,'RFAWR'),(5053,'D5XKX5','original','NS1','H1N1','CALIFORNIA',2009,200,204,'RFAWR'),(5054,'D5XLB5','original','NS1','H1N1','CALIFORNIA',2010,200,204,'RFAWR'),(5055,'D5XLD5','original','NS1','H1N1','WISCONSIN',2009,200,204,'RFAWR'),(5056,'D5XLI5','original','NS1','H1N1','WISCONSIN',2009,200,204,'RFAWR'),(5057,'D5XLP5','original','NS1','H1N1','WISCONSIN',2009,200,204,'RFAWR'),(5058,'D6R7V3','original','NS1','H1N1','YAROSLAVL',2009,200,204,'RFAWR'),(5059,'D7ECC0','original','NS1','H1N1','BOSTON',2009,200,204,'RFAWR'),(5060,'D7ECI0','original','NS1','H1N1','BOSTON',2009,200,204,'RFAWR'),(5061,'D7ECV0','original','NS1','H1N1','ATHENS',2009,200,204,'RFAWR'),(5062,'D7EFQ0','original','NS1','H1N1','MEXICO CITY',2009,200,204,'RFAWR'),(5063,'D7EFU5','original','NS1','H1N1','BOSTON',2009,200,204,'RFAWR'),(5064,'D7EFW5','original','NS1','H1N1','BOSTON',2009,200,204,'RFAWR'),(5065,'D7EG15','original','NS1','H1N1','BOSTON',2009,200,204,'RFAWR'),(5066,'D7EG35','original','NS1','H1N1','BOSTON',2009,162,167,'SLPSLP'),(5067,'D7EG35','original','NS1','H1N1','BOSTON',2009,200,204,'RFAWR'),(5068,'D7EGJ5','original','NS1','H1N1','BOSTON',2009,200,204,'RFAWR'),(5069,'D7EGN5','original','NS1','H1N1','BOSTON',2009,200,204,'RFAWR'),(5070,'D7EGP5','original','NS1','H1N1','MEXICO CITY',2009,200,204,'RFAWR'),(5071,'D7EGZ5','original','NS1','H1N1','BARCELONA',2009,200,204,'RFAWR'),(5072,'D7EH62','original','NS1','H1N1','CALIFORNIA',2009,200,204,'RFAWR'),(5073,'D7EH73','original','NS1','H1N1','CALIFORNIA',2009,200,204,'RFAWR'),(5074,'D7SC12','original','NS1','H1N1','YTML',2009,200,204,'RFAWR'),(5075,'D8KR99','original','NS1','H1N1','NEW YORK',2009,200,204,'RFAWR'),(5076,'D8KRE9','original','NS1','H1N1','NETHERLANDS',2009,200,204,'RFAWR'),(5077,'D8KRL4','original','NS1','H1N1','NETHERLANDS',2009,200,204,'RFAWR'),(5078,'D8KRM4','original','NS1','H1N1','NETHERLANDS',2009,200,204,'RFAWR'),(5079,'D8KRN4','original','NS1','H1N1','NETHERLANDS',2009,200,204,'RFAWR'),(5080,'D8KRQ4','original','NS1','H1N1','NETHERLANDS',2009,200,204,'RFAWR'),(5081,'D8KS04','original','NS1','H1N1','NETHERLANDS',2009,200,204,'RFAWR'),(5082,'D8KSL7','original','NS1','H1N1','CALIFORNIA',2009,200,204,'RFAWR'),(5083,'D8KSQ7','original','NS1','H1N1','CALIFORNIA',2009,200,204,'RFAWR'),(5084,'D8KT57','original','NS1','H1N1','CALIFORNIA',2009,200,204,'RFAWR'),(5085,'D8KT57','original','NS1','H1N1','CALIFORNIA',2009,71,76,'EESSEK'),(5086,'D8KT67','original','NS1','H1N1','CALIFORNIA',2009,80,85,'TIPSVP'),(5087,'D8KT67','original','NS1','H1N1','CALIFORNIA',2009,200,204,'RFAWR'),(5088,'D8KU99','original','NS1','H1N1','VIENNA',2009,200,204,'RFAWR'),(5089,'D8KUA9','original','NS1','H1N1','MADRID',2009,200,204,'RFAWR'),(5090,'D8KUB9','original','NS1','H1N1','BRUSSELS',2009,200,204,'RFAWR'),(5091,'D8KUG9','original','NS1','H1N1','PENSACOLA',2009,200,204,'RFAWR'),(5092,'D8KUL9','original','NS1','H1N1','SAN DIEGO',2009,200,204,'RFAWR'),(5093,'D8KUU9','original','NS1','H1N1','DISTRICT OF COLUMBIA',2009,200,204,'RFAWR'),(5094,'D8KUV9','original','NS1','H1N1','DISTRICT OF COLUMBIA',2009,200,204,'RFAWR'),(5095,'D8KV29','original','NS1','H1N1','AARHUS',2009,200,204,'RFAWR'),(5096,'D8KV69','original','NS1','H1N1','AARHUS',2009,200,204,'RFAWR'),(5097,'D8KVA9','original','NS1','H1N1','MUNICH',2009,200,204,'RFAWR'),(5098,'D8KVG9','original','NS1','H1N1','AARHUS',2009,200,204,'RFAWR'),(5099,'D8KVI9','original','NS1','H1N1','ATHENS',2009,200,204,'RLAWR'),(5100,'D9MYQ8','original','NS1','H1N1','ARGENTINA',2009,200,204,'RFAWR'),(5101,'D9TY12','original','NS1','H1N1','GUAM',2009,162,167,'SLPSLP'),(5102,'D9TY12','original','NS1','H1N1','GUAM',2009,200,204,'RFAWR'),(5103,'D9TY92','original','NS1','H1N1','GUAM',2009,200,204,'RFAWR'),(5104,'D9TYB2','original','NS1','H1N1','GUAM',2009,210,215,'RRPSLP'),(5105,'D9TYB2','original','NS1','H1N1','GUAM',2009,200,204,'RFAWR'),(5106,'D9TYI2','original','NS1','H1N1','FRANKFURT',2009,200,204,'RFAWR'),(5107,'D9TYT2','original','NS1','H1N1','MUNICH',2009,200,204,'RFAWR'),(5108,'D9TYV2','original','NS1','H1N1','VIENNA',2009,200,204,'RFAWR'),(5109,'D9TYY2','original','NS1','H1N1','MANAGUA',2009,200,204,'RFAWR'),(5110,'D9U0N7','original','NS1','H1N1','PERU',2007,200,204,'RFAWR'),(5111,'E0AG18','original','NS1','H1N1','ROME',2009,200,204,'RFAWR'),(5112,'E0UXV0','original','NS1','H1N1','CALIFORNIA',2009,200,204,'RFAWR'),(5113,'E0UY80','original','NS1','H1N1','GUAM',2009,200,204,'RFAWR'),(5114,'E0UY90','original','NS1','H1N1','GUAM',2009,210,215,'RRPSLP'),(5115,'E0UY90','original','NS1','H1N1','GUAM',2009,200,204,'RFAWR'),(5116,'E0UYN0','original','NS1','H1N1','WURZBURG',2009,200,204,'RFAWR'),(5117,'E0UYP0','original','NS1','H1N1','WURZBURG',2009,200,204,'RFAWR'),(5118,'E0UYV9','original','NS1','H1N1','ATHENS',2010,200,204,'RFAWR'),(5119,'E0UYZ9','original','NS1','H1N1','FRANKFURT',2010,200,204,'RFAWR'),(5120,'E0UZI9','original','NS1','H1N1','BANGKOK',2010,200,204,'RFAWR'),(5121,'E0UZJ9','original','NS1','H1N1','NEWARK',2010,200,204,'RFAWR'),(5122,'E0V0C3','original','NS1','H1N1','FT CARSON',2009,200,204,'RFAWR'),(5123,'E0V0D3','original','NS1','H1N1','FT CARSON',2009,200,204,'RFAWR'),(5124,'E0V292','original','NS1','H1N1','FRANKFURT',2009,200,204,'RFAWR'),(5125,'E0V2B2','original','NS1','H1N1','FRANKFURT',2009,200,204,'RFAWR'),(5126,'E0V2E2','original','NS1','H1N1','WARSAW',2009,200,204,'RFAWR'),(5127,'E0V2G2','original','NS1','H1N1','WARSAW',2009,200,204,'RFAWR'),(5128,'E0V2H2','original','NS1','H1N1','WARSAW',2009,200,204,'RFAWR'),(5129,'E0V2J2','original','NS1','H1N1','WARSAW',2009,200,204,'RFAWR'),(5130,'E0V4E2','original','NS1','H1N1','MANAGUA',2009,200,204,'RFAWR'),(5131,'E0V4G2','original','NS1','H1N1','MANAGUA',2009,200,204,'RFAWR'),(5132,'E0V4R2','original','NS1','H1N1','MANAGUA',2009,200,204,'RFAWR'),(5133,'E0V4U2','original','NS1','H1N1','MANAGUA',2009,200,204,'RFAWR'),(5134,'E0V4W2','original','NS1','H1N1','MANAGUA',2009,200,204,'RFAWR'),(5135,'E0V4Z2','original','NS1','H1N1','MANAGUA',2009,200,204,'RFAWR'),(5136,'E0V5K4','original','NS1','H1N1','LAGOS',2009,200,204,'RFAWR'),(5137,'E0V5M4','original','NS1','H1N1','LAGOS',2009,200,204,'RFAWR'),(5138,'E0V6P4','original','NS1','H1N1','BOCHUM',2009,200,204,'RFAWR'),(5139,'E0V6Y4','original','NS1','H1N1','MANAGUA',2009,200,204,'RFAWR'),(5140,'E0V774','original','NS1','H1N1','MANAGUA',2009,200,204,'RFAWR'),(5141,'E0V794','original','NS1','H1N1','MANAGUA',2009,200,204,'RFAWR'),(5142,'E0V7D4','original','NS1','H1N1','MANAGUA',2009,200,204,'RFAWR'),(5143,'E0V7S2','original','NS1','H1N1','CALIFORNIA',2009,200,204,'RFAWR'),(5144,'E0V7Y8','original','NS1','H1N1','CALIFORNIA',2009,200,204,'RFAWR'),(5145,'E0Z2V5','original','NS1','H1N1','KOREA',2009,200,204,'RFAWR'),(5146,'E1TVJ9','original','NS1','H1N1','CALIFORNIA',2009,200,204,'RFAWR'),(5147,'E1TVQ4','original','NS1','H1N1','CALIFORNIA',2009,200,204,'RFAWR'),(5148,'E1TW58','original','NS1','H1N1','CALIFORNIA',2009,218,221,'KKRK'),(5149,'E1TW58','original','NS1','H1N1','CALIFORNIA',2009,200,204,'RFAWR'),(5150,'E1TW80','original','NS1','H1N1','CALIFORNIA',2009,45,47,'GKG'),(5151,'E1TW80','original','NS1','H1N1','CALIFORNIA',2009,200,204,'RFAWR'),(5152,'E1TWE6','original','NS1','H1N1','CALIFORNIA',2009,200,204,'RFAWR'),(5153,'E1TWG8','original','NS1','H1N1','CALIFORNIA',2009,200,204,'RFAWR'),(5154,'E1TWJ0','original','NS1','H1N1','CALIFORNIA',2009,200,204,'RFAWR'),(5155,'E1TWY3','original','NS1','H1N1','CALIFORNIA',2009,200,204,'RFAWR'),(5156,'E1TWZ4','original','NS1','H1N1','CALIFORNIA',2009,200,204,'RFAWR'),(5157,'E1TX60','original','NS1','H1N1','CALIFORNIA',2009,200,204,'RFAWR'),(5158,'E1TXF9','original','NS1','H1N1','CALIFORNIA',2009,200,204,'RFAWR'),(5159,'E1TXH0','original','NS1','H1N1','CALIFORNIA',2009,200,204,'RFAWR'),(5160,'E1TXN6','original','NS1','H1N1','CALIFORNIA',2009,200,204,'RFAWR'),(5161,'E1TZY9','original','NS1','H1N1','CHILE',2009,200,204,'RFAWR'),(5162,'E1U059','original','NS1','H1N1','CHILE',2009,200,204,'RFAWR'),(5163,'E1U089','original','NS1','H1N1','CHILE',2009,200,204,'RFAWR'),(5164,'E1U0I9','original','NS1','H1N1','CHILE',2009,200,204,'RFAWR'),(5165,'E2J5P0','original','NS1','H1N1','EMBU',2009,200,204,'RFAWR'),(5166,'E2J5P4','original','NS1','H1N1','MALINDI',2009,200,204,'RFAWR'),(5167,'E2J5P6','original','NS1','H1N1','KAKAMEGA',2009,200,204,'RFAWR'),(5168,'E2J5P8','original','NS1','H1N1','KIKUYU',2009,200,204,'RFAWR'),(5169,'E2J5Q2','original','NS1','H1N1','MERU',2009,200,204,'RFAWR'),(5170,'E2J5Q4','original','NS1','H1N1','KARATINA',2009,61,64,'GKQT'),(5171,'E2J5Q4','original','NS1','H1N1','KARATINA',2009,200,204,'RFAWR'),(5172,'E2J5Q8','original','NS1','H1N1','MOMBASA',2009,200,204,'RFAWR'),(5173,'E2J5R6','original','NS1','H1N1','NAIROBI',2009,200,204,'RFAWR'),(5174,'E2J5R8','original','NS1','H1N1','GARISSA',2009,200,204,'RFAWR'),(5175,'E2J5S4','original','NS1','H1N1','MOMBASA',2009,200,204,'RFAWR'),(5176,'E2J5S6','original','NS1','H1N1','NAIROBI',2009,200,204,'RFAWR'),(5177,'E3JKG3','original','NS1','H1N1','BOSTON',2009,200,204,'RFAWR'),(5178,'E3JKI3','original','NS1','H1N1','BOSTON',2009,200,204,'RFAWR'),(5179,'E3JKN3','original','NS1','H1N1','BOSTON',2009,200,204,'RFAWR'),(5180,'E4UHH5','original','NS1','H1N1','MEXICO',2009,200,204,'RFAWR'),(5181,'E5E7M1','original','NS1','H1N1','EASTERN INDIA',2009,200,204,'RFAWR'),(5182,'E5E7M5','original','NS1','H1N1','EASTERN INDIA',2009,200,204,'RFAWR'),(5183,'E5E7M7','original','NS1','H1N1','EASTERN INDIA',2009,200,204,'RFAWR'),(5184,'E5E7M9','original','NS1','H1N1','EASTERN INDIA',2009,200,204,'RFAWR'),(5185,'E5E7N1','original','NS1','H1N1','EASTERN INDIA',2009,200,204,'RFAWR'),(5186,'E5E7P3','original','NS1','H1N1','EASTERN INDIA',2009,200,204,'RFAWR'),(5187,'E5FF50','original','NS1','H1N1','KOL',2009,200,204,'RFAWR'),(5188,'E5Q8D1','original','NS1','H1N1','SHIRAZ',2010,200,204,'RFAWR'),(5189,'E6XTF2','original','NS1','H1N1','ARGENTINA',2009,200,204,'RFAWR'),(5190,'E6XTU2','original','NS1','H1N1','NETHERLANDS',1948,200,204,'RFAWR'),(5191,'E6XUC0','original','NS1','H1N1','HEMSBURY',1948,80,85,'TMPSAP'),(5192,'E6XUC0','original','NS1','H1N1','HEMSBURY',1948,200,204,'RFAWR'),(5193,'E6XXB6','original','NS1','H1N1','SWITZERLAND',2010,172,179,'EDVKDAIE'),(5194,'E6XZU1','original','NS1','H1N1','THAILAND',2010,200,204,'RFAWR'),(5195,'E6XZV1','original','NS1','H1N1','THAILAND',2010,200,204,'RFAWR'),(5196,'E6XZW1','original','NS1','H1N1','THAILAND',2010,200,204,'RFAWR'),(5197,'E6XZY1','original','NS1','H1N1','THAILAND',2010,200,204,'RFAWR'),(5198,'E6XZY8','original','NS1','H1N1','CAMBODIA',2009,200,204,'RFAWR'),(5199,'E7DH00','original','NS1','H1N1','CANADA-NB',2009,200,204,'RFAWR'),(5200,'E7DI60','original','NS1','H1N1','CANADA-PQ',2009,200,204,'RFAWR'),(5201,'E8Z1G5','original','NS1','H1N1','BOSTON',2009,200,204,'RFAWR'),(5202,'E8Z1Y0','original','NS1','H1N1','BOSTON',2009,200,204,'RFAWR'),(5203,'E8Z224','original','NS1','H1N1','BOSTON',2009,200,204,'RFAWR'),(5204,'E8Z2D4','original','NS1','H1N1','BOSTON',2009,200,204,'RFAWR'),(5205,'E8Z2F6','original','NS1','H1N1','BOSTON',2009,200,204,'RFAWR'),(5206,'E8Z2H8','original','NS1','H1N1','BOSTON',2009,200,204,'RFAWR'),(5207,'E8Z2S7','original','NS1','H1N1','BOSTON',2009,200,204,'RFAWR'),(5208,'E8Z2V4','original','NS1','H1N1','ONTARIO',2010,200,204,'RFAWR'),(5209,'E8Z353','original','NS1','H1N1','THAILAND',2010,200,204,'RFAWR'),(5210,'E8Z369','original','NS1','H1N1','THAILAND',2010,200,204,'RFAWR'),(5211,'E8Z3E1','original','NS1','H1N1','THAILAND',2010,200,204,'RFAWR'),(5212,'E8Z4G4','original','NS1','H1N1','CAMBODIA',2009,200,204,'RFAWR'),(5213,'E8Z4R6','original','NS1','H1N1','BEIJING',2010,200,204,'RFAWR'),(5214,'E8Z4S1','original','NS1','H1N1','BEIJING',2010,200,204,'RFAWR'),(5215,'E9NZ45','original','NS1','H1N1','MOSCOW',2010,200,204,'RFAWR'),(5216,'F0TQ99','original','NS1','H1N1','BOGOTA',2009,200,204,'RFAWR'),(5217,'F0TQT9','original','NS1','H1N1','VIRGINIA',2009,101,106,'DWFMLI'),(5218,'F0TQT9','original','NS1','H1N1','VIRGINIA',2009,200,204,'RFAWR'),(5219,'F0TQU9','original','NS1','H1N1','MOSCOW',2009,200,204,'RFAWR'),(5220,'F0TRF8','original','NS1','H1N1','SAN DIEGO',2009,200,204,'RFAWR'),(5221,'F0TRG8','original','NS1','H1N1','SAN DIEGO',2009,200,204,'RFAWR'),(5222,'F0TRM8','original','NS1','H1N1','MANAGUA',2009,200,204,'RFAWR'),(5223,'F0TRN8','original','NS1','H1N1','CHICAGO',2009,200,204,'RFAWR'),(5224,'F0TRU8','original','NS1','H1N1','LIMA',2009,200,204,'RFAWR'),(5225,'F0TS69','original','NS1','H1N1','TRUJILLO',2009,200,204,'RFAWR'),(5226,'F0TS79','original','NS1','H1N1','AREQUIPA',2009,200,204,'RFAWR'),(5227,'F0TS99','original','NS1','H1N1','DISTRICT OF COLUMBIA',2009,200,204,'RFAWR'),(5228,'F0TSA7','original','NS1','H1N1','SAN DIEGO',2009,200,204,'RFAWR'),(5229,'F0TSN2','original','NS1','H1N1','ATHENS',2009,200,204,'RLAWR'),(5230,'F0TSS5','original','NS1','H1N1','MADRID',2009,200,204,'RFAWR'),(5231,'F0TSW7','original','NS1','H1N1','SAN DIEGO',2009,200,204,'RFAWR'),(5232,'F0TSX7','original','NS1','H1N1','DISTRICT OF COLUMBIA',2009,200,204,'RFAWR'),(5233,'F0TSY7','original','NS1','H1N1','PENSACOLA',2009,200,204,'RFAWR'),(5234,'F0TSY7','original','NS1','H1N1','PENSACOLA',2009,107,110,'PSQK'),(5235,'F0TT17','original','NS1','H1N1','SAN DIEGO',2009,200,204,'RFAWR'),(5236,'F0TUV0','original','NS1','H1N1','NEW YORK',2009,200,204,'RFAWR'),(5237,'F0TUW0','original','NS1','H1N1','NEW YORK',2009,162,167,'SLPSLP'),(5238,'F0TUW0','original','NS1','H1N1','NEW YORK',2009,200,204,'RFAWR'),(5239,'F0TUW9','original','NS1','H1N1','NEW YORK',2009,200,204,'RFAWR'),(5240,'F0TXK1','original','NS1','H1N1','NEW YORK',2009,200,204,'RFAWR'),(5241,'F0U3Q4','original','NS1','H1N1','NEW YORK',2009,200,204,'RFAWR'),(5242,'F0U4F0','original','NS1','H1N1','HOUSTON',2009,200,204,'RFAWR'),(5243,'F1KCG0','original','NS1','H1N1','FINLAND',2010,200,204,'RFAWR'),(5244,'F2P222','original','NS1','H1N1','BOSTON',2009,200,204,'RFAWR'),(5245,'F2P248','original','NS1','H1N1','FRANKFURT',2009,200,204,'RFAWR'),(5246,'F2P2I0','original','NS1','H1N1','THAILAND',2010,200,204,'RFAWR'),(5247,'F2P2J8','original','NS1','H1N1','THAILAND',2010,200,204,'RFAWR'),(5248,'F2P2L8','original','NS1','H1N1','THAILAND',2010,200,204,'RFAWR'),(5249,'F2P3S1','original','NS1','H1N1','BOSTON',2009,200,204,'RFAWR'),(5250,'F2P3T2','original','NS1','H1N1','BOSTON',2009,200,204,'RFAWR'),(5251,'F2P3W5','original','NS1','H1N1','BOSTON',2009,200,204,'RFAWR'),(5252,'F2P417','original','NS1','H1N1','BOSTON',2009,200,204,'RFAWR'),(5253,'F2P427','original','NS1','H1N1','BOSTON',2009,200,204,'RFAWR'),(5254,'F2P467','original','NS1','H1N1','BOSTON',2009,200,204,'RFAWR'),(5255,'F2P4F7','original','NS1','H1N1','BOSTON',2009,200,204,'RFAWR'),(5256,'F2P4I7','original','NS1','H1N1','BOSTON',2009,200,204,'RFAWR'),(5257,'F2P4K7','original','NS1','H1N1','BOSTON',2009,200,204,'RFAWR'),(5258,'F2P4M7','original','NS1','H1N1','MANAGUA',2010,200,204,'RFAWR'),(5259,'F2P4T7','original','NS1','H1N1','THAILAND',2010,200,204,'RFAWR'),(5260,'F2P4U9','original','NS1','H1N1','THAILAND',2010,200,204,'RFAWR'),(5261,'F4MEU0','original','NS1','H1N1','WISCONSIN',2009,200,204,'RFAWR'),(5262,'F4MF27','original','NS1','H1N1','WISCONSIN',2009,200,204,'RFAWR'),(5263,'F4ZRE7','original','NS1','H1N1','BETHESDA',2009,200,204,'RFAWR'),(5264,'F5CPQ7','original','NS1','H1N1','SOUTH DAKOTA',2008,200,204,'RFAWR'),(5265,'F6GLF7','original','NS1','H1N1','UNITED KINGDOM',1933,200,204,'RFAWR'),(5266,'F6GPF7','original','NS1','H1N1','SAINT-PETERSBURG',2011,200,204,'RFAWR'),(5267,'F6GPH3','original','NS1','H1N1','KALININGRAD',2011,200,204,'RFAWR'),(5268,'F8IWN1','original','NS1','H1N1','NANCHANG',2009,200,204,'RFAWR'),(5269,'F8IYI9','original','NS1','H1N1','SYDNEY',2010,200,204,'RFAWR'),(5270,'F8IYP4','original','NS1','H1N1','SYDNEY',2009,200,204,'RFAWR'),(5271,'F8IYQ4','original','NS1','H1N1','SYDNEY',2010,200,204,'RFAWR'),(5272,'F8IZ04','original','NS1','H1N1','SYDNEY',2010,200,204,'RFAWR'),(5273,'F8IZ14','original','NS1','H1N1','SYDNEY',2010,200,204,'RFAWR'),(5274,'F8IZ44','original','NS1','H1N1','SYDNEY',2010,200,204,'RFAWR'),(5275,'F8IZ54','original','NS1','H1N1','SYDNEY',2010,200,204,'RFAWR'),(5276,'F8IZH4','original','NS1','H1N1','SYDNEY',2010,200,204,'RFAWR'),(5277,'F8J090','original','NS1','H1N1','ILLINOIS',2011,200,204,'RFAWR'),(5278,'F8J0I0','original','NS1','H1N1','CHILE',2010,200,204,'RFAWR'),(5279,'F8J0J0','original','NS1','H1N1','CHILE',2010,200,204,'RFAWR'),(5280,'F8J0S0','original','NS1','H1N1','CHILE',2010,200,204,'RFAWR'),(5281,'F8J0U0','original','NS1','H1N1','CHILE',2010,200,204,'RFAWR'),(5282,'F8J0V0','original','NS1','H1N1','CHILE',2010,200,204,'RFAWR'),(5283,'F8R9N8','original','NS1','H1N1','ENGLAND',2009,200,204,'RFAWR'),(5284,'F8R9R8','original','NS1','H1N1','ENGLAND',2009,200,204,'RFAWR'),(5285,'F8RA98','original','NS1','H1N1','IRELAND',2009,200,204,'RFAWR'),(5286,'F8RAB8','original','NS1','H1N1','ENGLAND',2009,200,204,'RFAWR'),(5287,'F8RBB7','original','NS1','H1N1','ENGLAND',2009,200,204,'RFAWR'),(5288,'G0KFL0','original','NS1','H1N1','INDIA',2010,200,204,'RFAWR'),(5289,'G0KFQ2','original','NS1','H1N1','INDIA',2010,200,204,'RFAWR'),(5290,'G0KFU5','original','NS1','H1N1','VADU',2010,200,204,'RFAWR'),(5291,'G0KFW3','original','NS1','H1N1','NGP',2009,200,204,'RFAWR'),(5292,'G0KG77','original','NS1','H1N1','BOSTON',2009,200,204,'RFAWR'),(5293,'G0KG88','original','NS1','H1N1','SYDNEY',2010,200,204,'RFAWR'),(5294,'G0KGE8','original','NS1','H1N1','CHILE',2010,200,204,'RFAWR'),(5295,'G0KGG8','original','NS1','H1N1','CHILE',2010,200,204,'RFAWR'),(5296,'G0KRB4','original','NS1','H1N1','KHON KAEN',2010,200,204,'RFAWR'),(5297,'G0KRC4','original','NS1','H1N1','KHON KAEN',2010,200,204,'RFAWR'),(5298,'G0KRE4','original','NS1','H1N1','KHON KAEN',2010,200,204,'RFAWR'),(5299,'G0KS34','original','NS1','H1N1','NORTH FITZROY',2010,200,204,'RYAWR'),(5300,'G0KS84','original','NS1','H1N1','BANGKOK',2010,200,204,'RFAWR'),(5301,'G0KSE4','original','NS1','H1N1','BANGKOK',2010,200,204,'RFAWR'),(5302,'G0KT64','original','NS1','H1N1','DISTRICT OF COLUMBIA',2010,200,204,'RFAWR'),(5303,'G0KU41','original','NS1','H1N1','COLORADO',2007,200,204,'RFAWR'),(5304,'G0XPB9','original','NS1','H1N1','TAIWAN',2006,200,204,'RFAWR'),(5305,'G0XPC1','original','NS1','H1N1','TAIWAN',2007,200,204,'RFAWR'),(5306,'G0XPD1','original','NS1','H1N1','TAIWAN',2008,200,204,'RFAWR'),(5307,'G0XPD5','original','NS1','H1N1','TAIWAN',2008,200,204,'RFAWR'),(5308,'G0XPD9','original','NS1','H1N1','TAIWAN',2009,200,204,'RFAWR'),(5309,'G0XPE5','original','NS1','H1N1','TAIWAN',2008,200,204,'RFAWR'),(5310,'G0XPF3','original','NS1','H1N1','TAIWAN',2006,200,204,'RFAWR'),(5311,'G0XPF5','original','NS1','H1N1','TAIWAN',2008,200,204,'RFAWR'),(5312,'G2TTW7','original','NS1','H1N1','MEXICO',2008,200,204,'RFAWR'),(5313,'G2TU06','original','NS1','H1N1','BH',1935,200,204,'RFAWR'),(5314,'G2TXN5','original','NS1','H1N1','DISTRICT OF COLUMBIA',2011,200,204,'RFAWR'),(5315,'G2TYC5','original','NS1','H1N1','MOSCOW',2011,200,204,'RFAWR'),(5316,'G2TYH6','original','NS1','H1N1','CHILE',2010,200,204,'RFAWR'),(5317,'G2TYK6','original','NS1','H1N1','BANGKOK',2010,200,204,'RFAWR'),(5318,'G2TYL6','original','NS1','H1N1','BANGKOK',2010,200,204,'RFAWR'),(5319,'G2TYN6','original','NS1','H1N1','BANGKOK',2010,200,204,'RFAWR'),(5320,'G2TYR6','original','NS1','H1N1','BANGKOK',2010,200,204,'RFAWR'),(5321,'G2U018','original','NS1','H1N1','NORTH FITZROY',2010,200,204,'RFAWR'),(5322,'G7WTZ4','original','NS1','H1N1','OKLAHOMA',2009,200,204,'RFAWR'),(5323,'G7WU71','original','NS1','H1N1','ALABAMA',2009,200,204,'RFAWR'),(5324,'G7WUB5','original','NS1','H1N1','MEDELLIN',2008,200,204,'RFAWR'),(5325,'G7WUI1','original','NS1','H1N1','PUCALLPA',2009,200,204,'RFAWR'),(5326,'G8XK11','original','NS1','H1N1','ENGLAND',2009,200,204,'RFAWR'),(5327,'G8XKB1','original','NS1','H1N1','ENGLAND',2009,200,204,'RFAWR'),(5328,'G8XLI1','original','NS1','H1N1','ENGLAND',2009,200,204,'RFAWR'),(5329,'G8XLK1','original','NS1','H1N1','ENGLAND',2009,200,204,'RFAWR'),(5330,'G8XMR9','original','NS1','H1N1','ZHEJIANG',2009,200,204,'RFAWR'),(5331,'G8XN52','original','NS1','H1N1','HUBEI',2009,200,204,'RFAWR'),(5332,'G8XN79','original','NS1','H1N1','ZHEJIANG',2009,200,204,'RFAWR'),(5333,'G8XND4','original','NS1','H1N1','ZHEJIANG',2009,200,204,'RFAWR'),(5334,'G8XNE3','original','NS1','H1N1','ZHEJIANG',2009,200,204,'RFAWR'),(5335,'G8XNF2','original','NS1','H1N1','ZHEJIANG',2009,200,204,'RFAWR'),(5336,'G8XNG0','original','NS1','H1N1','ZHEJIANG',2009,200,204,'RFAWR'),(5337,'G8XNH0','original','NS1','H1N1','ZHEJIANG',2009,200,204,'RFAWR'),(5338,'G8XNM4','original','NS1','H1N1','ZHEJIANG',2009,200,204,'RFAWR'),(5339,'G8XNN9','original','NS1','H1N1','ZHEJIANG',2009,200,204,'RFAWR'),(5340,'G8XNP8','original','NS1','H1N1','ZHEJIANG',2009,200,204,'RFAWR'),(5341,'G8XNQ7','original','NS1','H1N1','ZHEJIANG',2009,200,204,'RFAWR'),(5342,'G8XNW5','original','NS1','H1N1','GUANGDONG',2009,55,59,'RTATR'),(5343,'G9BGP4','original','NS1','H1N1','BEIJING',2009,200,204,'RFAWR'),(5344,'G9FQ27','original','NS1','H1N1','TAIWAN',2009,200,204,'RFAWR'),(5345,'G9FQ39','original','NS1','H1N1','TAIWAN',2009,200,204,'RFAWR'),(5346,'G9FQ41','original','NS1','H1N1','TAIWAN',2009,200,204,'RFAWR'),(5347,'G9FQ45','original','NS1','H1N1','TAIWAN',2010,200,204,'RFAWR'),(5348,'G9FQ67','original','NS1','H1N1','TAIWAN',2011,71,75,'EESGE'),(5349,'G9FQ67','original','NS1','H1N1','TAIWAN',2011,200,204,'RFAWR'),(5350,'G9LAE4','original','NS1','H1N1','NOVOSIBIRSK',2011,200,204,'RFAWR'),(5351,'G9LR42','original','NS1','H1N1','HELSINKI',2009,200,204,'RFAWR'),(5352,'G9LR52','original','NS1','H1N1','HELSINKI',2009,200,204,'RFAWR'),(5353,'H2FJI3','original','NS1','H1N1','WISCONSIN',2011,200,204,'RFAWR'),(5354,'H2KBB0','original','NS1','H1N1','HANOI',2001,200,204,'RFAWR'),(5355,'H2KBE3','original','NS1','H1N1','HANOI',2001,200,204,'RFAWR'),(5356,'H2KBF4','original','NS1','H1N1','HANOI',2002,200,204,'RFAWR'),(5357,'H2KCH8','original','NS1','H1N1','HANOI',2006,200,204,'RFAWR'),(5358,'H2KDM0','original','NS1','H1N1','DANANG',2008,200,204,'RFAWR'),(5359,'H2KDQ3','original','NS1','H1N1','HUE',2008,200,204,'RFAWR'),(5360,'H2KDZ2','original','NS1','H1N1','LONGAN',2006,200,204,'RFAWR'),(5361,'H2KE36','original','NS1','H1N1','HANOI',2001,200,204,'RFAWR'),(5362,'H2KEY3','original','NS1','H1N1','DANANG',2008,218,221,'KKRK'),(5363,'H2KEY3','original','NS1','H1N1','DANANG',2008,200,204,'RFAWR'),(5364,'H2KF05','original','NS1','H1N1','DANANG',2008,200,204,'RFAWR'),(5365,'H2KF16','original','NS1','H1N1','DANANG',2008,200,204,'RFAWR'),(5366,'H2KF27','original','NS1','H1N1','DANANG',2008,200,204,'RFAWR'),(5367,'H2KF49','original','NS1','H1N1','HUE',2008,200,204,'RFAWR'),(5368,'H2KFB5','original','NS1','H1N1','HUE',2008,200,204,'RFAWR'),(5369,'H2KFV2','original','NS1','H1N1','HANOI',2008,200,204,'RFAWR'),(5370,'H2KFY5','original','NS1','H1N1','HOCHIMINH',2006,200,204,'RFAWR'),(5371,'H2KGP9','original','NS1','H1N1','TAYNGUYEN',2005,200,204,'RFAWR'),(5372,'H6QLZ5','original','NS1','H1N1','ARGENTINA',2009,200,204,'RFAWR'),(5373,'H6QM57','original','NS1','H1N1','BOSTON',2009,200,204,'RFAWR'),(5374,'H8PDV0','original','NS1','H1N1','BOSTON',2011,200,204,'RFAWR'),(5375,'H8PDZ1','original','NS1','H1N1','BOSTON',2011,200,204,'RFAWR'),(5376,'H8XZS3','original','NS1','H1N1','KOL',2007,200,204,'RFAWR'),(5377,'H8XZS5','original','NS1','H1N1','KOL',2007,200,204,'RFAWR'),(5378,'H8XZS7','original','NS1','H1N1','KOL',2007,200,204,'RFAWR'),(5379,'H8XZS9','original','NS1','H1N1','KOL',2007,200,204,'RFAWR'),(5380,'H8XZT5','original','NS1','H1N1','KOLKATA',2007,200,204,'RFAWR'),(5381,'H8XZT9','original','NS1','H1N1','KOLKATA',2007,200,204,'RFAWR'),(5382,'H8XZU7','original','NS1','H1N1','KOLKATA',2007,200,204,'RFAWR'),(5383,'H8XZV3','original','NS1','H1N1','KOL',2007,200,204,'RFAWR'),(5384,'H8XZV7','original','NS1','H1N1','KOLKATA',2007,200,204,'RFAWR'),(5385,'H8XZW1','original','NS1','H1N1','KOLKATA',2007,200,204,'RFAWR'),(5386,'H8XZY1','original','NS1','H1N1','KOL',2009,200,204,'RFAWR'),(5387,'H9EBG3','original','NS1','H1N1','CZECH REPUBLIC',2011,200,204,'RFAWR'),(5388,'H9ECI7','original','NS1','H1N1','TIANJINTANGGU',2009,200,204,'RFAWR'),(5389,'H9ECJ1','original','NS1','H1N1','TIANJINJINNAN',2009,200,204,'RFAWR'),(5390,'H9ECJ7','original','NS1','H1N1','TIANJINHEDONG',2011,200,204,'RFAWR'),(5391,'H9U3Y4','original','NS1','H1N1','HONG KONG',2009,200,204,'RFAWR'),(5392,'H9U414','original','NS1','H1N1','HONG KONG',2009,200,204,'RFAWR'),(5393,'H9U4E4','original','NS1','H1N1','HONG KONG',2009,200,204,'RFAWR'),(5394,'H9U5M4','original','NS1','H1N1','HONG KONG',2009,200,204,'RFAWR'),(5395,'I0E2H7','original','NS1','H1N1','NETHERLANDS',2009,200,204,'RFAWR'),(5396,'I1ZFD4','original','NS1','H1N1','MEXICO',2009,200,204,'RFAWR'),(5397,'I1ZFD7','original','NS1','H1N1','MEXICO',2009,200,204,'RFAWR'),(5398,'I2CZ73','original','NS1','H1N1','MALAYSIA',1997,200,204,'RFAWR'),(5399,'I2D0B6','original','NS1','H1N1','MALAYSIA',2005,200,204,'RFAWR'),(5400,'I2D0D8','original','NS1','H1N1','MALAYSIA',2006,200,204,'RFAWR'),(5401,'I2D0I1','original','NS1','H1N1','MALAYSIA',2007,200,204,'RFAWR'),(5402,'I2D1I5','original','NS1','H1N1','MALAYSIA',2007,200,204,'RFAWR'),(5403,'I2D1R5','original','NS1','H1N1','MALAYSIA',2008,200,204,'RFAWR'),(5404,'I2D243','original','NS1','H1N1','MALAYSIA',2009,200,204,'RFAWR'),(5405,'I2D871','original','NS1','H1N1','MALAYSIA',2000,200,204,'RFAWR'),(5406,'I2D882','original','NS1','H1N1','MALAYSIA',2000,200,204,'RFAWR'),(5407,'I2D893','original','NS1','H1N1','MALAYSIA',2000,200,204,'RFAWR'),(5408,'I2D8A4','original','NS1','H1N1','MALAYSIA',1997,200,204,'RFAWR'),(5409,'I2D8B5','original','NS1','H1N1','MALAYSIA',1998,200,204,'RFAWR'),(5410,'I2D8E8','original','NS1','H1N1','MALAYSIA',2003,200,204,'RFAWR'),(5411,'I2D8F9','original','NS1','H1N1','MALAYSIA',2004,200,204,'RFAWR'),(5412,'I2D8I1','original','NS1','H1N1','MALAYSIA',2005,200,204,'RFAWR'),(5413,'I2D8J2','original','NS1','H1N1','MALAYSIA',2005,200,204,'RFAWR'),(5414,'I2D8L4','original','NS1','H1N1','MALAYSIA',2006,200,204,'RFAWR'),(5415,'I2D8P7','original','NS1','H1N1','MALAYSIA',2006,200,204,'RFAWR'),(5416,'I2D8W3','original','NS1','H1N1','MALAYSIA',2007,200,204,'RFAWR'),(5417,'I2D907','original','NS1','H1N1','MALAYSIA',2009,200,204,'RFAWR'),(5418,'I2D929','original','NS1','H1N1','MALAYSIA',2008,200,204,'RFAWR'),(5419,'I2D940','original','NS1','H1N1','MALAYSIA',2009,200,204,'RFAWR'),(5420,'I2D9G1','original','NS1','H1N1','MALAYSIA',2009,200,204,'RFAWR'),(5421,'I2D9R1','original','NS1','H1N1','MALAYSIA',2009,200,204,'RFAWR'),(5422,'I2D9V1','original','NS1','H1N1','MALAYSIA',2009,200,204,'RFAWR'),(5423,'I2ED20','original','NS1','H1N1','MEXICO',2010,200,204,'RFAWR'),(5424,'I3QQF5','original','NS1','H1N1','SCOTLAND',2009,200,204,'RFAWR'),(5425,'I3QQH0','original','NS1','H1N1','SCOTLAND',2009,200,204,'RFAWR'),(5426,'I3QQH9','original','NS1','H1N1','SCOTLAND',2009,200,204,'RFAWR'),(5427,'I3QQR9','original','NS1','H1N1','SCOTLAND',2009,200,204,'RFAWR'),(5428,'I3QR66','original','NS1','H1N1','SCOTLAND',2009,200,204,'RFAWR'),(5429,'I3QRB2','original','NS1','H1N1','SCOTLAND',2009,200,204,'RFAWR'),(5430,'I3QRJ2','original','NS1','H1N1','SCOTLAND',2009,200,204,'RFAWR'),(5431,'I3QSF4','original','NS1','H1N1','SCOTLAND',2009,200,204,'RFARR'),(5432,'I3V700','original','NS1','H1N1','HONG KONG',2009,200,204,'RFAWR'),(5433,'I6LEE6','original','NS1','H1N1','NEW YORK',2000,200,204,'RFAWR'),(5434,'I6UTT3','original','NS1','H1N1','SINGAPORE',2009,200,204,'RFAWR'),(5435,'I6UVV3','original','NS1','H1N1','SINGAPORE',2009,200,204,'RFAWR'),(5436,'I6V0C4','original','NS1','H1N1','SINGAPORE',2011,200,204,'RFAWR'),(5437,'I6V5K7','original','NS1','H1N1','SINGAPORE',2009,200,204,'RFAWR'),(5438,'I6V5W6','original','NS1','H1N1','SINGAPORE',2009,200,204,'RFAWR'),(5439,'I6V8U7','original','NS1','H1N1','SINGAPORE',2009,200,204,'RFAWR'),(5440,'I6VAV1','original','NS1','H1N1','SINGAPORE',2011,200,204,'RFAWR'),(5441,'I6VB02','original','NS1','H1N1','SINGAPORE',2011,200,204,'RFAWR'),(5442,'I6VB12','original','NS1','H1N1','SINGAPORE',2011,200,204,'RFAWR'),(5443,'I6VMP9','original','NS1','H1N1','SINGAPORE',2009,200,204,'RFAWR'),(5444,'I6VMR1','original','NS1','H1N1','SINGAPORE',2009,200,204,'RFAWR'),(5445,'I6VMZ7','original','NS1','H1N1','SINGAPORE',2009,200,204,'RFAWR'),(5446,'I6VN28','original','NS1','H1N1','SINGAPORE',2009,200,204,'RFAWR'),(5447,'I6VNK0','original','NS1','H1N1','SINGAPORE',2009,200,204,'RFAWR'),(5448,'I6VNT1','original','NS1','H1N1','SINGAPORE',2009,200,204,'RFAWR'),(5449,'I6VP49','original','NS1','H1N1','SINGAPORE',2009,200,204,'RFAWR'),(5450,'I6VR02','original','NS1','H1N1','SINGAPORE',2009,200,204,'RFAWR'),(5451,'I6VR12','original','NS1','H1N1','SINGAPORE',2009,200,204,'RFAWR'),(5452,'I6VRV2','original','NS1','H1N1','SINGAPORE',2009,200,204,'RFAWR'),(5453,'I6VTD2','original','NS1','H1N1','SINGAPORE',2011,200,204,'RFAWR'),(5454,'I6VYV9','original','NS1','H1N1','SINGAPORE',2009,200,204,'RFAWR'),(5455,'I6W0N1','original','NS1','H1N1','SINGAPORE',2009,200,204,'RFAWR'),(5456,'I6W0T2','original','NS1','H1N1','SINGAPORE',2009,200,204,'RFAWR'),(5457,'I6W1G9','original','NS1','H1N1','SINGAPORE',2009,200,204,'RFAWR'),(5458,'I6W1L3','original','NS1','H1N1','SINGAPORE',2009,200,204,'RFAWR'),(5459,'I6W1W0','original','NS1','H1N1','SINGAPORE',2009,200,204,'RFAWR'),(5460,'I6W3B5','original','NS1','H1N1','SINGAPORE',2009,200,204,'RFAWR'),(5461,'I6W3W2','original','NS1','H1N1','SINGAPORE',2011,162,167,'SLPSLP'),(5462,'I6W3W2','original','NS1','H1N1','SINGAPORE',2011,200,204,'RFAWR'),(5463,'I6W446','original','NS1','H1N1','SINGAPORE',2009,200,204,'RFAWR'),(5464,'I6W5M0','original','NS1','H1N1','SINGAPORE',2011,200,204,'RFAWR'),(5465,'I6W6I4','original','NS1','H1N1','SINGAPORE',2011,200,204,'RFAWR'),(5466,'I7C2S5','original','NS1','H1N1','CHILE',2001,200,204,'RFAWR'),(5467,'I7CAR2','original','NS1','H1N1','WELLINGTON',1992,200,204,'RFAWR'),(5468,'I7CAW6','original','NS1','H1N1','SHANGHAI',1997,200,204,'RFAWR'),(5469,'I7CCD2','original','NS1','H1N1','RUSSIA',2002,200,204,'RFAWR'),(5470,'I7CYE1','original','NS1','H1N1','JOHANNESBURG',1997,200,204,'RFAWR'),(5471,'I7D9C7','original','NS1','H1N1','SINGAPORE',2001,200,204,'RFAWR'),(5472,'I7DBA1','original','NS1','H1N1','FLORIDA',1993,200,204,'RFAWR'),(5473,'I7DBF7','original','NS1','H1N1','MOSCOW',1998,200,204,'RFAWR'),(5474,'I7F048','original','NS1','H1N1','SINGAPORE',2010,200,204,'RFAWR'),(5475,'I7F8F5','original','NS1','H1N1','SINGAPORE',2010,200,204,'RFAWR'),(5476,'I7FAP9','original','NS1','H1N1','SINGAPORE',2010,200,204,'RFAWR'),(5477,'I7FRW8','original','NS1','H1N1','SINGAPORE',2010,200,204,'RFAWR'),(5478,'I7FS11','original','NS1','H1N1','SINGAPORE',2010,200,204,'RFAWR'),(5479,'I7FSY9','original','NS1','H1N1','SINGAPORE',2010,200,204,'RFAWR'),(5480,'I7FT09','original','NS1','H1N1','SINGAPORE',2010,200,204,'RFAWR'),(5481,'I7FYF6','original','NS1','H1N1','SINGAPORE',2010,200,204,'RFAWR'),(5482,'I7FZW1','original','NS1','H1N1','SINGAPORE',2010,200,204,'RFAWR'),(5483,'I7G078','original','NS1','H1N1','SINGAPORE',2010,200,204,'RFAWR'),(5484,'I7G189','original','NS1','H1N1','SINGAPORE',2010,200,204,'RFAWR'),(5485,'I7G1K2','original','NS1','H1N1','SINGAPORE',2010,200,204,'RFAWR'),(5486,'I7H7H1','original','NS1','H1N1','TOCHIGI',2010,200,204,'RFAWR'),(5487,'J7GZK0','original','NS1','H1N1','LIAONING',2009,200,204,'RFARR'),(5488,'J9PWR1','original','NS1','H1N1','REUNION',2009,200,204,'RFAWR'),(5489,'J9PWR5','original','NS1','H1N1','REUNION',2009,200,204,'RFAWR'),(5490,'J9UIH5','original','NS1','H1N1','BOSTON',2012,200,204,'RFAWR'),(5491,'K4N499','original','NS1','H1N1','ONTARIO',2012,200,204,'RFAWR'),(5492,'K4P0X9','original','NS1','H1N1','KW',1957,200,204,'RFAWR'),(5493,'K7QHC1','original','NS1','H1N1','ENGLAND',2010,200,204,'RFAWR'),(5494,'K7QHC5','original','NS1','H1N1','ENGLAND',2010,200,204,'RFAWR'),(5495,'K7QHE3','original','NS1','H1N1','ENGLAND',2010,200,204,'RFAWR'),(5496,'K7QHF1','original','NS1','H1N1','ENGLAND',2010,200,204,'RFAWR'),(5497,'K7QHG7','original','NS1','H1N1','ENGLAND',2010,200,204,'RFAWR'),(5498,'K7QHI5','original','NS1','H1N1','NORTHERN IRELAND',2010,200,204,'RFAWR'),(5499,'K7QHJ7','original','NS1','H1N1','NORTHERN IRELAND',2009,200,204,'RFAWR'),(5500,'K7QL16','original','NS1','H1N1','ENGLAND',2009,200,204,'RFAWR'),(5501,'K7YJT7','original','NS1','H1N1','VIET NAM',2009,200,204,'RFAWR'),(5502,'K7YKW6','original','NS1','H1N1','VIET NAM',2009,200,204,'RFAWR'),(5503,'K7YL29','original','NS1','H1N1','VIET NAM',2009,200,204,'RFAWR'),(5504,'K7YLF1','original','NS1','H1N1','VIET NAM',2009,200,204,'RFAWR'),(5505,'K7Z0M2','original','NS1','H1N1','VIET NAM',2009,200,204,'RFAWR'),(5506,'K9NW06','original','NS1','H1N1','MEXICO CITY',2009,200,204,'RFAWR'),(5507,'K9NWG2','original','NS1','H1N1','MEXICO CITY',2009,200,204,'RFAWR'),(5508,'K9NX95','original','NS1','H1N1','MEXICO CITY',2009,200,204,'RFAWR'),(5509,'K9NXF1','original','NS1','H1N1','MEXICO CITY',2009,200,204,'RFAWR'),(5510,'K9NXL1','original','NS1','H1N1','MEXICO CITY',2009,200,204,'RFAWR'),(5511,'L0I300','original','NS1','H1N1','WARSAW',2011,200,204,'RFAWR'),(5512,'L0I4W4','original','NS1','H1N1','AARHUS',2011,200,204,'RFAWR'),(5513,'L0I568','original','NS1','H1N1','ATHENS',2011,200,204,'RFAWR'),(5514,'L0I5A5','original','NS1','H1N1','BROOKLYN',2011,200,204,'RFAWR'),(5515,'L0I5D0','original','NS1','H1N1','ATHENS',2011,200,204,'RFAWR'),(5516,'L0I5F5','original','NS1','H1N1','ATHENS',2011,200,204,'RFAWR'),(5517,'L0I5J1','original','NS1','H1N1','KOWLOON',2011,200,204,'RFAWR'),(5518,'L0I5K0','original','NS1','H1N1','ATHENS',2011,200,204,'RFAWR'),(5519,'L0I5N5','original','NS1','H1N1','WESTMEAD',2011,200,204,'RFAWR'),(5520,'L0I5P8','original','NS1','H1N1','DARLINGHURST',2011,200,204,'RFAWR'),(5521,'L0I695','original','NS1','H1N1','SPRINGFIELD',2011,200,204,'RFAWR'),(5522,'L0I6C5','original','NS1','H1N1','TESSENDERLO',2011,200,204,'RFAWR'),(5523,'L0I6F7','original','NS1','H1N1','ATHENS',2011,200,204,'RFAWR'),(5524,'L0I7B4','original','NS1','H1N1','HEADINGTON',2011,200,204,'RFAWR'),(5525,'L7QKU3','original','NS1','H1N1','MEXICO CITY',2010,200,204,'RFAWR'),(5526,'M1JQY1','original','NS1','H1N1','BOSTON',2011,200,204,'RFAWR'),(5527,'M1JS04','original','NS1','H1N1','BOSTON',2011,200,204,'RFAWR'),(5528,'M1K236','original','NS1','H1N1','BOSTON',2011,200,204,'RFAWR'),(5529,'M1QGA6','original','NS1','H1N1','TEXAS',2012,200,204,'RFAWR'),(5530,'M9NCB7','original','NS1','H1N1','TAIWAN',2011,200,204,'RFAWR'),(5531,'M9NCH4','original','NS1','H1N1','TAIWAN',2011,200,204,'RFAWR'),(5532,'M9Q8A2','original','NS1','H1N1','TAIWAN',1996,200,204,'RFAWR'),(5533,'M9Q8C5','original','NS1','H1N1','TAIWAN',2001,200,204,'RFAWR'),(5534,'M9Q8F1','original','NS1','H1N1','TAIWAN',2004,200,204,'RFAWR'),(5535,'M9Q8W1','original','NS1','H1N1','TAIWAN',2007,200,204,'RFAWR'),(5536,'M9Q990','original','NS1','H1N1','TAIWAN',1996,200,204,'RFAWR'),(5537,'M9Q998','original','NS1','H1N1','TAIWAN',1999,200,204,'RFAWR'),(5538,'M9Q9B0','original','NS1','H1N1','TAIWAN',2001,200,204,'RFAWR'),(5539,'M9Q9Q6','original','NS1','H1N1','TAIWAN',2006,200,204,'RFAWR'),(5540,'M9Q9S9','original','NS1','H1N1','TAIWAN',2007,200,204,'RFAWR'),(5541,'M9Q9T6','original','NS1','H1N1','TAIWAN',2007,200,204,'RFAWR'),(5542,'M9QAC5','original','NS1','H1N1','TAIWAN',1995,200,204,'RFAWR'),(5543,'M9QAE9','original','NS1','H1N1','TAIWAN',2004,200,204,'RFAWR'),(5544,'M9QAG7','original','NS1','H1N1','TAIWAN',2006,200,204,'RFAWR'),(5545,'M9QBC6','original','NS1','H1N1','TAIWAN',1999,200,204,'RFAWR'),(5546,'M9QBD0','original','NS1','H1N1','TAIWAN',2002,200,204,'RFAWR'),(5547,'M9QBD4','original','NS1','H1N1','TAIWAN',2004,200,204,'RFAWR'),(5548,'M9QBD8','original','NS1','H1N1','TAIWAN',2004,200,204,'RFAWR'),(5549,'M9QBH6','original','NS1','H1N1','TAIWAN',2006,200,204,'RFAWR'),(5550,'M9QBI4','original','NS1','H1N1','TAIWAN',2007,200,204,'RFAWR'),(5551,'M9QBJ6','original','NS1','H1N1','TAIWAN',2008,200,204,'RFAWR'),(5552,'M9QBQ8','original','NS1','H1N1','TAIWAN',1991,200,204,'RFAWR'),(5553,'M9QBU0','original','NS1','H1N1','TAIWAN',2008,200,204,'RFAWR'),(5554,'M9QDJ2','original','NS1','H1N1','WISCONSIN',2009,200,204,'RFAWR'),(5555,'M9QDY5','original','NS1','H1N1','COLORADO',2010,200,204,'RFAWR'),(5556,'M9QF91','original','NS1','H1N1','NEW JERSEY',2010,200,204,'RFAWR'),(5557,'M9QFN9','original','NS1','H1N1','ILLINOIS',2009,200,204,'RFAWR'),(5558,'M9QGI3','original','NS1','H1N1','WISCONSIN',2010,200,204,'RFAWR'),(5559,'M9QGK3','original','NS1','H1N1','FLORIDA',2010,200,204,'RFAWR'),(5560,'M9QKY0','original','NS1','H1N1','OREGON',2009,200,204,'RFAWR'),(5561,'M9QL43','original','NS1','H1N1','WYOMING',2009,200,204,'RFAWR'),(5562,'M9QLR4
[truncated: 73,086,300 more chars]
